# Supplementary material for: A novel nomogram to predict the risk of requiring mechanical ventilation in patients with sepsis within 48 hours of admission: a retrospective analysis
Source: PeerJ. 2024 Nov 1;12:e18500. doi: 10.7717/peerj.18500 (PMC11533908; doi:10.7717/peerj.18500)
Supplement: Supplemental Information 5 — Crp, high sensitivity -C reactive protein; Alt, Alanine transaminase; Tg, Triglyceride; Tbi, Total bilirubin; Cr Creatinine; Lac, Lactic acid; Bnp, pro-brain natriuretic peptide; Che, Cholinesterase; Pt, Prothrombin time; D.d, D-dimer; K, Potassium; Na, Sodium; Mg, Magnesium; Ca Calcium; Wbc, White blood cell; Hbg, Hemoglobin; Plt, Platelet; Glob, Globulin; Spo2, pules oxygen saturation; T, Temperature; Map, mean arterial pressure; Hp, Heart rate ;R, Breathe rate; GCS, Glasgow coma score; Clugd, Chronic lung disease; Chd, Chronic heart disease; Cld, Chronic liver disease; Ckd, Chronic kidney disease; Head, Intracranial infection; Lung, Lung infection; Bilinay, Biliary infection; Urinary, Urinary infection; Gastro, Gastrointestinal infection; Sofa, Sequential organ failure assessment; News, Nation Early Warning Score. [file peerj-12-18500-s005.rhistory]

library(pROC)
install.packages("pROC")
install.packages("caret")
install.packages("CBCgrps")
install.packages("tidyverse")
install.packages("car")
install.packages("rms")
install.packages("mice")
install.packages("VIM")
install.packages("rmda")
install.packages("ResourceSelection")
install.packages("foreign")
install.packages("forcats")
install.packages("glmnet")
install.packages("survival")
install.packages("dplyr")
install.packages("ggplot2")
library(pROC)
library(pROC)
library(caret)
library(CBCgrps)
library(tidyverse)
library(car)
library(rms)
library(mice)
library(VIM)
library(rmda)
library(ResourceSelection)
library(foreign)
library(forcats)
library(glmnet)
library(survival)
library(dplyr)
library(DataExplorer)
library(visreg)
library(psych)
library(boot)
library(Hmisc)
library(boot)
library(gbm)
library(caretEnsemble)
library(PerformanceAnalytics)
library(party)
library(zoo)
library(mvtnorm)
library(modeltools)
library(stats19)
library(strucchange)
library(C50)
library(xgboost)
library(mlbench)
library(kernlab)
library(randomForest)
library(mlr)
library(reportROC)
library(dplyr)
setwd("D:/123")
data<-read.csv("data.csv",header=TRUE,sep=",",na="")
data$map<-data$DBP+(data$SBP-data$DBP)/3
data$fib<-cut(data$fib,breaks = c(0,2,4,10000))
data$fib<-factor(data$fib,labels = c("<2","2-4",">4"))
data$fib<-fct_relevel(data$fib,"2-4")
data$wbc<-cut(data$wbc,breaks = c(0,4,10,10000))
data$wbc<-factor(data$wbc,labels = c("<4","4-10",">10"))
data$wbc<-fct_relevel(data$wbc,"4-10")
data$hbg<-cut(data$hbg,breaks = c(0,110,160,10000))
data$hbg<-factor(data$hbg,labels = c("<110","110-160",">160"))
data$hbg<-fct_relevel(data$hbg,"110-160")
data$plt<-cut(data$plt,breaks = c(0,100,300,10000))
data$plt<-factor(data$plt,labels = c("<100","100-300",">300"))
data$plt<-fct_relevel(data$plt,"100-300")
data$map<-cut(data$map,breaks = c(0,70,105,10000))
data$map<-factor(data$map,labels = c("<70","70-105",">105"))
data$map<-fct_relevel(data$map,"70-105")
data$k<-cut(data$k,breaks = c(0,3.5,5.5,10000))
data$k<-factor(data$k,labels = c("<3.5","3.5-5.5",">5.5"))
data$k<-fct_relevel(data$k,"3.5-5.5")
data$na<-cut(data$na,breaks = c(0,135,145,10000))
data$na<-factor(data$na,labels = c("<135","135-145",">145"))
data$na<-fct_relevel(data$na,"135-145")
data$mg<-cut(data$mg,breaks = c(0,0.75,1.25,10000))
data$mg<-factor(data$mg,labels = c("<0.75","0.75-1.25",">1.25"))
data$mg<-fct_relevel(data$mg,"0.75-1.25")
data$ca<-cut(data$ca,breaks = c(0,2.25,2.75,10000))
data$ca<-factor(data$ca,labels = c("<2.25","2.25-2.75",">2.25"))
data$ca<-fct_relevel(data$ca,"2.25-2.75")
data$T<-cut(data$T,breaks = c(0,36,37.5,10000))
data$T<-factor(data$T,labels = c("<36","36-37.5",">37.5"))
data$T<-fct_relevel(data$T,"36-37.5")
data$clugd<-factor(data$clugd,labels = c("no clugd","clugd"))
data$diabetes<-factor(data$diabetes,labels = c("no diabetes","diabetes"))
data$hypertension<-factor(data$hypertension,labels = c("no hypertension","hypertension"))
data$cerebral.infarction<-factor(data$cerebral.infarction,labels = c("no cerebral.infarction","cerebral.infarction"))
data$chd<-factor(data$chd,labels = c("no chd","chd"))
data$cld<-factor(data$cld,labels = c("no cld","cld"))
data$ckd<-factor(data$ckd,labels = c("no ckd","ckd"))
data$cancer<-factor(data$cancer,labels = c("no cancer","cancer"))
data$leukemia<-factor(data$leukemia,labels = c("no leukemia","leukemia"))
data$head<-factor(data$head,labels = c("no","yes"))
data$lung<-factor(data$lung,labels = c("no","yes"))
data$bilinay<-factor(data$bilinay,labels = c("no","yes"))
data$urinary<-factor(data$urinary,labels = c("no","yes"))
data$gastro<-factor(data$urinary,labels = c("no","yes"))
set.seed(123)
trianandvad<- createDataPartition(y=data$ventilator,p=0.70,list=FALSE)
dev<- data[trianandvad,]
vad<-data[-trianandvad,]
dev$group<-1
vad$group<-2
df<-rbind(dev,vad)
table1<-twogrps(df,gvar = "group",c("gender","age","crp","alt","tg","tbi","cr",
"lac","bnp","che","pt","d.d","k","na","mg","ca",
"wbc","hbg","plt","albumin","glob","spo2","T","map",
"HP","R","GCS","diabetes","hypertension","cerebral.infarction","cancer",
"clugd","chd","cld","ckd","leukemia","head","lung","bilinay",
"urinary","gastro","sofa","news"),minfactorlevels=2)
print(table1,quote = T)
modfull<-glm(ventilator~tg+cr+lac+bnp+che+pt+d.d+albumin+R+plt+lung,data =dev,family = "binomial")
summary(modfull)
cbind(coef= coef(modfull),confint(modfull))
exp(cbind(OR= coef(modfull),confint(modfull)))
# Stepwise regression analysis(both)
modelend <- step(object=modfull,direction="both")
summary(modelend)
cbind(coef= coef(modelend),confint(modelend))
exp(cbind(OR= coef(modelend),confint(modelend)))
modend<-glm(ventilator~lac+bnp+d.d+albumin+lung+pt,data = dev,family = "binomial")
dev$pred<-predict(modend,dev,"response")
ddist <- datadist(dev)
options(datadist='ddist')
gmodel1 <- roc(ventilator ~pred, data = dev)
plot(gmodel1, print.auc=TRUE, print.thres=TRUE, main = "ROC CURVE", col= "blue",print.thres.col="blue",identity.col="blue",
identity.lty=1,identity.lwd=1)
cc1 <- reportROC(gold=dev$ventilator,
predictor=dev$pred,
important="se",
plot=TRUE)
summary(cc1)
write.csv(cc1, "cc1.csv")
val.prob(dev$pred,dev$ventilator)
ci.auc(gmodel1)
ci.thresholds(gmodel1)
dcamodelB<- decision_curve(ventilator~lac+bnp+d.d+albumin+lung+pt, data=dev, family = binomial(link ='logit'),
thresholds= seq(0,1, by = 0.01),confidence.intervals = 0.95,
study.design = 'case-control', population.prevalence = 0.3)
List<- list(dcamodelB)
plot_decision_curve ( List,curve.names=c('Training'),cost.benefit.axis =FALSE, col= c('red'), confidence.intervals = FALSE,standardize = FALSE)
f<-lrm(ventilator~lac+bnp+d.d+albumin+lung+pt,data=dev)
nom <- nomogram(f, fun=function(x)1/(1+exp(-x)),
fun.at=c(.001,.01,seq(.1,.9,by=.30),.90,.999),
funlabel="Risk of failure")
plot(nom, xfrac=.45)
data2<-data %>% select(gender,age,crp,alt,tg,tbi,cr,
lac,bnp,che,pt,d.d,k,na,mg,ca,
wbc,hbg,plt,albumin,glob,spo2,T,map,
HP,R,GCS,diabetes,hypertension,cerebral.infarction,cancer,
clugd,chd,cld,ckd,leukemia,head,lung,bilinay,
urinary,ventilator,gastro)
data2<-as.data.frame(data2)
data2$ventilator<-as.factor(data2$ventilator)
classif.task = makeClassifTask(data = data2, target = "ventilator", positive = 1)
train.set = seq(1,nrow(dev),1)
test.set = seq(nrow(dev)+1,nrow(data2),1)
data3<-data2
levels(data3$ventilator)<-c("No","Yes")
training.data<-data3[train.set,]
testing.data<-data3[test.set,]
ctrl=trainControl(method = "repeatedcv", number = 3, repeats=3, savePredictions = TRUE,classProbs = TRUE)
methods.list = c('rpart', 'rf','glm','xgbTree',"svmRadial")
models <- caretList(ventilator~.,data=training.data, trControl=ctrl, methodList=methods.list)
results <- resamples(models)
summary(results)
datTrain<-dev %>% select(gender,age,crp,alt,tg,tbi,cr,
lac,bnp,che,pt,d.d,k,na,mg,ca,
wbc,hbg,plt,albumin,glob,spo2,T,map,
HP,R,GCS,diabetes,hypertension,cerebral.infarction,cancer,
clugd,chd,cld,ckd,leukemia,head,lung,bilinay,
urinary,ventilator,gastro)
datTest<-vad%>% select(gender,age,crp,alt,tg,tbi,cr,
lac,bnp,che,pt,d.d,k,na,mg,ca,
wbc,hbg,plt,albumin,glob,spo2,T,map,
HP,R,GCS,diabetes,hypertension,cerebral.infarction,cancer,
clugd,chd,cld,ckd,leukemia,head,lung,bilinay,
urinary,ventilator,gastro)
stacked.Ensemble.glm = caretStack(models, method="glm", trControl=ctrl)
stacked.Ensemble.glm
pred.stacked.Ensemble.glm=predict(stacked.Ensemble.glm,newdata = testing.data,type="prob")
pred.stacked.Ensemble.glm
roc_data <- roc(testing.data$ventilator, pred.stacked.Ensemble.glm)
roc.test(roc1,roc_data,method = 'delong')
datTrain<-dev %>% select(gender,age,crp,alt,tg,tbi,cr,
lac,bnp,che,pt,d.d,k,na,mg,ca,
wbc,hbg,plt,albumin,glob,spo2,T,map,
HP,R,GCS,diabetes,hypertension,cerebral.infarction,cancer,
clugd,chd,cld,ckd,leukemia,head,lung,bilinay,
urinary,ventilator,gastro)
datTest<-vad%>% select(gender,age,crp,alt,tg,tbi,cr,
lac,bnp,che,pt,d.d,k,na,mg,ca,
wbc,hbg,plt,albumin,glob,spo2,T,map,
HP,R,GCS,diabetes,hypertension,cerebral.infarction,cancer,
clugd,chd,cld,ckd,leukemia,head,lung,bilinay,
urinary,ventilator,gastro)
set.seed(123)
datTest$ventilator<-factor(datTest$ventilator,labels=c('no','yes'))
datTrain$ventilator<-factor(datTrain$ventilator,labels=c('no','yes'))
set.seed(123)
bagControl = bagControl(fit = ctreeBag$fit, predict = ctreeBag$pred,
aggregate = ctreeBag$aggregate)
#baggedCT <- bag( x = datTrain[, -PostComplication],
#                 y = datTrain$PostComplication,
#                B = 50,  bagControl = bagControl  )
baggedCT <- bag( x = select(datTrain,-c("ventilator")),
y = datTrain$ventilator,
B = 50,  bagControl = bagControl  )
summary(baggedCT)
fitControl <- trainControl( method = "repeatedcv",
number = 10, repeats = 10)
gbmGrid <-  expand.grid(  interaction.depth = c(1, 5, 9),
n.trees = (1:30)*50,  shrinkage = 0.1, n.minobsinnode = 20)
gbmFit <- caret::train(  ventilator ~ .,
data = datTrain,   method = "gbm",   trControl = fitControl,
tuneGrid = gbmGrid,  verbose = FALSE)
summary(gbmFit)
fitControl <- trainControl( method = "repeatedcv",
number = 10, repeats = 10)
gbmGrid <-  expand.grid(  interaction.depth = c(1, 5, 9),
n.trees = (1:30)*50,  shrinkage = 0.1, n.minobsinnode = 20)
gbmFit <- caret::train(  ventilator ~ .,
data = datTrain,   method = "gbm",   trControl = fitControl,
tuneGrid = gbmGrid,  verbose = FALSE)
summary(gbmFit)
####
train_control <- trainControl(  method="boot",
number=25,  savePredictions="final",  classProbs=TRUE,
index=createResample(datTrain$ventilator, 25),
summaryFunction=twoClassSummary)
model_list <- caretList(
ventilator~., data=datTrain,
trControl=train_control,  metric="ROC",
tuneList=list(
SVM=caretModelSpec( method="svmLinearWeights",
tuneGrid=expand.grid(  cost=seq(0.1,1,0.2),  weight=c(0.5,0.8,1))),
C5.0=caretModelSpec(  method="C5.0",
tuneGrid=expand.grid( trials=(1:5)*10,
model=c("tree", "rules"),  winnow=c(TRUE, FALSE))),
XGboost=caretModelSpec( method="xgbTree",
tuneGrid=expand.grid(
nrounds=(1:5)*10,  max_depth= 6, eta=c(0.1),gamma= c(0.1),
colsample_bytree=1,  min_child_weight=c(0.5,0.8,1),
subsample=c(0.3,0.5,0.8))) ))
gbm_ensemble <- caretStack(
model_list,  method="gbm",  verbose=FALSE,
tuneLength=10,  metric="ROC",  trControl=trainControl(
method="boot",   number=10,   savePredictions="final",
classProbs=TRUE, summaryFunction=twoClassSummary  ))
summary(gbm_ensemble)
plot(model_list$C5.0)
library("PerformanceAnalytics")
dtResample <- resamples(model_list)$values %>%
dplyr::select(ends_with("~ROC")) %>%
rename_with(~str_replace(.x,"~ROC","")) %>%
chart.Correlation()
library(cowplot)
model_preds <- lapply(
model_list, predict,
newdata=datTrain, type="prob")
model_preds <- lapply(
model_preds, function(x) x[,"yes"])
model_preds <- data.frame(model_preds)
model_preds$Ensemble <- 1-predict(
gbm_ensemble, newdata=datTrain,
type="prob")
model_roc <- lapply(
model_preds, function(xx){
roc(response=datTrain$ventilator,
direction = "<",predictor = xx)
})
#Add model performance of the ensemble model
model_roc$Ensemble <- roc(
response=datTrain$ventilator,
direction = "<",
predictor = model_preds$Ensemble)
model_TextAUC <- lapply(model_roc, function(xx){
paste("AUC: ",round(pROC::auc(xx),3),
"[",round(pROC::ci.auc(xx)[1],3),",",
round(pROC::ci.auc(xx)[3],3),"]",sep = "")
})
names(model_roc) <- paste(names(model_TextAUC),unlist(model_TextAUC))
plotROC <- ggroc(model_roc)+
theme(legend.position=c(0.6,0.2))+
guides(color=guide_legend(title="Models and AUCs"))
datCalib <- cbind(model_preds,testSetY=datTrain$ventilator)
cal_obj <- calibration(relevel(testSetY,ref = "yes")  ~ SVM +C5.0+XGboost+Ensemble,
data = datCalib,
cuts = 6)
calplot <- plot(cal_obj, type = "b", auto.key = list(columns = 3,
lines = TRUE, points = T),xlab="Predicted Event Percentage")
ggdraw() +
draw_plot(calplot, 0,0.5,  1, 0.5) +
draw_plot(plotROC, 0, 0, 1, 0.5) +
draw_plot_label(c("A", "B"),
c(0, 0), c(1, 0.5), size = 15)
= 15)
library(gbm)
ggplot(caret::varImp(gbmFit))
plot(model_roc$XGboost, print.auc=TRUE, print.thres=TRUE, main = "ROC CURVE", col= "blue",print.thres.col="blue",identity.col="blue",
identity.lty=1,identity.lwd=1)
modend<-glm(ventilator~lac+bnp+d.d+albumin+lung+pt,data = dev,family = "binomial")
dev$pred<-predict(modend,dev,"response")
ddist <- datadist(dev)
options(datadist='ddist')
roc1<-roc(ventilator ~pred, data = dev)
roc2<-roc(ventilator ~sofa, data = dev)
roc3<-roc(ventilator ~news, data = dev)
plot(roc1,col="red",main = "ROC Comparison in model population",legacy.axes=T)
plot(roc2,add=TRUE,col="blue")
plot(roc3,add=TRUE,col="green")
plot(model_roc$Ensemble,add=TRUE,col="black")
plot(model_roc$C5.0,add=TRUE,col="yellow")
plot(model_roc$SVM,add=TRUE,col="purple")
plot(model_roc$XGboost,add=TRUE,col="orange")
modend<-glm(ventilator~lac+bnp+d.d+albumin+lung+pt,data = vad,family = "binomial")
vad$pred<-predict(modend,vad,"response")
ddist <- datadist(vad)
options(datadist='ddist')
gmodel<- roc(ventilator ~pred, data = vad)
plot(gmodel, print.auc=TRUE, print.thres=TRUE, main = "ROC CURVE", col= "blue",print.thres.col="blue",identity.col="blue",
identity.lty=1,identity.lwd=1)
modend<-glm(ventilator~lac+bnp+d.d+albumin+lung+pt,data = dev,family = "binomial")
dev$pred<-predict(modend,dev,"response")
ddist <- datadist(dev)
options(datadist='ddist')
gmodel1 <- roc(ventilator ~pred, data = dev)
plot(gmodel1, print.auc=TRUE, print.thres=TRUE, main = "ROC CURVE", col= "blue",print.thres.col="blue",identity.col="blue",
identity.lty=1,identity.lwd=1)
legend("bottomleft",legend=c("Logistic","Sofa","News","Ensemble","C5.0","SVM","XGBoost"),
col = c("red","blue","green","black","yellow","purple","orange"),lty=1)
plot(roc1,col="red",main = "ROC Comparison in model population",legacy.axes=T)
plot(roc2,add=TRUE,col="blue")
plot(roc3,add=TRUE,col="green")
plot(model_roc$Ensemble,add=TRUE,col="black")
plot(model_roc$C5.0,add=TRUE,col="yellow")
plot(model_roc$SVM,add=TRUE,col="purple")
plot(model_roc$XGboost,add=TRUE,col="orange")
legend("bottomleft",legend=c("Logistic","Sofa","News","Ensemble","C5.0","SVM","XGBoost"),
col = c("red","blue","green","black","yellow","purple","orange"),lty=1)
plot(roc1,col="red",main = "ROC Comparison in model population",legacy.axes=T)
plot(roc2,add=TRUE,col="blue")
plot(roc3,add=TRUE,col="green")
plot(model_roc$Ensemble,add=TRUE,col="black")
plot(model_roc$C5.0,add=TRUE,col="yellow")
plot(model_roc$SVM,add=TRUE,col="purple")
plot(model_roc$XGboost,add=TRUE,col="orange")
#SVM：0.820(0.764-0.876)
#C5.0:0.999(0.998-1)
#CGboost:0.994(0.987-1)
#Ensemble:0.996(0.994-0.999)
#Logistic:0.820(0.769-0.870)
#Sofa:0.696(0.631-0.761)
#News:0.626(0.560-0.692)
legend("bottom",legend=c("Logistic","Sofa","News","Ensemble","C5.0","SVM","XGBoost"),
col = c("red","blue","green","black","yellow","purple","orange"),lty=1)
legend("bottom",legend = c("Logistic-AUC:0.820(0.769-0.870)","Sofa-AUC:0.696(0.631-0.761)",
"News-AUC:0.626(0.560-0.692)","Ensemble-AUC:0.996(0.994-0.999)","C5.0-AUC:0.999(0.998-1)","SVM-AUC:0.820(0.764-0.876)","XGBoost-AUC:0.994(0.987-1)"),
col = c("red","blue","green","black","yellow","purple","orange"),lty=1)
roc.test(roc1,model_roc$Ensemble,method='delong')
roc.test(roc1,model_roc$SVM,method='delong')
roc.test(roc1,model_roc$C5.0,method='delong')
roc.test(roc1,model_roc$XGboost,method='delong')
roc.test(roc1,roc2,method='delong')
roc.test(roc1,roc3,method='delong')
