# Supplementary material for: A novel nomogram to predict the risk of requiring mechanical ventilation in patients with sepsis within 48 hours of admission: a retrospective analysis
Source: PeerJ. 2024 Nov 1;12:e18500. doi: 10.7717/peerj.18500 (PMC11533908; doi:10.7717/peerj.18500)
Supplement: Supplemental Information 6 — Crp, high sensitivity -C reactive protein; Alt, Alanine transaminase; Tg, Triglyceride; Tbi, Total bilirubin; Cr Creatinine; Lac, Lactic acid; Bnp, pro-brain natriuretic peptide; Che, Cholinesterase; Pt, Prothrombin time; D.d, D-dimer; K, Potassium; Na, Sodium; Mg, Magnesium; Ca Calcium; Wbc, White blood cell; Hbg, Hemoglobin; Plt, Platelet; Glob, Globulin; Spo2, pules oxygen saturation; T, Temperature; Map, mean arterial pressure; Hp, Heart rate ;R, Breathe rate; GCS, Glasgow coma score; Clugd, Chronic lung disease; Chd, Chronic heart disease; Cld, Chronic liver disease; Ckd, Chronic kidney disease; Head, Intracranial infection; Lung, Lung infection; Bilinay, Biliary infection; Urinary, Urinary infection; Gastro, Gastrointestinal infection; Sofa, Sequential organ failure assessment; News, Nation Early Warning Score. [file peerj-12-18500-s006.csv]

gender	age	crp	tbi	cr	lac	bnp	che	pt	d.d	k	na	mg	hbg	plt	wbc	albumin	glob	alt	tg	ca	HP	SBP	DBP	R	diabetes	hypertension	cerebral.infarction	cancer	GCS	clugd	chd	cld	ckd	leukemia	spo2	T	fib	spo2min.x	perit	head	lung	bilinay	urinary	ventilator	death	sepsis	news	sofa	gastro
male	85	65.02	29.3	196	2.3	1940	2492	19	3.37	4.15	136	0.64	116	175	10.03	27.2	22.3	12	2.55	1.9	98	136	80	20	0	1	0	0	15	0	0	0	0	0	99	35.7	3.83	92	0	0	1	0	0	0	0	1	2	5	0
male	74	200	5.9	111	0.8	3032	2605	15.7	5.96	4.42	141.5	0.6	71	254	8.4	21.4	39.8	15	3.09	1.94	113	135	74	22	0	1	1	0	15	0	0	0	0	0	100	36.6	3.37	93	0	0	1	0	0	0	0	1	4	3	0
male	58	148.26	19.4	109	1.2	957.7	6793	13.4	2.21	4.72	136.8	0.96	122	196	17.39	36.5	34	113	3.78	2.28	113	167	90	18	1	1	0	0	15	0	0	0	0	0	96	36.5	7.77	95	0	0	0	0	0	0	0	1	3	2	0
female	38	150.16	8.1	141	1.3	7432	5437	21.1	1.63	4.22	144	0.89	159	44	22.28	33.7	20	130	4.54	1.86	87	115	77	18	0	0	0	0	15	0	0	0	0	0	100	37	4.26	95	0	0	1	0	0	0	0	1	1	6	0
female	77	195.15	51	110	1.7	11385	2858	13.3	12.53	4.48	137.8	0.87	120	55	19.13	21.6	19.3	99	2.73	1.22	121	93	52	22	0	0	0	0	15	0	0	1	0	0	95	37.4	2.56	92	0	0	0	1	0	1	0	1	5	10	0
male	58	133.96	11.9	170	3.2	3183	6055	16.2	1.03	3.44	135.2	0.72	120	286	20.35	32.2	30.5	8	3.15	1.98	122	85	53	20	1	0	0	0	15	0	0	0	0	0	97	38.5	5.66	96	0	0	0	0	0	0	0	1	5	6	0
male	89	68.75	5	277	1.5	2969	5730	16.2	2.05	4.47	135	0.69	123	198	10.51	34.1	20.9	14	3.2	1.55	55	96	50	20	0	0	0	0	15	0	0	0	0	0	94	36	6.23	97	0	0	0	0	1	0	0	1	3	8	0
male	90	39.02	13.3	90	1	265.4	3312	14.5	3.63	3.34	129	0.85	98	219	12.31	34.4	26.7	12	2.51	2.17	120	123	67	20	1	1	0	0	15	1	0	0	0	0	96	38.6	4.68	95	0	0	1	0	0	0	0	1	5	2	0
male	77	63.3	14	92	4.8	4123	5674	17.9	8.09	4.5	134.5	0.8	137	133	25.47	36.7	17.3	33	2.81	2.14	86	86	56	18	1	1	0	0	15	0	0	0	0	0	99	37.8	4.72	91	0	0	1	0	0	0	0	1	2	6	1
male	50	98.82	7.7	145	1.7	712.1	7770	14.5	1.25	3.69	137	0.75	137	210	15.48	29.8	21.4	9	2.78	1.97	114	105	58	20	1	0	0	0	15	0	0	0	0	0	97	38.3	7.24	96	0	0	0	0	1	0	0	1	4	3	0
male	45	105.67	30.5	106	2.6	1533	6791	14.1	9.96	3.04	138.5	0.69	140	142	1.78	35.5	18.7	25	3.62	1.13	107	68	32	12	0	0	0	0	15	0	0	0	0	0	100	37.9	4.36	99	0	0	0	0	0	1	0	1	4	7	0
female	67	170.1	14.9	69	1	231.5	5009	13.5	2.71	2.65	142.8	0.92	116	315	13.64	28.8	37.4	58	4.1	1.87	86	151	87	20	0	1	1	0	15	0	0	0	0	0	95	37.4	8.43	94	0	0	0	0	1	0	0	1	1	3	0
female	82	1	15.6	62	3.5	926	4287	14.6	5.82	3.54	139.2	0.85	121	329	15.85	30.7	36.2	30	3.48	2.07	58	144	66	18	0	1	0	0	15	0	0	0	0	0	95	37.4	5.9	95	0	0	0	1	0	0	0	1	1	3	0
female	90	108.9	28	287	3.7	35000	1882	16.1	9.33	3.77	134	0.82	110	17	20.08	22	35.8	61	2.03	1.98	92	65	44	20	0	1	0	0	15	0	0	0	0	0	96	36.3	5.53	96	0	0	0	0	0	0	0	1	4	12	1
male	60	4.43	14.3	59	2.8	6256	2613	13.8	10.52	4.28	136.1	0.71	141	95	1.81	26.3	22.9	14	2.72	2.05	104	151	112	20	0	0	0	1	15	0	0	0	0	0	100	35	3.48	23	0	0	0	0	0	0	0	1	4	4	0
male	32	24.85	4.2	1129	2.9	30785	5441	14.8	20	6.87	121	1	95	150	21.04	36.1	25	17	1.86	2.12	107	149	82	16	1	1	0	0	15	0	0	0	1	0	100	38.3	2.65	98	0	0	1	0	0	0	0	1	3	7	0
female	94	292.46	6	146	1.7	10338	2988	16.5	4.48	3.45	128.8	0.57	100	170	16.99	22.4	23.2	6	2.24	1.65	116	106	63	20	0	1	0	0	15	0	0	0	0	0	91	37.1	6.39	91	0	0	0	1	0	0	0	1	3	4	0
male	55	165.42	24.3	64	9.2	4754	3872	15.9	2.98	3.42	130.6	0.72	108	88	6.68	31.4	47.3	22	2.97	1.98	98	123	74	18	0	0	0	1	15	0	0	0	0	0	97	39.3	5.77	95	0	0	0	1	0	0	0	1	3	5	0
female	65	161.74	46.3	194	1.6	762.5	2155	13.1	1.77	3.92	124	0.77	141	22	7.69	27.8	29.2	87	3.92	1.93	101	100	58	18	0	0	0	0	15	0	0	0	0	0	99	36.3	10.13	94	0	0	0	0	0	0	0	1	3	9	0
male	76	180.29	24.7	150	5.1	437.6	2827	17.4	1.91	4.64	133	0.88	129	406	24.41	24.9	22.2	32	2.11	1.85	114	93	62	22	0	1	0	1	15	0	0	0	0	0	95	37.1	6.56	84	0	0	0	1	0	0	0	1	5	5	0
female	63	225.8	6.7	132	1.6	2599	4105	13.9	3.5	3.73	134.5	0.69	68	99	13.09	31	20.6	7	2.84	2.1	121	99	67	28	0	0	0	1	15	0	0	0	0	0	93	38.1	5.77	88	0	0	0	0	0	0	0	1	6	6	0
male	87	65.08	40.6	86	0.9	2771	3762	12.6	0.86	4.12	138.7	0.81	129	102	9.27	28.4	24.2	137	3.91	1.87	84	121	64	20	0	0	0	0	15	0	0	1	0	0	96	37.3	4.3	95	0	0	0	1	0	0	0	1	1	5	0
male	76	142.39	7.4	144	0.7	12933	3719	14	2.6	3.02	132.2	0.89	115	142	9.85	27	39.1	12	2.68	2	72	137	79	20	0	1	0	0	15	0	0	0	0	0	100	38.5	4.38	90	0	0	0	0	0	0	0	1	2	4	0
female	83	200	7.8	182	2.1	1472	3461	12.7	4.36	2.7	133	0.6	97	151	14.24	27.5	26.7	71	3.94	1.69	86	71	45	20	0	1	0	0	15	0	0	0	0	0	91	36.7	6.75	91	0	0	0	0	0	0	0	1	3	8	0
male	74	31.87	17.1	104	0.8	4363	5210	14.9	10.93	3.74	138.4	0.74	99	189	13.78	31.2	28	22	3.23	2.03	92	110	57	20	0	0	0	0	15	0	0	0	0	0	92	38.5	5.18	92	0	0	0	0	1	0	0	1	2	3	0
male	51	195.3	12.1	813	1.8	35000	3615	15.8	2.34	4.67	134.3	1.04	84	66	10.21	32.5	30.2	27	3.03	1.98	161	112	58	22	0	1	0	0	15	0	0	0	1	0	93	39.1	5.23	90	0	0	0	0	0	0	0	1	7	9	0
male	78	250.86	16.1	577	1.4	12812	1924	17	8.6	3.81	137	0.8	87	78	4.21	22.3	31.6	20	2.45	2.62	98	113	65	18	0	1	0	1	15	0	0	0	0	0	100	36.2	6.12	95	0	0	0	0	0	0	0	1	1	8	0
female	65	1.16	7.2	47	0.8	155.8	4481	15	4.9	3.28	138.2	0.82	100	200	5.9	33.3	28.3	26	3.63	1.94	100	115	66	18	0	0	0	1	15	0	0	0	0	0	96	38.9	4.45	95	0	0	0	0	0	0	0	1	3	2	0
female	87	48.09	18.8	91	1	2860	6548	14.6	16.98	2.89	141.5	0.76	104	118	9.64	25.1	27.7	36	2.64	1.89	76	113	56	18	0	1	0	0	15	0	0	0	0	0	94	38.1	3.56	92	0	0	0	1	0	0	0	1	2	4	0
male	68	200	29.7	64	2.3	984.3	2680	16.4	4.4	3.33	135.8	0.7	113	267	16.44	27.3	31.2	38	2.58	1.06	105	154	84	24	0	0	0	0	14	0	0	0	0	0	92	39	7.38	92	0	0	1	0	0	1	0	1	6	5	0
female	68	104.3	11.8	180	2.7	8437	4095	17.6	20	2.97	142.8	0.8	114	277	19.8	28.1	29.8	25	5.47	2	98	62	40	18	0	1	0	0	15	0	0	0	0	0	98	38.2	3.35	95	0	0	0	0	1	1	0	1	5	7	0
female	80	200	6.4	93	2	2517	4758	14.9	3.58	3.84	137.5	0.83	78	291	14.86	31	27.8	52	3	1.05	92	112	55	26	0	0	0	0	15	0	0	0	0	0	96	39.4	7.12	96	0	0	0	0	0	0	0	1	4	2	0
female	62	103.97	9.9	167	2.2	2117	5998	12.9	3.77	3.36	136.7	0.7	92	83	7.46	29.9	33.6	44	3.83	1.99	78	81	52	18	1	1	0	0	15	0	0	0	0	0	99	37.5	10.47	95	0	0	0	0	0	0	0	1	2	8	0
female	57	155.2	7.4	47	0.8	14848	6387	16.1	1.48	3.47	133.8	0.7	115	247	10.53	31.1	29.3	18	5.87	1.98	124	116	61	28	1	1	1	0	15	0	0	0	0	0	100	36	7.72	89	0	0	1	0	0	0	0	1	5	2	0
female	59	94.79	10.9	72	1.1	598.2	5553	15.3	4.92	3.66	139.6	0.74	112	205	31.41	29.7	30.4	7	3.29	1.89	90	155	83	20	0	1	0	0	15	0	0	0	0	0	94	37.5	5.31	94	0	0	1	0	0	0	0	1	1	3	0
male	82	229.9	24	269	3.4	559.3	2941	15.7	1.03	4.07	133.5	0.75	133	212	23.18	31.5	28.8	16	4.34	2.22	100	127	78	20	0	1	0	1	15	0	0	0	0	0	96	37.4	8.89	96	0	0	0	0	1	0	0	1	1	5	0
female	60	182.12	13.9	55	1.1	453.1	6163	14.5	1.26	3.62	138.4	0.75	135	153	15.89	29.4	24.4	33	4.18	2.15	86	103	68	18	0	0	0	0	15	0	0	0	0	0	98	37.1	5.42	97	0	0	0	0	1	0	0	1	1	2	0
female	79	167.49	39	121	2.2	5431	4870	21	2.35	3.93	135.6	0.98	126	37	18.46	33.8	24.8	111	3.5	2.17	106	103	67	20	0	0	0	0	15	0	0	0	0	0	99	37.4	4.3	96	0	0	0	1	0	0	0	1	2	8	0
female	76	60.31	12.1	87	4.1	2302	5697	15.9	1.17	3.35	136.8	0.83	108	208	12.38	37.1	27.8	26	5.34	2.11	78	103	61	18	0	1	0	0	15	0	0	0	0	0	98	36.5	8.93	96	0	0	0	0	0	0	0	1	1	2	0
female	33	201.31	6.3	93	0.9	387	4691	15.5	1.44	3.68	141	0.75	117	282	24.89	30.3	23.3	8	2.44	2.04	114	96	51	18	0	0	0	0	15	0	0	0	0	0	99	38	6.09	98	0	0	0	0	0	0	0	1	4	5	0
male	79	113.12	6.4	104	1.8	668.8	4177	15.2	2.86	4.85	135.2	0.78	109	173	23.85	25.3	31.1	18	3.5	1.85	91	140	71	20	0	0	0	1	15	0	0	0	0	0	99	36.7	5.39	98	0	0	0	0	0	0	0	1	1	2	0
female	77	8.91	29.7	190	3	18966	3122	13.5	11.07	3.78	135.9	0.84	119	83	4.24	26.1	33.4	19	3.37	1.02	95	118	61	20	0	1	0	0	15	0	0	0	1	0	92	37.4	3.21	92	0	0	1	0	0	1	0	1	1	8	0
male	69	47.94	41.2	108	3.1	226.4	4861	14.5	1.56	3.02	133	0.71	136	169	8.15	30.7	23	50	2.74	1.87	70	111	56	22	0	0	0	0	15	0	0	0	0	0	100	39.5	3.88	94	0	0	0	0	1	0	0	1	4	4	0
male	77	152.3	8.4	123	2.1	1560	3115	15.2	1.63	3.93	137.3	0.86	99	374	14.95	25.1	31.1	25	2.95	2.41	136	91	56	17	0	1	0	1	15	0	0	0	0	0	100	38.7	7.4	95	0	0	1	0	0	0	0	1	7	6	0
male	78	53.12	65.1	123	2.6	677.9	6321	12.2	1.67	3.7	137	0.75	156	102	8.52	32	24.9	58	4.06	1.93	77	116	68	20	0	1	0	0	15	0	0	0	0	0	95	36	6.49	95	0	0	0	1	0	0	0	1	2	7	0
male	70	151.46	7.8	114	1	4567	4627	13.7	1.1	3.68	139	0.85	77	23	0.28	27.4	25.4	23	3.89	2.12	98	108	69	20	0	0	0	1	15	0	0	0	0	0	95	37.4	5.83	92	0	0	0	0	0	0	0	1	1	7	0
male	82	215.69	8.1	134	1.2	30809	3210	16.4	3.72	3.47	139.7	0.72	93	192	7.23	24	39.6	28	2.98	1.95	96	112	64	20	0	0	0	0	15	0	0	0	0	0	98	36.6	5.9	94	0	0	1	0	0	0	0	1	1	3	0
female	88	68.34	16.3	149	1.8	7200	4158	14.5	1.23	4.1	138.1	0.75	86	215	15.55	41.2	31.7	28	2.76	2.34	86	124	65	20	0	0	0	0	15	1	1	0	1	0	95	36.7	3.46	95	0	0	0	0	0	0	0	1	1	4	0
male	77	66.32	8.5	82	1.1	3851	2305	15.8	4.96	3.87	150.5	0.79	72	256	10.97	19.8	26.5	27	3.15	1.2	123	104	55	20	0	0	0	0	12	0	0	0	0	0	95	37.6	5.63	87	0	0	0	0	0	0	0	1	5	5	0
male	64	287.98	7.6	105	0.9	1082	2961	13.6	1.69	2.99	131.4	0.76	104	151	3.71	24.9	19.2	14	2.99	1.84	117	125	81	28	0	0	0	0	15	0	0	0	0	0	91	36.3	8.54	98	0	0	1	0	0	0	0	1	4	3	0
female	51	183.99	7.5	70	4.4	4687	1977	15.7	3.22	4.28	129	0.68	85	207	13.19	22	30.7	28	2.6	1.94	117	106	70	20	0	0	0	1	15	0	0	0	0	0	96	38.5	5.16	95	0	0	1	0	0	0	0	1	4	2	0
female	73	40.47	70.4	44	2	477.6	2004	20.2	0.47	3.45	137	0.78	113	19	4.93	25	22.4	37	2.08	1.79	72	112	68	18	0	0	0	0	15	0	0	1	0	0	98	37.3	1.93	91	0	0	0	0	0	0	0	1	1	8	0
male	74	78.59	18.1	111	2.4	2577	2688	15.6	4.72	4.6	131	0.66	94	97	2.02	30.2	27.2	12	2.82	2.06	97	116	60	20	0	1	0	1	15	0	0	0	0	0	92	38.8	5.69	94	0	0	1	0	0	0	0	1	3	6	0
male	85	72.6	31.4	97	2.4	930.2	4731	15.5	6.26	3.41	130	0.65	103	217	15.97	30.6	25.6	233	2.09	1.79	88	108	68	18	0	1	1	0	15	1	0	0	0	0	99	37.9	4.14	95	0	0	0	0	1	0	0	1	1	3	0
male	72	197.45	53.3	74	0.9	1017	1487	16.3	2.23	2.9	131.6	0.72	109	114	11.5	21.3	29.6	135	3.57	1.99	89	135	76	20	0	1	0	0	15	0	0	0	0	0	95	38.5	5.71	95	0	0	0	1	0	0	0	1	2	6	0
female	77	76.93	10.5	204	4.4	6858	5809	16.6	4.6	4.84	134	0.8	94	100	3.24	32.4	24.4	14	2.1	1.82	104	144	78	20	1	0	0	0	15	0	1	0	0	0	97	40.4	4.75	96	0	0	0	0	0	0	0	1	4	6	0
female	83	200	18.8	166	2.5	1820	5298	15.9	2.67	3.29	132.8	0.78	140	151	16.81	29.5	28.3	20	3.45	1.8	123	178	70	20	0	1	0	0	15	0	0	0	0	0	92	38.2	8.8	92	0	0	0	0	1	0	0	1	4	4	0
male	95	35.81	7.8	108	2.5	9913	3893	16.5	3.16	4.05	124	0.73	106	120	17.65	30.5	24.9	26	3.36	2.04	93	64	38	20	0	1	0	1	15	0	0	0	0	0	95	37.5	3.41	94	0	0	0	0	1	0	0	1	4	7	0
male	50	200	6.3	76	1.2	313.9	1519	15.7	6.99	3.58	122.7	0.81	81	207	12.87	18.6	37.6	38	2.23	1.73	114	113	63	20	0	0	0	0	15	0	0	0	0	0	99	39.4	4.55	95	0	0	0	0	1	0	0	1	5	2	0
female	20	70.5	6.9	79	0.7	441.5	4795	14.2	0.99	4.03	134.4	0.62	105	405	17.25	30.3	24.7	82	1.9	2.05	118	88	67	22	0	0	0	0	15	0	0	0	0	0	97	37.6	6.78	95	0	0	0	0	1	0	0	1	5	2	0
male	79	14.96	18.7	100	1.7	333.4	5760	14.8	0.74	3.44	134	0.94	137	151	14.86	35.1	26.1	13	2.7	2.1	92	116	72	20	0	0	0	0	15	0	0	0	0	0	97	39.2	4.26	94	0	0	1	0	0	0	0	1	3	2	0
male	76	199.1	119.3	97	2.3	1592	4121	14	5.62	3.44	135.6	0.76	128	173	17.98	26	21.2	113	3.57	2.23	61	71	45	20	0	0	0	0	15	0	0	0	0	0	95	36.5	4.87	94	0	0	1	1	0	0	0	1	3	9	0
male	99	57.6	6.2	190	0.8	425.5	4978	15.6	6.8	4.55	141.7	0.77	108	202	8.04	32.2	54	29	2.83	2.15	94	162	85	20	0	0	0	0	15	0	0	0	0	0	99	36.9	7.22	87	0	0	1	0	0	0	0	1	1	4	0
male	74	111.79	76.8	82	1.5	1364	2909	12.4	2.25	3.12	143.8	0.84	115	316	40.5	30.6	33.4	167	3.27	2.19	88	127	57	22	0	1	0	1	15	0	0	0	0	0	98	36.7	6.6	96	0	0	0	0	0	0	0	1	2	4	0
male	85	121.8	5.2	59	1.5	664.3	3310	13.9	2.53	4.25	126	0.68	101	219	7.64	24.3	28.7	6	3.91	2.01	84	147	69	18	0	1	1	1	15	0	0	0	0	0	98	37.4	7.59	97	0	0	0	0	0	0	0	1	1	2	0
male	82	33.32	9.1	78	2.3	3077	4395	16.5	1.64	4.33	135.9	0.82	102	78	18.87	33.3	37.1	21	2.13	2.12	68	107	68	20	0	0	0	0	15	0	0	0	0	0	97	37.3	5.08	95	0	0	1	0	0	0	0	1	1	4	0
female	90	103.68	7.2	76	2.2	478.7	5162	13.9	1.03	2.97	135	0.77	127	221	12.7	25.4	30.7	24	4.91	1.92	106	127	87	22	0	1	0	1	15	0	0	0	0	0	99	41.5	6.03	95	0	0	0	0	0	0	0	1	5	2	0
female	80	24.8	7.3	71	3.8	83.4	4896	13.9	16	3.5	137	0.93	105	244	11.9	31.6	31	40	4.49	2.11	112	128	64	20	0	1	0	0	15	0	0	0	0	0	99	39.2	4.58	96	0	0	0	0	1	0	0	1	5	2	0
female	81	6	16.4	128	5	334.6	4264	14	13.15	3.27	139	1.04	145	164	31.36	38.2	28.9	10	3.09	2.01	86	129	71	18	0	1	0	0	15	0	0	0	0	0	98	36.2	4.21	96	0	0	0	0	0	0	0	1	1	3	1
male	72	124.17	15.7	107	1.6	1173	3564	16.1	1.66	4.08	133.6	0.93	80	159	8.99	24.2	14.9	84	2.37	1.72	110	104	80	20	0	1	0	0	15	0	0	0	0	1	95	37.8	2.89	94	0	0	1	0	0	0	0	1	2	3	0
female	66	68.4	5.4	67	1	365.4	3821	14	20	3.11	137.1	0.74	112	127	1.89	28	29.1	71	2.4	1.74	60	128	68	18	0	1	0	0	15	0	0	0	0	0	98	36	2.14	95	0	0	0	0	0	0	0	1	2	3	0
male	86	74.4	7.9	178	3.1	4630	3598	14	8.18	4.57	129	0.72	139	118	13.13	28.5	18.2	10	2.57	2.24	116	111	68	24	0	0	0	0	13	1	0	0	0	0	90	38.8	5.84	80	0	0	0	0	0	0	0	1	7	7	0
female	60	14.4	32.6	58	4	210.7	2617	22.5	11.14	3.55	137	0.71	115	34	7.27	25.3	31.7	21	3.4	1.97	108	143	84	20	0	1	0	0	15	0	0	1	0	0	98	38.8	3.19	94	0	0	1	0	0	0	0	1	4	6	1
female	22	91.1	16.7	236	1.1	7480	4081	14.7	2.35	5.13	134.4	1	68	155	19.32	31.7	29.8	30	2.78	2.13	117	107	77	20	0	0	0	0	15	0	0	0	0	0	98	38.3	4.55	95	0	0	0	0	0	0	0	1	4	4	0
female	80	82.19	8.1	75	1.7	898.9	4143	15.7	2.32	3.36	137	0.83	120	161	14.38	32.9	23.6	13	2.84	2.01	80	102	62	20	0	1	0	0	15	0	0	0	0	0	99	36.6	4.6	96	0	0	0	0	1	0	0	1	1	2	0
female	69	169.1	15.2	105	1.7	13391	7280	14.9	0.57	3.65	141	1.16	121	172	12.65	36.7	24.3	44	3.98	2.25	68	149	129	21	0	0	0	0	15	0	0	0	0	0	100	36.4	5.63	95	0	0	0	0	0	0	0	1	2	2	0
male	67	110.7	12.9	66	1.5	12958	6767	13.3	0.31	4.05	136.7	0.87	128	174	9.78	35.5	32.1	59	3.47	2.39	125	139	87	20	0	0	0	0	15	0	0	0	0	0	99	40.3	5.33	96	0	0	0	1	0	0	0	1	5	2	0
female	66	191.5	5.2	72	0.8	510.8	5261	13.7	2.01	3.02	135.9	0.85	106	239	18.84	29.7	27.6	12	2.66	2.03	107	130	70	20	1	1	1	0	15	0	0	0	0	0	97	37.8	7.49	93	0	0	0	0	1	0	0	1	2	2	0
male	77	53	11	137	1.3	939.3	4063	31.7	1.06	3.68	143.1	0.65	113	135	7.32	33.2	17.4	28	2.23	1.87	101	110	61	20	0	0	0	0	15	1	0	0	0	0	95	38	4.8	92	0	0	0	0	0	0	0	1	2	5	0
male	75	72.3	344.8	239	4.1	20022	2238	31	6.81	4.36	136	0.66	114	14	5.55	19.8	24.3	40	1.34	1.87	96	103	48	20	0	0	0	0	15	0	0	1	0	0	92	39.4	2.12	92	0	0	0	0	0	1	1	1	3	16	0
female	81	185.22	5.5	143	0.8	2989	3829	17.1	5.2	3.95	124	0.97	95	137	10.19	27.6	26.5	13	3.82	1.93	86	118	57	18	0	1	0	0	15	0	1	0	0	0	96	39.6	5.82	87	0	0	0	0	0	0	0	1	3	4	0
female	45	141.27	17.7	85	1.6	318.1	3018	17.4	1.64	3.71	134.9	0.91	146	239	30.8	33.2	23.7	9	2.95	2.12	109	117	71	22	0	0	0	0	15	0	0	0	0	0	97	37.1	6.22	96	0	0	0	0	0	0	0	1	3	2	0
male	68	99.82	35.3	187	2.9	10148	4540	12.8	3.64	3.19	138.8	0.93	143	196	12.27	29.4	23.2	54	3.78	1.91	138	88	52	20	0	1	0	0	15	0	0	0	0	0	98	37.7	6.54	94	0	0	1	0	0	0	0	1	5	9	0
male	36	149.29	11.7	91	1.3	891.6	4821	15.8	2.81	2.9	132.1	0.75	140	89	2.62	29	19.3	27	2.17	1.86	130	99	62	18	0	0	0	0	15	0	0	0	0	0	95	36.9	4.52	95	0	0	0	0	0	0	0	1	5	5	0
male	37	200	8.5	115	2	287.6	6603	15	1.42	4.29	136.4	0.82	107	125	1.61	31.6	27.7	76	3.18	2.27	112	82	46	20	0	0	0	0	15	0	0	0	0	0	100	36.9	2.31	97	0	0	0	0	0	0	0	1	4	7	0
female	48	160.5	9.1	74	1.8	1166	5321	14.1	4.06	3.05	127.6	0.86	119	178	10.64	30.4	20.9	70	4.68	1.85	98	103	66	20	0	0	0	0	15	0	0	0	0	0	98	36.8	8.5	95	0	0	0	0	0	0	0	1	1	2	0
female	55	134.13	5.9	41	0.8	190.2	5493	14.3	3.16	2.75	139.1	0.89	121	209	19.45	29.6	27.1	15	3.34	2.03	78	152	87	18	0	1	0	0	15	0	0	0	0	0	98	36.1	10.29	95	0	0	0	1	0	0	0	1	1	2	0
male	80	160.14	11.6	637	2.7	868.9	2885	17.8	20	4.47	130.9	0.73	98	92	4.89	18.2	25	33	2.79	1.76	114	85	52	22	0	0	0	0	15	0	0	0	0	0	98	37.7	3.33	96	0	0	0	0	0	0	0	1	5	11	0
female	27	46.8	7.7	56	0.7	637	6207	13.9	1.41	3.98	137	0.88	122	202	10.38	37.1	25	10	3.83	2.23	110	108	76	20	0	0	0	0	15	0	0	0	0	0	98	39	5.82	97	0	0	0	0	0	0	0	1	4	2	0
female	74	189.03	88.4	374	1.6	35000	1506	90.4	9.95	4.26	128	0.94	129	63	24.51	23.8	24.7	35	1.34	1.95	87	88	51	20	0	0	0	0	12	0	1	0	0	0	96	38	6.67	96	0	0	0	0	0	1	1	1	4	14	0
female	28	96.1	10.9	51	0.8	259.7	6803	15.5	0.31	3.8	138	0.89	130	318	19.04	41.6	29.8	13	3.75	2.19	118	124	87	21	0	0	0	0	15	0	0	0	0	0	100	39	4.95	97	0	0	0	0	0	0	0	1	6	2	0
male	66	19.7	19.5	134	1.9	566.9	2169	18.4	2.75	3.53	139	0.75	81	108	5.89	26.7	25.7	23	1.93	1.96	84	101	64	20	0	0	0	1	15	0	0	1	0	0	96	38.8	3.27	93	0	0	0	0	0	0	0	1	3	4	0
female	40	186.64	6.2	65	1	71.2	4363	16.3	2	2.77	137.2	0.7	113	174	18.49	30.5	25	9	4	1.92	92	95	34	19	0	0	0	1	15	0	0	0	0	0	96	36.6	5.6	95	0	0	0	0	1	0	0	1	2	5	0
male	44	85.07	12.1	435	1.3	35000	2272	22.9	2.85	4.22	132.2	0.83	60	214	24.73	29.9	34.1	6	1.64	1.94	88	134	88	16	1	1	0	0	15	0	0	0	1	0	100	36.6	2.69	94	0	0	0	0	0	0	0	1	1	5	0
female	85	286.35	13.7	106	1.6	1200	2410	16.1	3.21	3.32	132.4	1.02	96	460	32.09	22.7	33.4	8	2.96	1.91	132	128	71	20	0	1	0	0	13	0	0	0	0	0	93	38.6	10.85	93	0	0	0	0	0	0	0	1	7	4	0
female	83	43.85	10.7	94	14	812.3	2912	17.7	1.84	3.48	130.6	0.86	96	63	10.46	23	29	33	2.06	1.56	90	142	101	18	0	1	0	0	15	0	0	1	0	0	96	39	5.06	95	0	0	0	0	0	0	0	1	3	4	0
male	45	200	28.5	107	1.8	35000	7631	15.5	2.44	3.43	135	0.88	155	187	29.16	32.7	33.3	67	4.18	1.79	117	91	61	21	0	0	0	0	15	0	0	0	0	0	98	37.1	9.3	90	0	0	1	0	0	0	0	1	5	3	0
female	56	258.23	15	263	4	26021	6716	20	18.07	3.52	132	0.6	120	72	5.58	31.8	25.5	18	3.16	1.68	112	67	47	22	1	0	0	0	15	0	0	0	0	0	95	36.5	5.5	55	0	0	1	0	0	1	0	1	7	10	0
female	85	57.34	4.2	66	1.1	977.6	4882	14.1	2.23	3.47	140	0.83	130	178	13.38	31.5	28.9	9	3.32	2.13	90	123	66	20	0	0	0	0	15	1	0	0	0	0	90	39.4	6.18	87	0	0	0	0	1	0	0	1	3	3	0
female	59	370	6.2	197	1	477.8	5991	15.3	3.65	3.07	132.6	1.07	114	183	27	28.6	28.7	28	2.41	1.76	102	102	66	18	0	1	0	0	15	0	0	0	0	0	98	38.5	9.93	95	0	0	0	0	1	0	0	1	3	4	0
female	33	184.14	4.9	55	1.6	246.6	4727	13.9	2.86	3.1	130.1	0.93	112	166	12.13	29.1	45.2	7	3.3	2.04	109	105	75	20	0	0	0	0	15	0	0	0	0	0	97	38.8	6.56	95	0	0	0	0	0	0	0	1	4	2	0
female	76	4.24	8.6	71	2.5	219.8	5814	13.6	0.35	3.59	139	0.93	133	282	14.5	36.4	22.1	16	4.41	2.1	90	121	62	20	0	1	0	0	15	0	0	0	0	0	99	37.9	3.42	95	0	0	1	0	0	0	0	1	1	2	0
male	77	146.92	4	63	0.9	990.2	4268	13.8	1.04	4.27	135	0.83	108	203	11.69	25	35.6	15	3.84	1.98	104	170	109	32	1	1	0	1	15	0	0	0	0	0	94	36.8	6.98	90	0	0	1	0	0	0	0	1	4	3	0
female	42	200	7.6	41	0.6	3014	4272	14.2	3.16	3.18	139.5	0.68	89	96	9.94	30.4	27.7	10	2.53	2.16	110	88	60	18	0	0	0	0	15	1	0	0	0	0	99	37.4	6.86	95	0	0	0	0	0	0	0	1	3	7	0
male	31	113.81	4.8	93	1.1	422.9	5224	15.1	2.79	3.47	134	0.8	137	180	4.38	32.8	21.5	9	3.2	2.09	106	125	91	16	0	0	0	0	15	0	0	0	0	0	97	37.7	5.26	95	0	0	0	0	0	0	0	1	2	2	0
male	76	159.88	132.8	117	3.3	2305	3633	21.2	11.71	4.64	139	0.79	136	118	10.79	22.2	22.1	26	1.76	1.09	92	88	47	24	1	1	0	0	15	0	0	0	0	0	99	38.2	2.77	97	0	0	0	1	0	0	1	1	4	10	0
female	53	57.22	16.5	60	2.2	993.9	5911	15.4	3.39	2.86	138	0.65	110	238	10.02	26	22.2	25	5.2	2.19	119	93	53	26	0	1	0	0	15	0	0	0	0	0	98	38.7	2.25	87	0	0	1	0	0	0	0	1	7	5	0
female	84	21.14	10.4	80	1.1	191.8	5659	13.6	1.64	3.66	141	0.81	119	202	10.8	29.7	29.9	12	4.68	2.1	100	147	82	22	0	1	0	0	15	0	0	0	0	0	93	38.4	4.59	95	0	0	0	0	0	0	0	1	3	3	0
male	77	11.82	12.9	95	2.9	937.9	6112	13.7	16	3.33	137.1	0.72	137	200	11.62	31.6	22.3	29	2.37	1.98	99	134	67	24	0	0	0	0	15	0	0	0	0	0	94	37.9	4.41	94	0	0	0	0	0	0	0	1	2	3	0
female	80	78	5.3	46	0.9	7528	3649	12.8	2.97	3.5	121	0.78	114	232	4.37	31.4	25.2	5	6.12	2.06	120	95	66	26	0	1	0	0	15	0	0	0	0	0	99	38.3	3.63	86	0	0	0	1	0	0	0	1	6	2	0
male	86	142.27	28.1	193	2.4	4026	4530	15.6	0.89	4.1	136	1.02	112	247	6.34	39.7	37.8	33	3.02	2.17	98	137	90	18	0	0	0	0	15	0	0	0	1	0	97	39	6.34	95	0	0	1	0	0	0	0	1	3	5	0
female	69	21.16	9.1	51	1.3	173.2	6404	13.7	1.85	3.25	138	0.84	106	125	7.43	34.7	26.6	13	3.56	2.04	106	109	65	18	0	0	0	1	15	0	0	0	0	0	100	36.2	2.87	95	0	0	0	0	0	0	0	1	2	3	0
female	55	172.1	7.5	78	0.1	7302	3780	14	5.09	3.48	142.9	0.68	108	210	9.22	25.2	27.5	31	5.08	1.83	108	89	58	20	0	1	0	1	15	0	0	0	0	0	97	38.2	8.16	94	0	0	0	0	1	0	0	1	4	5	0
male	80	83.71	6	433	1.6	6936	7405	13.1	1.02	3.94	137	0.89	113	152	3.94	32.1	32.6	37	2.67	2.36	94	123	59	20	0	1	0	0	15	0	0	0	1	0	95	39.4	8.22	95	0	0	1	0	0	0	0	1	3	6	0
male	70	236.27	34.8	163	1.5	51.2	4315	13.4	0.63	3.98	142.4	0.9	133	174	12.42	33.7	25.5	17	3.79	2.22	98	129	74	20	0	0	0	1	15	0	0	0	0	0	95	37.8	7	95	0	0	1	0	0	0	0	1	1	6	0
female	51	153.5	10.9	128	1	3430	1939	18.1	3.86	2.91	128.8	0.62	77	191	12.02	23	27.3	20	2.36	2.07	120	101	63	20	0	0	0	1	12	0	0	0	0	0	100	36.6	6.34	95	0	0	1	0	0	0	0	1	5	5	0
male	74	17.41	24.4	60	1.6	150	3553	15.6	0.57	5.07	138.2	0.89	136	369	7.35	48.1	24	37	3.05	2.55	92	124	81	20	1	1	0	0	15	0	0	0	0	0	97	37.9	3.7	95	0	0	1	0	0	0	0	1	1	3	0
female	84	200	6.7	365	4.2	2803	2569	16.9	8.74	2.98	138.7	0.8	99	74	15.19	29.8	27.9	7	3.29	2.15	84	108	57	20	0	0	0	0	11	0	0	0	0	0	99	36	5.42	48	0	0	1	0	0	0	0	1	4	9	0
male	99	133.85	23.1	157	5.4	721.9	3699	13.5	1.22	4.03	135.9	0.71	164	125	12.45	30.5	25	10	3.46	1.77	138	142	72	24	1	0	0	0	15	1	0	0	0	0	96	38.9	5.93	95	0	0	0	0	0	0	0	1	7	5	0
male	75	4.47	28.4	87	1.1	663.2	5577	12.8	2.56	4.06	142	0.93	105	179	7.68	31.3	22.6	31	4.78	1.91	73	154	90	20	0	0	0	0	14	0	0	0	0	0	94	35.6	3.44	91	0	0	0	0	0	0	0	1	3	5	0
female	81	7.33	9.2	81	3.2	3939	5313	14.4	0.79	3.04	139	0.62	139	153	7.08	31.6	23.6	12	2.34	1.61	84	96	56	20	0	0	0	0	15	0	0	0	0	0	95	37.9	3.08	95	0	0	0	0	0	0	0	1	2	6	1
male	74	34.97	8.9	77	1.6	326.8	4758	14.5	0.64	3.76	136	0.87	123	160	7.67	37.9	26	19	3.63	2.06	87	161	63	20	0	1	0	0	15	0	0	0	0	0	96	37.8	2.8	96	0	0	0	0	0	0	0	1	1	2	0
male	79	200	15.2	129	0.9	8291	3032	17	6.45	5.05	141	0.65	114	251	22.13	23.1	23.3	32	2.92	2.03	84	149	87	20	0	0	0	0	15	0	0	0	0	0	96	36.6	7.21	94	0	0	0	0	0	0	0	1	1	3	1
male	69	289.73	8.9	446	1	35000	2807	20.3	3.5	3.55	135	1.03	101	130	8.04	31.1	32.9	5	2.86	2.28	101	90	68	20	0	0	0	0	15	0	1	0	1	0	98	36.6	7.26	93	0	0	1	0	0	0	0	1	3	7	1
female	73	107	6.8	113	4.4	5338	5625	14.6	1.89	3.87	130.3	0.58	105	309	45.77	28.6	28.1	11	2	1.88	86	91	48	18	1	1	0	0	15	0	0	0	0	0	98	36.8	5.24	96	0	0	0	0	1	0	0	1	2	6	0
female	83	6.1	7.1	181	1.5	5489	3707	15.4	1.74	4.56	135.6	1.05	114	222	10.86	30.8	26.3	17	2.61	2	102	118	80	20	0	1	0	0	15	0	0	0	1	0	90	39.5	5.14	90	0	0	0	0	0	0	0	1	4	5	0
female	70	200	16.3	121	1.8	1060	2695	14	20	3.8	106	0.69	100	344	16.56	25	22.9	25	2.14	1.61	115	112	56	18	0	0	0	0	15	0	0	0	0	1	99	36.9	5.46	96	0	0	0	0	0	0	0	1	3	3	0
male	63	200	6.5	912	7.6	35000	3864	20.1	13.23	6.42	137.1	1.05	105	154	5.85	31.3	28.2	592	2.74	2.15	96	90	61	20	0	1	0	0	15	0	0	0	1	0	95	36.7	7.97	77	0	0	1	0	0	0	0	1	2	7	0
female	61	34.1	19.9	56	1.1	212.6	5144	13.5	2.89	3.31	132.2	0.85	133	189	22.35	29.9	25.3	20	4.29	1.99	96	126	72	18	0	0	0	0	15	0	0	0	0	0	97	37.8	5.33	96	0	0	0	0	0	0	0	1	1	2	0
female	59	82.23	45	88	1.7	1935	4801	14.2	3.43	3.21	136.6	0.61	144	190	13.98	29.6	22.4	46	2.88	1.72	117	105	67	21	0	0	0	0	15	0	0	0	0	0	95	40.1	4.59	94	0	0	0	0	0	0	0	1	6	5	0
male	29	0.5	22.2	37	5	311.4	6948	16.9	1.02	3.63	134.9	0.98	149	272	28.22	30	12	19	1.9	1.02	173	127	87	14	0	0	0	0	15	0	0	0	0	0	99	39.6	2.51	94	0	0	1	0	0	1	0	1	5	3	0
female	72	3.2	21.5	97	6.5	434.1	2880	13.5	2.85	3.6	138	0.63	121	106	10.55	33.2	26.3	11	3.74	1.85	68	153	87	16	0	0	0	0	15	0	0	0	0	0	98	37.2	3.2	96	0	0	0	0	1	0	0	1	1	4	0
male	73	63.01	11.3	318	0.9	365.3	3740	15.3	2.74	3.96	134	0.77	124	80	6.51	32.3	27.7	24	2.62	2.05	63	166	93	20	0	0	0	0	15	0	0	0	0	0	95	36	3.74	95	0	0	0	0	1	0	0	1	2	8	0
male	83	194	36.1	128	0.8	323.4	5585	14.6	3.68	3.68	139.3	0.84	109	167	8.59	29	21.8	85	3.83	1.99	96	171	71	20	0	1	0	0	15	0	0	0	0	0	96	39.6	7.06	91	0	0	1	0	0	0	0	1	3	5	0
female	83	137.8	10	87	3.7	2091	1989	14.5	1.04	3.63	138.9	0.52	101	150	11.52	17.5	29.5	21	2.75	1.67	69	127	62	19	0	1	0	0	15	0	0	0	0	0	100	36	7.14	91	0	0	1	0	0	0	0	1	2	3	0
male	82	172.64	9.2	284	3.8	433.1	4813	16.2	9.79	4.38	136.9	0.82	87	116	37.74	31.1	24.8	12	3.62	2.03	79	94	46	19	0	1	0	0	15	0	0	0	0	1	100	36.9	3.06	95	0	0	0	0	0	0	0	1	2	8	1
male	66	83.65	4.2	253	0.6	4269	3699	12.8	1.5	4.82	135.3	0.79	100	150	7.85	33.5	27.2	6	2.8	2.12	86	138	91	18	0	1	0	0	15	0	0	0	1	0	98	37.2	4.66	96	0	0	0	0	0	0	0	1	1	5	0
female	87	135.54	7.2	100	1.2	1927	2469	14.3	6.79	3.64	128	0.91	101	119	10.01	23.8	22.9	25	2.6	1.88	98	106	66	20	0	0	0	0	15	0	0	0	0	0	97	38	8.53	96	0	0	0	0	0	0	0	1	1	3	0
male	86	82.39	7.8	149	4.4	1929	6094	13	1.98	3.84	137.2	0.71	92	174	9.84	33.3	24.2	18	3.04	1.98	82	128	65	18	1	1	1	0	15	0	1	0	0	0	96	37.8	6.67	93	0	0	0	0	1	0	0	1	1	3	0
female	81	132.75	18.7	103	0.8	6340	3374	15.9	1.57	4.24	130.9	0.75	113	104	8.35	31.4	28.1	12	2.6	2.01	148	158	78	20	0	1	0	0	15	0	0	0	0	0	98	38.3	7.24	96	0	0	0	0	1	0	0	1	5	3	0
female	82	4.17	13.7	286	3.4	1301	8716	15.3	6.24	2.99	156	0.92	135	273	14.64	29.4	28.6	133	5.12	1.96	116	112	69	30	0	1	0	0	11	0	0	0	0	0	95	39.2	5.08	95	0	0	0	0	0	0	0	1	8	7	0
male	82	267.48	5.8	605	3	1766	6425	14.5	20	5.61	133.8	0.93	136	150	10.73	29.8	31.6	22	2.35	2.07	97	112	67	22	0	1	0	0	15	0	0	0	0	0	91	36.9	10.06	91	0	0	1	0	0	0	0	1	2	8	1
female	60	200.59	6.7	609	2.6	35000	2826	14.9	3.22	3.75	129.6	0.82	62	298	15.65	22.4	43.8	6	3.3	2.03	99	154	55	22	1	1	0	0	15	0	0	0	1	0	92	37.6	9.2	92	0	0	1	0	0	0	0	1	2	7	0
female	75	200	5.7	150	3.5	4009	1882	16.4	1.84	4.3	133	0.79	105	161	18.15	19.4	26.5	8	2.04	1.78	94	124	87	18	1	0	1	0	15	0	0	0	0	0	98	37.3	7.16	96	0	0	0	0	0	0	0	1	1	3	0
female	76	51.92	12.5	85	2.9	161.1	4287	14.1	4.05	3.43	135	0.98	87	126	22.21	39.8	32.6	41	3.64	2.4	106	171	60	20	1	1	0	0	15	0	0	1	0	0	96	36.8	4.93	95	0	0	0	0	1	0	0	1	2	3	0
female	86	144.7	17.3	77	2.1	6736	3665	15.1	1.26	3.7	142	0.78	121	104	5.94	30.3	15.2	18	3.97	2.06	76	92	50	19	0	0	0	0	15	0	0	0	0	0	96	37	4.16	91	0	0	0	0	0	0	0	1	2	6	0
male	51	96.7	33.9	166	2.6	2156	3067	15.8	4.81	3.8	135.5	0.66	134	111	30.89	22.8	20.1	245	2.87	1.89	114	86	41	20	0	0	0	0	15	0	0	0	0	0	93	37.5	4.54	93	0	0	0	1	0	0	0	1	4	10	0
male	80	6.7	29.4	79	5.9	1170	1537	20.1	4.07	3.56	140	0.75	129	112	5.13	26.6	30.9	28	1.94	1.12	80	117	73	22	0	0	0	0	15	0	0	1	0	0	98	38.8	1.8	92	0	0	1	0	0	0	0	1	4	4	0
female	66	157.64	7.3	112	1.1	1597	3802	15.9	1.54	3.29	130	0.77	125	45	11.3	24.6	26.2	16	2.6	2.03	94	89	59	18	0	0	0	0	15	0	0	0	0	0	97	36.6	5.95	88	0	0	0	0	1	0	0	1	2	9	0
female	80	24	5.1	45	1.4	313.8	4892	13.3	2.21	2.12	142.7	0.84	93	258	3.76	33.3	30.7	24	3.95	2.06	75	153	78	18	0	1	0	0	15	0	0	0	0	0	90	38.4	5.26	90	0	0	1	0	0	0	0	1	2	3	0
female	81	119.42	9.9	162	1.1	3338	4412	15.4	8.18	4.17	137.7	0.66	109	97	23.89	28.1	28.3	15	4.01	2.42	105	104	85	20	0	1	0	1	15	0	0	0	0	0	97	36.9	4.39	95	0	0	0	0	1	0	0	1	2	5	0
female	24	61.13	6.8	32	1.1	1178	4121	13.7	0.58	3.64	139.8	0.83	89	214	17.36	27.4	23.2	6	3.9	2.07	95	95	65	20	0	0	0	0	15	0	0	0	0	0	99	36.9	4.94	96	0	0	0	0	0	0	0	1	2	2	0
female	75	127.6	5.5	107	1.9	1499	3988	13.5	3.46	3.36	137.1	0.86	94	102	5.86	27.2	23.8	27	2.66	2.01	86	105	65	16	0	0	0	0	15	0	0	0	0	0	99	36.1	6.05	96	0	0	0	0	0	0	0	1	1	3	0
female	59	2.5	14.4	80	3.7	39.2	6816	12.6	1.44	3.77	138.5	0.77	108	239	10.16	33.8	28.6	7	5.5	2.13	98	141	93	20	0	1	0	1	15	0	0	0	0	0	98	39.4	3.97	95	0	0	0	0	0	0	0	1	3	2	0
male	50	200	76.2	95	1.9	778.1	1682	19.7	14.28	4	142	0.71	86	51	13.79	16.9	29.3	20	1.51	1.8	102	148	84	22	0	0	0	0	15	0	0	1	0	0	96	37	4.21	95	0	0	1	0	0	0	0	1	3	6	0
male	57	140.33	6.8	154	4.3	850.3	6425	17.7	1.2	3.83	137.6	0.89	141	124	10.95	31.2	23.8	19	3.24	2.08	102	84	56	20	0	0	0	0	15	0	0	0	0	0	100	37	4.28	91	0	0	0	0	1	0	0	1	3	7	0
male	83	91.86	9.6	121	3.8	2666	3744	16.2	7.56	3.69	133	0.77	104	62	8.82	22.6	28.4	40	1.69	1.8	108	141	71	20	0	1	0	0	15	0	0	0	0	0	99	39.3	5.21	95	0	0	1	0	0	0	0	1	4	5	0
male	69	77.17	18.8	81	0.8	1311	5111	14	1.43	3.82	135	0.92	128	109	2.91	31.8	21.3	38	2.94	1.94	147	114	57	24	0	1	0	0	15	0	0	0	0	0	93	40.9	5.99	93	0	0	1	0	0	0	0	1	7	4	0
male	98	123.24	28.6	254	2.6	6556	2827	17	5.06	3.15	136.6	0.78	127	131	30.9	27.3	23.5	13	1.39	1.78	92	116	64	20	0	1	0	0	15	0	0	0	0	0	94	38.4	5.18	94	0	0	0	0	0	0	0	1	2	7	0
male	49	112.34	166.4	125	10.4	629.4	653	25.7	10.43	5.34	123.4	0.73	65	48	27.79	21.2	39.5	85	1.81	1.98	106	86	55	20	0	0	0	1	15	0	0	0	0	0	97	36	2.7	90	0	0	0	0	0	0	0	1	4	12	0
female	88	180.43	12.5	83	0.7	3558	1853	15.6	2.17	4.29	141	1.13	63	176	11.87	22	30.2	5	2.43	1.9	93	98	44	18	0	1	0	1	15	0	0	0	0	0	100	37	5.82	93	0	0	1	0	0	0	0	1	2	5	0
female	82	131.7	39.5	165	1.9	578.3	4311	14.9	1.77	3.85	137	0.97	132	150	3.76	25.4	36.4	10	2.98	2.07	126	148	68	22	0	0	0	0	12	0	0	0	0	0	95	39.3	7.23	93	0	0	0	0	1	0	0	1	8	9	0
male	61	169.09	10.5	308	1.3	3121	4007	17.4	4.6	3.79	133	0.73	111	214	21.89	28.3	24.6	10	2.52	1.86	105	96	67	28	0	1	0	0	15	0	0	0	0	0	100	39.2	6.82	92	0	0	0	0	1	0	0	1	6	5	0
female	31	85.99	8.1	52	2.4	1449	5846	13.8	7.78	3.69	137.9	0.9	117	167	10.55	30.9	21.7	101	4.17	1.96	136	104	58	20	0	0	0	0	15	0	0	0	0	0	97	40.9	4.22	96	0	0	0	0	0	0	0	1	6	2	0
female	73	28.2	12.9	78	4.2	1439	4559	14.5	1.85	3.2	136	0.73	135	178	12.13	27.7	20.1	24	3.17	1.88	84	94	56	18	0	1	0	0	15	0	0	0	0	0	97	37.4	4.74	96	0	0	0	0	0	0	0	1	2	5	0
male	87	134.84	6.7	77	1.1	1011	3497	15.8	1.55	3.07	135	0.81	123	107	7.8	29.1	25.5	16	2.45	1.95	82	126	60	20	0	1	0	0	15	0	0	0	0	0	98	37.3	5.46	90	0	0	1	0	0	0	0	1	1	3	0
female	71	64.31	6.5	62	1.7	665.7	4439	14	2.98	4.16	128	0.88	126	210	11.24	28.5	25.4	27	3.31	1.8	118	137	74	20	1	0	0	0	15	0	0	0	0	0	96	39.6	5.34	92	0	0	1	0	0	0	0	1	5	2	0
male	57	170.5	42.6	407	1.5	3146	1275	19	10.69	5.58	142.5	0.92	74	167	19.4	22.6	23	457	2.64	1.96	145	113	80	24	0	0	0	0	15	0	0	0	0	0	98	36.9	7.11	81	0	0	0	0	0	1	1	1	5	7	0
male	87	191.9	27.2	258	5.5	22883	3796	22.5	15.67	3.79	142.3	0.53	123	56	25.36	22.4	14.9	74	2.17	0.94	72	87	57	15	0	1	0	0	15	1	0	0	0	0	100	36.2	4	92	0	0	0	1	0	0	0	1	1	10	0
female	29	9.32	4	51	2.9	50.3	4596	13.9	0.22	2.77	132.7	0.87	105	194	7.74	35.8	30.9	9	3.31	2.14	111	113	72	20	0	0	0	0	15	0	0	0	0	0	100	39.2	3.64	95	0	0	0	0	0	0	0	1	5	2	0
male	48	69.4	6.9	99	0.6	399	5137	15.3	1.12	3.89	131	0.78	120	241	18.59	32.3	19.9	9	3.09	2.1	107	89	61	25	0	0	0	0	15	0	0	0	0	0	96	38.1	3.19	96	0	0	0	0	1	0	0	1	5	2	0
female	88	44.38	9.3	99	1.9	957.4	4697	15.5	20	2.57	137.8	0.66	100	114	4.99	29.3	23.1	78	2.23	2.47	112	100	65	19	0	1	0	0	15	0	0	0	0	0	97	36.6	4.36	87	0	0	0	0	1	0	0	1	4	3	0
female	41	126.75	4.9	53	2	786.9	6248	14.1	1.93	4.33	137	0.85	133	350	20.07	30.4	27	14	5.06	2.12	100	105	68	18	1	0	0	0	15	0	0	0	0	0	100	36.1	6.69	96	0	0	0	0	0	0	0	1	1	2	0
female	87	28.3	5.2	86	5.2	377.8	5087	13.7	0.61	3.56	132	0.88	123	268	35.21	31.8	33.4	15	5.5	1.99	114	126	60	22	0	1	0	0	15	0	0	0	0	0	99	37.3	5.55	95	0	0	0	0	0	0	0	1	4	2	0
female	94	89.3	6.7	97	1.7	3184	7453	14.1	0.64	3.66	132	0.79	125	71	4.1	39.2	29.2	7	5.23	2.27	70	178	58	20	1	1	0	0	15	0	0	0	0	0	97	36.6	5.04	97	0	0	0	0	0	0	0	1	1	4	0
female	76	10.09	13.1	244	0.7	1339	6692	12.8	4.89	4.68	140.8	0.78	89	137	5.35	39.9	29.9	18	3.66	2.22	102	165	91	20	0	1	0	0	15	0	0	0	0	0	97	37.1	4.61	10	0	0	0	0	0	0	0	1	2	5	0
male	59	200	146	240	6.5	11672	3716	20.2	16	2.9	128.2	0.88	137	18	29.56	27.5	18.8	197	1.66	1.91	122	92	59	32	0	1	0	0	15	0	0	0	0	0	98	37	5.87	90	0	0	0	1	0	0	0	1	6	14	0
female	85	179.07	4.2	257	1.1	375	2475	12.9	2.21	3.27	125.6	0.93	124	292	23.22	30	28.3	59	3.24	1.45	62	120	59	18	1	1	0	0	15	0	0	0	0	0	96	37.2	5.35	96	0	0	0	0	0	0	0	1	1	4	0
female	74	85.94	93.5	48	4.2	1533	2078	23.8	8.37	3.61	139.5	0.69	95	20	1.25	28.5	34.1	28	1.16	1.89	104	116	60	20	0	0	0	0	15	0	0	1	0	0	98	39.4	2.18	95	0	0	1	0	0	0	0	1	4	8	1
male	66	118.08	10.1	70	2.1	412.4	3398	14.7	9.2	4.57	134	0.81	100	201	11.04	29.3	32.4	156	2.51	1.95	90	125	74	20	0	0	0	1	15	0	0	0	0	0	95	38.1	5.49	90	0	0	0	0	0	0	0	1	2	3	0
female	73	66.81	10.4	106	2.3	7255	4341	15.4	3.4	3.32	137.3	0.77	116	121	3.89	28.9	24.1	13	2.54	1.82	78	120	72	20	0	1	0	0	15	0	0	0	0	0	97	38.2	3.58	93	0	0	1	0	0	0	0	1	2	3	0
male	58	200	6.8	520	0.8	35000	4490	13.7	2.06	4.71	134.5	0.93	101	117	9.27	32.3	27.5	10	2.8	2.14	92	161	67	20	1	1	0	0	15	0	0	0	0	0	91	37	7.17	90	0	0	1	0	0	0	0	1	1	8	0
male	25	115.07	11.5	76	1.7	227.5	4862	15.2	0.87	3.77	134.5	0.81	150	160	12.61	29.8	26.9	11	2.42	2.01	100	122	82	20	0	0	0	0	15	0	0	0	0	0	95	39	6.81	95	0	0	1	0	0	0	0	1	3	3	0
male	72	20	86.3	51	2.2	432.3	5136	14.6	0.83	3.51	140	0.87	118	377	9.42	32.3	30.6	15	2.67	2.14	84	162	87	18	0	1	0	0	15	0	0	0	0	0	90	39.2	3.69	90	0	0	1	1	0	0	0	1	3	5	0
female	92	173.69	7.8	221	1.5	9921	2117	15.5	2.31	3.7	137.7	0.76	130	125	17.4	28.4	24.3	37	4.03	1.86	88	113	77	20	0	1	0	0	15	0	0	0	0	0	96	37	5.5	96	0	0	1	0	0	0	0	1	1	5	0
male	62	88.8	22.3	62	2	891.6	2164	18.1	3.12	3.91	131.3	0.7	105	20	5.6	22.7	34.2	28	2.19	1.82	98	106	70	20	0	0	0	1	15	0	0	1	0	0	98	37.7	2.49	96	0	0	0	0	0	0	0	1	1	7	0
male	48	107.3	6.6	184	1.8	459.4	4941	13.9	2.09	3.45	137	0.79	135	162	14.62	33.5	27.3	92	3.72	2.14	78	88	54	20	0	1	0	0	15	0	0	0	0	0	97	36.9	6.03	90	0	0	1	0	0	0	0	1	2	7	0
female	87	170.41	20.9	195	3.3	3177	4412	14.1	1.24	3.97	131.3	0.8	132	209	15.1	28.4	32.8	55	4.35	2.1	88	162	91	18	0	1	0	0	15	0	0	0	0	0	98	37.1	8.51	83	0	0	0	0	1	0	0	1	1	5	0
male	79	200	9.8	154	6.8	793.9	3023	16.9	3.06	3.99	140.7	0.77	121	245	25.4	31.1	32.8	16	3.28	2.28	141	95	63	35	0	1	1	0	15	1	0	0	0	0	99	36.7	6.37	85	0	0	0	0	0	0	0	1	7	3	0
male	71	23.6	18.3	149	5.9	1038	4685	14.2	1.23	4.21	136.4	0.82	152	139	13.81	36.3	17.7	25	2.58	2.21	97	100	64	28	0	1	0	0	15	0	1	0	0	0	98	37.1	2.59	95	0	0	0	0	0	0	0	1	3	4	1
male	87	138.82	11.5	65	1.8	333.4	3957	12.9	1.89	4.13	138.9	0.87	132	233	16.78	33.5	27.4	11	3.62	2.1	84	139	80	20	0	1	0	1	15	0	0	0	0	0	98	36.7	5.5	96	0	0	0	0	0	0	0	1	1	2	0
male	82	1	7.5	45	1.3	1412	2847	14.8	1.48	3.61	134.4	0.77	94	244	13.86	22.6	43.4	7	2.6	1.96	92	110	71	22	0	1	1	0	11	0	0	0	0	0	95	36	5.39	92	0	0	1	0	0	0	0	1	5	5	0
male	40	15.61	22.1	77	1.1	1178	5008	13.3	0.68	3.72	138.4	0.77	130	208	2.83	28.3	21.6	16	2.61	1.78	94	96	65	20	0	0	0	0	15	0	0	0	0	0	97	36.6	3.27	95	0	0	0	0	0	0	0	1	2	3	1
female	35	77.79	14.8	44	1.7	4915	2219	17.6	1.04	3.11	136	0.6	113	64	10.05	26.5	21.1	38	1.67	1.65	116	108	55	20	0	0	0	0	15	0	0	0	0	0	97	38.5	3.79	90	0	0	0	0	0	0	0	1	4	4	1
female	77	151.83	30.3	68	0.7	6871	4464	15.7	0.8	4.44	137.7	0.88	112	149	12.25	31.1	30.5	9	2.81	1.9	94	128	79	18	0	0	0	0	15	0	0	0	0	0	97	36.7	5.41	95	0	0	0	0	0	0	0	1	1	4	0
female	37	12.3	9.5	73	1.7	566.9	5707	17.5	1.12	3.43	133	0.73	122	163	13.34	29.9	25.9	14	2.69	1.89	106	87	45	16	0	0	0	0	15	0	0	0	0	0	98	40.1	3.82	98	0	0	0	0	1	0	0	1	5	5	0
female	77	144.46	9.5	160	0.6	826	3559	15.2	1.52	4.13	133	0.78	110	85	10.24	29.7	25.8	12	3.52	2.03	70	125	66	20	0	0	0	0	15	0	0	0	0	0	100	36.6	4.07	96	0	0	0	0	0	0	0	1	1	5	1
female	90	148.8	4.3	183	7.3	4193	4913	13.7	6.64	4.7	137	0.95	102	245	44.09	26.3	22.7	222	2.67	1.86	85	85	32	22	1	1	0	0	15	0	0	0	0	0	95	35.7	5.95	92	0	0	0	0	0	0	0	1	4	8	0
female	85	200	64.2	129	3.1	18387	2674	20.4	13.91	3.31	146.5	0.99	91	114	35.76	25.5	27.2	94	3.12	2	145	156	100	20	0	0	0	0	15	0	0	0	0	0	98	37	4.55	76	0	0	1	0	0	1	1	1	4	6	0
male	66	51.2	15.2	114	0.7	324.7	2712	15.2	2.54	3.89	136.3	0.55	152	172	8.33	32.3	20.8	30	2.96	1.94	86	124	86	18	0	0	0	0	15	0	0	0	0	0	99	37.4	2.92	97	0	0	0	0	1	0	0	1	1	3	0
female	76	116.2	31.4	64	4.2	817.3	4524	14.7	2.46	4.42	139	0.84	121	92	10.15	39.1	31.3	31	2.98	1.92	98	131	63	18	0	0	0	0	15	0	0	0	0	0	97	38	5.55	96	0	0	0	0	0	0	0	1	1	5	0
male	60	93.86	16.5	52	1.4	740.8	3860	14.6	1.96	4.48	135.7	0.84	148	111	11.87	29.8	21.1	36	2.84	1.87	84	132	74	20	0	0	0	0	15	0	0	0	0	0	100	37.4	4.02	99	0	0	0	0	0	0	0	1	1	3	0
male	68	55.71	43.3	80	1.8	952	3170	13.3	2.12	3.57	137	0.42	98	170	6.54	29.9	23.1	89	2.67	2.16	80	88	55	18	0	0	0	1	15	0	0	0	0	0	100	36.4	5.36	100	0	0	0	1	0	0	0	1	2	7	0
male	85	60.93	44.7	80	4.6	4624	5423	16.8	4.79	3.58	135	0.87	136	118	36.53	35.8	26.3	1720	3	2.13	78	99	67	22	0	1	0	0	15	0	0	0	0	0	96	36	3.18	93	0	0	0	0	0	0	0	1	4	5	0
female	85	131.49	6.9	169	1.5	6708	4939	17.9	2.07	4.44	137.4	0.68	105	131	10.22	29.9	27.2	9	2.06	2.29	85	102	53	18	0	1	0	0	15	0	0	0	0	0	97	37.4	5.12	20	0	0	0	1	0	0	0	1	1	7	0
female	37	84.93	9.4	63	1.1	111.6	4206	16.4	1.34	3.34	136.6	0.82	114	160	8.72	32.5	18.5	10	1.95	1.85	138	91	52	20	0	0	0	0	15	0	0	0	0	0	96	39.9	4.59	10	0	0	0	0	0	0	0	1	7	5	0
female	85	84.06	22.8	102	1	281	4533	13.7	2.77	4.07	136.5	0.86	132	199	18.57	29.9	25.8	103	2.96	2.32	94	143	56	16	0	1	0	0	15	0	0	0	0	0	98	36	5.38	96	0	0	0	1	0	0	0	1	2	3	0
female	87	127.86	16.5	66	4.6	561.9	4618	15.4	1.68	2.28	137.8	0.71	131	141	12.67	32.5	30.7	8	4.01	2.06	102	103	57	20	0	1	0	1	15	0	0	0	0	0	100	37.2	5.37	95	0	0	0	0	1	0	0	1	2	3	0
female	75	7.52	19.1	95	4	2081	5518	14.3	20	3.18	143.4	0.65	124	127	1.09	31.4	20.9	13	3.64	1.82	116	112	47	20	1	1	0	0	15	0	0	0	0	0	96	39.2	3.88	96	0	0	0	0	0	0	0	1	5	6	0
male	79	189.4	10.7	100	2.8	2717	3857	13.9	3.19	3.83	138	0.89	159	150	24.52	30.5	27.5	84	4.53	1.96	112	154	97	24	1	1	0	0	15	0	0	0	0	0	92	39	7.42	86	0	0	1	0	0	0	0	1	6	4	0
male	70	190.18	8.2	232	2.4	977.9	3122	15.9	4.3	4.15	139.3	0.86	113	130	5.77	28	20.9	10	2.55	1.95	87	123	75	20	0	0	0	0	15	0	0	0	0	0	99	37.2	6.96	96	0	0	1	0	0	0	0	1	1	5	0
male	82	76.5	12	79	2.1	340.1	5681	14	1.12	3.8	142	0.69	142	266	43.06	35.9	22.5	10	3.36	2.19	130	146	83	26	1	0	0	0	15	1	0	0	0	0	91	37.1	6.16	91	0	0	0	0	0	0	0	1	5	3	0
male	56	28.3	5.1	298	1.7	8408	5226	13.3	20	4.63	134.3	0.86	118	275	2.88	29.7	35.4	15	5.23	1.2	84	114	66	30	0	0	0	0	15	0	0	0	0	0	97	37.5	4.61	34	0	0	1	0	0	1	0	1	2	4	0
female	61	192.58	11.3	66	2	381.8	4989	16.4	1.52	3.32	132	0.77	122	158	15.5	32.2	29.1	83	2.9	2.09	99	117	67	18	1	0	0	0	15	0	0	0	0	0	96	37.5	6.63	96	0	0	0	0	0	0	0	1	1	2	0
female	76	61.88	10.3	70	2.3	835.3	3795	20.4	3.84	4.71	129	0.81	126	167	10.13	26.8	25.1	14	3.54	1.84	66	113	72	18	0	0	0	0	15	0	1	0	0	0	95	40.5	6.24	94	0	0	1	0	0	0	0	1	3	3	0
male	60	193.81	98.4	95	2.1	509.2	6396	15.9	20	2.62	129.1	0.58	154	134	9.46	29.8	25	122	3.26	1.84	122	122	70	20	1	0	0	0	15	0	0	0	0	0	96	38.7	6.43	90	0	0	0	0	0	0	0	1	5	5	0
male	52	6.93	132.9	38	3.8	541.2	1362	24.6	2.45	4.1	131	0.78	72	32	4.87	23.9	26.7	25	1.65	2.1	102	97	58	20	1	0	0	0	15	0	0	1	0	0	99	38.9	1.46	95	0	0	1	0	0	0	0	1	5	8	0
male	70	212.8	5.6	138	1.3	574.4	3654	14.5	3.2	3.41	136.8	0.68	86	139	10.37	27.4	30.7	75	2.61	2	102	104	64	18	0	0	0	1	15	0	0	0	0	0	95	36.9	7.61	95	0	0	0	0	1	0	0	1	2	5	0
male	84	129.54	7.8	135	1.2	9794	3788	14.3	2.63	3.98	135.8	0.8	89	98	6.71	27.3	25	36	3.54	2.12	98	124	70	17	1	1	0	0	15	0	0	0	0	0	100	38.3	5.31	85	0	0	1	0	0	0	0	1	2	5	1
male	46	111.74	52.3	92	2.7	2206	3307	21.3	8.15	3.64	134.6	0.7	117	47	9.62	21.8	35.7	14	1.85	1.75	90	111	68	20	0	0	0	0	15	0	0	1	0	0	97	36.6	2.7	95	0	0	0	0	1	0	0	1	1	7	1
male	42	62.17	14.5	55	2	349.4	7043	11.1	1.15	3.94	130.7	0.77	134	164	6.19	35.8	27.4	71	5.08	2.27	130	112	50	18	0	0	0	0	15	0	0	0	0	0	98	39.2	5.19	95	0	0	0	0	0	0	0	1	6	2	0
female	71	162.86	9.6	59	1.2	205.9	6115	14.8	1.42	3.18	134	0.75	159	322	12.87	31.3	28.4	28	3.26	2.22	132	156	86	24	0	1	0	0	15	0	0	0	0	0	96	39.4	8.08	95	0	0	0	0	0	0	0	1	7	2	0
female	85	135.6	18.6	89	1.3	7010	4661	15	2.05	4.7	131	0.91	110	313	15.01	31.3	28.6	19	3.37	2.15	118	162	84	22	0	0	0	0	15	0	0	0	0	0	90	39.8	6.52	90	0	0	0	0	0	0	0	1	6	3	0
male	82	77.03	16.5	73	3.5	136.7	3085	14.1	7.24	3.61	131.1	0.66	118	54	4.68	24.7	30.2	21	2.64	1.92	108	121	76	20	0	0	0	0	15	0	0	0	0	0	97	38.5	4.4	96	0	0	0	0	0	0	0	1	3	4	0
male	98	139.5	10.9	114	4.9	11505	4897	13.5	0.9	3.72	143.6	0.61	136	176	26.82	32.3	18.1	55	4.83	1.91	100	151	70	22	0	1	0	0	15	0	0	0	0	0	92	36.3	5.51	86	0	0	0	0	0	0	0	1	2	4	0
female	77	5.01	6	125	2.3	2115	7914	14.6	6.23	4.18	138.5	0.82	116	173	7.44	30.2	25.8	11	3.06	1.95	103	160	77	20	1	1	0	0	15	0	0	0	0	0	93	38.2	4.24	93	0	0	0	0	1	0	0	1	3	4	0
female	76	26.61	8.5	79	1.4	1168	3678	13.4	2.9	3.05	135.3	0.8	111	181	7.93	35	20.5	14	3.63	2.06	101	152	71	20	0	0	0	1	15	0	0	0	0	0	97	38.9	3.96	96	0	0	0	0	0	0	0	1	4	2	1
male	62	149.86	8.4	65	1.2	400.3	4066	14.5	1.08	3.45	137.7	0.85	137	143	14.91	29.4	21.9	14	2.48	1.9	60	89	58	20	0	0	0	0	15	0	0	0	0	0	100	36.2	5.69	95	0	0	0	0	0	0	0	1	2	6	0
male	70	121.45	8.3	129	2.9	2686	4898	13.3	5.19	3.6	140.7	0.82	147	284	31.25	30.9	28.5	8	5.66	2.22	134	119	86	20	0	1	0	0	15	0	0	0	0	0	92	37.5	8.29	92	0	0	1	0	0	0	0	1	4	4	0
female	36	44.19	10.8	70	2	205.4	3484	14.3	2.77	3.1	126.9	0.88	100	65	4.65	21.6	31.7	26	2.85	1.86	98	86	55	20	0	1	0	0	15	0	0	0	0	0	98	36.8	2.44	93	0	0	0	1	0	0	0	1	2	7	0
male	72	185.54	6.9	107	2.3	990.3	7554	13.4	0.98	4.11	131	0.99	157	163	10.7	30.3	25	15	2.95	1.89	110	112	63	20	0	1	0	0	15	0	0	0	0	0	94	38	7.13	94	0	0	0	0	0	0	0	1	2	3	0
female	64	126.74	23.2	52	2.4	891.9	3647	15.8	1.72	3.73	128	0.89	57	179	8.66	27.8	25.5	60	4.11	1.93	127	120	79	20	0	0	0	1	15	0	0	0	0	0	98	38.9	6.03	95	0	0	0	0	0	0	0	1	5	3	0
male	63	72.21	21.4	137	1.9	829.6	6634	13.2	1.79	4.19	131	0.65	151	245	16.66	32.1	25.1	19	3.46	1.99	132	118	75	20	0	1	0	0	15	0	0	0	0	0	96	39.7	6.4	95	0	0	0	0	0	0	0	1	6	4	0
female	45	3.92	14.2	55	1.2	99.8	4790	15.4	1.12	2.74	138	0.77	109	115	6.02	31.6	18.6	18	3.18	1.72	100	92	56	20	0	0	0	0	15	0	0	0	0	0	98	38.3	2.15	98	0	0	0	0	0	0	0	1	3	6	1
female	75	38.8	6.8	64	2.7	2647	3629	21.2	0.36	3.65	139.4	0.79	101	128	10.02	26.7	24.9	32	3.76	1.98	86	94	47	20	0	0	0	0	15	0	0	0	0	0	92	37.8	4.12	92	0	0	0	0	0	0	0	1	2	7	0
male	80	41.25	6.2	64	2.4	8787	5739	15.2	1.93	3.57	145.7	0.81	123	188	22.38	32.5	22.3	32	4.24	1.87	97	108	71	20	0	0	0	0	15	0	0	0	0	0	91	37.3	6.2	91	0	0	0	0	0	0	0	1	1	3	0
female	29	146.39	30.9	68	2.7	443.7	1478	15.1	4.65	5.51	125.7	1.02	98	91	17.67	27.2	25.3	24	2.75	2	87	108	66	18	0	0	0	1	15	0	0	0	0	0	99	37.7	4.94	95	0	0	0	0	0	0	0	1	1	5	0
male	67	358.5	5.4	335	1.6	919.1	1582	13.5	5.05	4.95	130.6	0.66	113	136	10.89	21	20.9	20	3.17	1	117	93	61	22	0	1	0	0	15	1	0	0	0	0	96	37.8	7.86	92	0	0	0	0	0	0	0	1	5	6	0
male	79	264.54	5.6	210	1.3	1875	3708	15.1	9.26	4.53	131	0.9	120	421	20.37	30	31.9	38	3.17	2.12	92	122	77	20	1	1	0	0	15	0	0	0	0	0	96	36.5	11.59	92	0	0	1	0	0	0	0	1	1	4	1
male	70	158.7	10.9	125	2.3	4080	2206	19.4	2.7	4.4	130.9	0.85	90	108	4.61	26.6	21	59	1.24	1.75	88	86	45	22	0	0	0	1	15	0	0	1	0	0	95	38.1	3.88	95	0	0	1	0	0	0	0	1	4	8	0
female	76	89.17	5.3	132	1.7	1767	4377	15.5	3.44	2.98	131	0.98	100	106	17.03	29.7	26.7	55	3.09	1.88	85	84	53	20	0	1	0	0	15	0	0	0	0	0	92	37.3	4.39	92	0	0	0	1	0	0	0	1	2	8	0
male	82	243.71	3.5	142	1.4	8159	4263	14.7	3.38	3.71	133.3	0.76	105	240	6.63	27.9	31.7	36	2.68	1.92	86	89	53	20	0	1	0	0	15	0	0	0	0	0	97	36.6	9.89	91	0	0	1	0	0	0	0	1	2	6	0
female	67	158.66	9.2	86	3.1	880.2	5777	16	4.43	4.05	135.7	0.7	136	186	2.78	27.7	24.1	56	3.67	2.05	102	106	61	20	1	1	1	0	15	0	0	0	0	0	97	37.3	5.67	95	0	0	0	0	1	0	0	1	2	2	0
female	62	16.5	21	69	5.2	255	5483	19.8	16	4.12	136.1	0.72	149	30	21.62	28.9	26.1	27	5.94	2.25	132	101	66	20	0	1	0	0	15	0	0	1	0	0	91	38.9	0.87	87	0	0	0	0	0	0	0	1	6	7	0
female	56	200	7.6	70	2.4	654.3	2723	13.6	1.76	4.38	132.5	0.86	107	150	4.64	26.7	18.2	24	2.19	2.28	125	105	73	20	0	1	1	0	15	0	0	0	0	0	95	39.3	6.31	95	0	0	0	0	1	0	0	1	5	4	0
female	52	2.52	11.2	86	2.7	159.9	4455	15.2	8.77	3.2	132	0.8	117	205	15.49	33.8	25.7	17	2.95	1.98	108	113	66	18	0	0	0	0	15	0	0	0	0	0	99	36.6	2.03	98	0	0	0	0	1	0	0	1	2	2	0
female	81	109.38	11.3	50	1.5	13069	3168	14.5	19.04	3.05	145	0.76	96	133	13.86	26	26.1	43	2.74	1.7	124	141	79	20	0	1	1	0	15	0	0	0	0	0	96	38.9	4.34	94	0	0	1	1	0	0	0	1	5	3	0
male	64	43.3	81.9	92	5.3	141.9	6012	16.8	2.84	3.04	134	0.7	144	116	2.46	33.4	17.7	358	2.7	2.11	119	131	71	40	0	0	0	0	15	0	0	0	0	0	99	40.9	3.04	92	0	0	0	1	0	0	0	1	7	5	0
female	40	5.9	43.2	65	4.3	8597	4699	12.8	16	3.13	141.7	0.72	132	227	13.77	27.1	20.3	144	2.63	1.97	110	169	106	22	0	0	0	0	15	0	0	0	0	0	94	38.2	2.91	85	0	0	0	0	1	1	0	1	4	5	0
female	47	58.8	9	72	3	926	4862	14.4	2.17	2.89	138.3	0.69	121	219	10.5	31.1	23.2	28	3.34	2.09	100	98	59	20	0	0	0	0	15	0	0	0	0	0	98	40.3	4.9	95	0	0	0	0	1	0	0	1	4	2	0
female	82	58.82	15	97	1.9	486.4	4883	13.8	7.43	3.59	143.8	0.8	122	228	32.08	38.7	34.5	17	4.66	2.13	90	155	84	18	0	1	0	0	15	0	0	0	0	0	94	37.6	4.8	94	0	0	0	0	1	0	0	1	1	3	0
male	75	187.31	12.7	68	1.2	2124	3064	14.2	0.75	4.01	135.5	0.87	114	100	12.04	28.6	26.5	5	3.63	1.73	83	130	70	22	0	0	0	0	15	0	0	0	0	0	92	36.8	6.38	93	0	0	1	0	0	0	0	1	2	5	0
male	65	203.2	20.9	69	0.8	1060	5874	13.7	2.06	3.43	132.6	0.88	140	175	11.19	34.6	27.5	60	2.44	1.93	97	139	77	24	1	1	0	0	15	0	0	0	0	0	95	39	8.38	20	0	0	1	0	0	0	0	1	4	4	0
male	78	197.8	15.2	80	3.5	1058	3892	14.3	1.59	3.96	130.8	0.93	152	130	13.76	31.7	25.3	25	3.21	1.98	90	116	81	20	0	0	0	0	15	0	0	0	0	0	91	37.2	5.43	93	0	0	1	0	0	0	0	1	1	4	0
female	75	94.63	90	577	2.8	21185	898	18.7	8.44	5.21	138	1.09	121	22	5.09	26.7	36.6	17	3.17	2.06	73	83	66	16	0	0	0	0	15	0	0	0	0	0	100	36	3.7	96	0	0	0	0	0	0	0	1	3	11	0
male	75	200	36.7	130	2.1	4680	3919	16.3	1.91	3.21	142.3	0.71	141	111	20.21	28.9	26.4	19	2.85	2.21	151	63	23	29	0	1	0	0	15	0	0	0	0	0	91	37.4	7.45	91	0	0	0	0	1	0	0	1	8	10	0
male	90	81.78	5	640	2.2	10646	4930	15.3	1.84	4.85	139	0.93	93	109	2.83	31.2	28.6	34	3.22	1.97	74	135	60	18	0	0	0	0	15	0	1	0	1	0	95	36.8	4.9	90	0	0	1	0	0	0	0	1	1	8	0
male	86	13.4	6.1	114	0.7	542.1	5683	14	6.68	4.5	141	0.91	73	383	12.14	37.3	28	31	4.3	2.16	99	143	75	20	0	1	0	0	15	0	0	0	0	0	100	38.7	3.58	99	0	0	0	0	0	0	0	1	3	3	0
female	53	200	20.7	137	2.1	7476	3709	16.5	10.96	3.5	133	0.61	106	134	23.78	26.7	21.7	42	2.53	2.09	139	80	50	20	0	1	0	0	15	0	0	0	0	0	99	39.4	5.61	92	0	0	0	0	1	0	0	1	8	8	0
female	66	21.82	11.3	58	1.6	11028	4640	16.1	5.94	4.34	138.8	0.81	115	225	7.96	30.3	28.8	32	1.89	2.12	108	142	70	20	1	1	0	0	15	0	0	0	0	0	98	38.4	4.88	95	0	0	0	0	1	0	0	1	3	2	0
male	76	200	12.7	251	2.2	3952	3410	15	1.51	4.83	128	0.55	154	188	20.34	27	24.4	9	3.42	1.83	110	88	50	20	0	0	0	0	15	0	0	0	0	0	95	36.1	7.61	84	0	0	1	0	0	0	0	1	3	8	0
male	54	203.6	20.6	71	1.1	3077	1252	16.2	2.92	3.79	127.8	0.84	136	217	21.53	14.9	30.3	55	1.45	1.63	133	88	58	22	0	0	0	0	15	0	0	0	0	0	94	38	7.5	86	0	0	1	0	0	0	0	1	6	7	0
male	89	7.45	14.2	59	0.8	162.9	6887	15	0.22	2.89	133.6	0.96	139	137	12.47	36.7	24.9	27	2.67	1.93	84	114	56	20	0	0	0	0	15	0	0	0	0	0	97	38.1	4	96	0	0	0	0	0	0	0	1	2	3	0
female	69	102.88	6.2	87	1.5	467	2702	14.5	0.66	3.89	128	0.87	108	341	41.82	25.7	32	16	2.12	1.79	151	104	54	20	0	1	0	0	15	1	0	1	0	0	97	39.7	6.74	96	0	0	0	0	1	0	0	1	6	2	0
male	79	48.29	9.9	85	1.1	5613	3141	15.8	1.89	2.89	130.1	0.66	46	3	9.53	24.2	24.1	20	1.92	1.71	92	115	55	16	0	1	0	0	15	0	0	0	0	1	98	37.1	4.27	96	0	0	0	0	0	0	0	1	1	6	0
female	55	35.86	17.5	728	21	35000	3074	29.1	20	4.09	136.4	0.81	133	174	18.79	29.2	30.7	560	2.61	2.05	89	109	64	20	0	1	0	0	15	0	0	0	1	0	99	36.2	3.31	95	0	0	1	0	0	0	0	1	1	6	0
female	64	184.77	7.7	118	1.3	28.8	5116	13.4	2.6	4.52	129	0.77	110	163	14.42	26.9	27.7	27	4.17	2	90	141	84	18	1	1	0	0	15	0	0	0	0	0	99	37.6	6.56	95	0	0	0	0	1	0	0	1	1	3	0
male	75	31.21	14.3	81	3.1	755.9	7510	14.4	1.44	3.26	129	0.72	151	142	13.91	32.3	24	12	3	1.91	63	107	70	20	0	0	0	0	15	0	0	0	0	0	96	36.2	2.93	96	0	0	1	0	0	0	0	1	1	3	0
female	43	6.54	7.6	52	1	236.5	6582	12.5	0.22	4.72	133.8	0.79	96	104	0.98	32.4	25.8	18	2.95	1.94	96	179	72	24	1	0	0	0	15	0	0	0	0	0	94	38.9	4.91	89	0	0	1	0	0	0	0	1	4	4	0
male	87	156.5	9.2	145	1.7	4296	2118	15.9	16.34	3.52	143	0.93	95	273	24.82	23.7	28.5	14	2.95	2.01	135	93	52	24	0	0	0	1	12	0	1	0	0	0	94	39.1	5.92	92	0	0	1	0	0	0	0	1	10	9	0
male	51	76.68	71.8	73	2.1	207.6	7924	15.7	3.57	2.3	138.2	0.85	182	190	20.81	33.3	21.6	435	3.24	2	82	97	63	20	0	0	0	0	15	0	0	0	0	0	94	36	4.44	94	0	0	0	1	0	0	0	1	3	5	0
female	66	58.67	14.9	271	8.8	872.5	4248	150	0.51	4.13	144.8	1.04	66	344	16.39	23.8	25.3	49	3.4	1.99	112	93	41	26	1	1	1	0	12	0	0	0	0	0	95	36.5	5.12	95	0	0	0	0	0	0	0	1	7	10	0
male	74	104.9	135.3	58	3.7	3058	1067	28.6	3.63	2.96	149.6	0.85	73	29	9.38	29.7	11.1	36	1.45	1.95	80	113	70	18	0	0	0	0	13	0	0	0	0	0	95	37.3	1.7	54	0	0	1	0	0	1	1	1	2	10	0
female	44	21.3	7.9	62	1.4	281	4063	14.5	0.63	3.36	140.5	0.86	112	165	26.8	30.6	21.1	12	2.18	1.77	88	91	49	20	0	0	0	0	15	0	0	0	0	0	97	38	3.62	93	0	0	1	0	0	0	0	1	2	5	0
male	64	130.94	83.7	110	2.5	558.8	2104	14.4	20	4.11	125.2	0.71	87	25	10.24	31.1	22.7	79	1.88	2.09	93	116	82	18	0	0	0	1	15	0	0	0	0	0	98	39.4	4.52	91	0	0	0	0	0	0	0	1	3	7	0
male	48	104.6	7.7	39	2.5	4254	3080	15.7	11.02	4.68	127	0.81	80	211	32	26	29.2	23	3.05	2.29	80	84	56	20	1	0	0	1	15	0	0	0	0	0	100	36.1	4.84	80	0	0	0	0	0	0	0	1	2	5	0
female	72	141.6	10.9	46	1.5	1642	3547	16.4	1.65	3.76	139.9	0.7	117	283	19.57	26.7	30.9	34	3.78	2.04	84	124	74	20	0	0	0	0	15	0	0	0	0	0	98	37.2	7.17	64	0	0	0	0	0	1	1	1	1	2	0
male	55	1.55	58.1	100	2.5	2001	3843	15.9	1.83	4.28	137	0.69	124	74	6.23	36.9	32.1	9	2.66	1.14	68	93	62	20	0	0	0	0	15	0	0	0	0	0	98	38.6	2.56	95	0	0	0	0	0	1	0	1	4	6	0
male	70	216.33	31.9	75	1.8	334.7	7771	15.1	0.89	4.42	136.5	0.92	114	196	7.21	47.7	24.3	32	4.33	2.14	110	129	64	20	0	0	0	0	15	0	0	0	0	0	96	38.7	6.9	96	0	0	1	0	0	0	0	1	4	3	0
female	69	201.55	16	119	4.1	9054	3811	18.4	8.75	4.74	134.3	0.69	108	86	36.55	22.3	29.6	23	2.11	1.88	102	116	64	22	1	1	0	0	15	0	0	0	0	0	100	36.3	6.89	95	0	0	0	0	1	0	0	1	3	5	0
male	57	70.8	10.6	57	2.7	276.1	5392	14.5	0.43	3.37	135.1	0.71	131	172	27.5	31.9	26.2	8	3.49	2.02	86	90	57	20	1	0	0	1	15	0	0	0	0	0	98	37	5.68	96	0	0	0	0	0	0	0	1	2	5	0
female	80	142.9	6.4	189	3.1	11279	4040	16.8	8.59	5.11	130	0.8	94	139	12.04	25.9	25.4	13	1.99	2.11	112	134	81	22	1	1	0	0	15	0	0	0	0	0	98	38.5	4.89	96	0	0	0	0	0	0	0	1	5	5	0
male	82	138.28	11	287	1.2	5925	3592	16	2.63	3.27	133	0.9	104	63	23.22	26.7	24.5	44	1.91	2	103	119	66	18	0	1	0	0	15	1	0	0	0	0	95	38.8	6.33	94	0	0	1	0	0	0	0	1	4	7	0
male	74	46.29	30.2	71	1	1007	2712	17.4	3.09	4.11	123.7	0.64	97	237	14.78	30	16.3	9	1.84	1.75	115	78	52	22	0	0	0	0	15	0	0	0	0	0	92	39.4	3.19	90	0	0	1	0	0	0	0	1	8	7	0
female	84	176.49	35.4	111	0.9	1918	2887	14	5.09	3.43	137.6	0.73	116	73	14.87	24.4	29.2	56	2.35	2.08	85	101	60	18	0	1	0	0	15	0	0	0	0	0	97	37.3	6.07	95	0	0	0	1	0	0	0	1	1	7	0
male	72	58.36	9	87	1.4	1446	3678	13.7	1.37	3.15	136.5	0.76	111	205	6.08	30.1	21.6	52	3.54	2.17	86	106	68	16	0	1	0	0	15	0	0	0	0	0	98	37.2	8.46	89	0	0	1	0	0	0	0	1	1	2	0
male	61	156.15	12	69	1.4	4867	3712	14.8	5.11	3.9	122.1	0.94	130	247	13.52	34.9	26.1	24	4.56	2.03	111	126	83	20	0	0	0	1	14	0	0	0	0	0	95	36.7	6.49	90	0	0	1	0	0	0	0	1	4	4	0
female	86	200	9.7	102	2.1	7871	5447	16.3	13.96	4	142	0.81	106	59	11.93	30.4	24.3	37	3.52	1.89	100	81	52	20	0	1	0	0	15	0	0	0	0	0	100	38	4.71	95	0	0	0	0	1	0	0	1	2	7	0
male	64	166.3	20.2	87	1.2	115.9	3930	13.3	1.02	4.32	136.9	0.91	133	114	10.2	31.7	24	12	3.23	2.04	85	141	76	20	1	0	0	0	15	1	0	0	0	0	90	36.8	8.5	87	0	0	1	0	0	0	0	1	1	5	0
male	82	174.1	5.8	729	1.6	35000	2462	19.2	1.57	4.44	138.8	1.07	77	177	18.02	28.6	36.3	29	1.93	2.12	168	145	76	20	1	0	0	0	15	0	0	0	1	0	95	36.4	6.69	92	0	0	1	0	0	0	0	1	4	7	0
female	78	40	8.2	65	2.2	259.9	3850	15.3	2.31	3.4	135	0.81	132	87	4.19	28.9	24.5	53	3.58	2.11	77	129	61	20	0	0	0	0	15	0	0	1	0	0	99	39.4	3.77	97	0	0	0	0	0	0	0	1	3	4	0
male	89	3.28	8.8	155	0.7	1102	6089	13.6	1.3	3.9	139.4	0.99	110	135	7.91	33.3	25.6	9	3.75	2.06	97	146	73	26	0	1	0	1	15	0	0	0	0	0	95	39.3	3.94	95	0	0	0	0	1	0	0	1	4	5	0
male	48	72.9	11.2	81	4.6	71	7244	14	0.61	3.68	134	0.89	154	150	12.57	35	22.7	14	4.45	2	102	137	92	20	1	0	0	0	15	0	0	0	0	0	97	38.4	6.02	97	0	0	0	0	1	0	0	1	3	3	0
female	60	182.14	33.1	74	1	982.4	4664	14.3	1.81	3.55	131	0.81	116	129	11.84	29.1	22.9	55	4.15	2.03	106	91	59	20	0	0	0	0	15	0	0	0	0	0	96	39	5.15	95	0	0	0	1	0	0	0	1	5	8	0
female	70	119.94	13.2	133	2	914	4606	14.3	20	3.28	151	0.83	100	194	8.7	27.3	30.5	6	2.87	1.87	103	91	55	24	1	0	0	0	15	0	0	0	0	0	96	39.2	8.16	92	0	0	0	0	1	0	0	1	6	6	0
female	25	200	12.8	103	3.8	5170	3303	18.6	12.53	3.07	134.2	0.77	119	153	18.67	21.8	20.8	64	4.65	1.02	116	88	40	22	0	0	0	0	15	0	0	0	0	0	99	38.8	4.64	20	0	0	1	0	0	1	0	1	7	5	0
female	71	164.06	9.5	62	1.4	157	7770	13.8	1.04	3.62	132	0.88	93	207	0.64	33.6	26	17	3.2	2	65	97	57	16	1	1	0	0	15	0	0	0	0	0	94	36.7	5.95	94	0	0	0	0	1	0	0	1	2	3	1
male	54	215.28	8.1	51	2.1	1270	3683	16.9	1.84	4.37	134.1	0.81	99	174	15.79	25.8	33.9	22	5.97	1.89	126	155	91	28	0	0	0	0	15	0	0	0	0	0	96	38.7	6.19	93	0	0	0	1	0	0	0	1	6	2	0
female	57	0.5	11.4	103	2.6	223	6069	13.8	1.54	3.41	143.5	0.72	155	337	6.07	33.4	17.9	18	4.45	2.03	107	99	55	20	0	0	0	0	15	0	0	0	0	0	99	36.5	3.79	95	0	0	0	0	0	0	0	1	3	5	1
female	45	200	6.5	127	0.8	469.5	2063	14.7	7.42	3.11	130	0.78	110	191	19.84	20.7	22.8	17	1.88	1.77	95	88	60	20	0	0	0	0	15	0	0	0	0	0	95	36.8	6.57	95	0	0	0	0	0	0	0	1	2	7	0
male	75	175.5	14.2	68	1.1	7135	2952	13.7	3.47	3.45	152.5	0.89	122	102	24.54	27.8	27.4	26	2.38	2.06	87	137	64	18	0	0	0	0	15	0	0	0	0	0	98	36.9	8.61	92	0	0	0	1	0	0	0	1	1	3	0
female	86	92.5	10.8	79	2.6	1710	3819	12.5	1.95	4.1	134	0.5	132	126	15.29	24.3	17.9	37	3.14	2.04	111	107	59	20	0	1	0	0	15	0	0	0	0	0	94	37.6	4	92	0	0	0	0	1	0	0	1	3	4	0
male	64	41.8	9.1	92.2	5.9	2996	5836	15.6	2.71	3.3	136	0.88	144	145	12.82	33.6	22.9	18	3.06	1.92	114	101	66	20	0	1	0	0	15	0	0	0	0	0	95	39.2	4.03	90	0	0	0	0	0	0	0	1	5	4	0
male	44	4.92	26.9	99	2	146.9	3313	14.5	6.36	3.7	138	0.82	152	150	15.18	35.8	23	92	3.16	1.86	92	93	54	20	0	0	0	1	15	0	0	1	0	0	98	38.8	2.23	90	0	0	1	0	0	0	0	1	4	7	0
female	74	106.91	2.9	389	1.6	3125	6433	11.8	5.5	4.7	131.9	0.8	90	56	13.16	29.9	27.7	25	3.24	2	100	128	69	20	0	0	0	1	15	0	0	0	0	0	100	39	6.27	95	0	0	0	0	0	0	0	1	3	7	0
female	61	200	11.8	59	1.7	757.4	3067	14.8	3.74	3.37	135.4	0.69	95	44	4.74	35.3	34.2	26	3.76	1.84	69	103	69	18	0	0	0	0	15	0	0	0	0	0	99	36.4	5.67	96	0	0	0	0	0	0	0	1	1	5	0
male	85	152.72	10.7	212	3	2984	3834	15	2.18	3.8	132	0.67	136	310	16.52	21.4	24.1	24	2.51	1.7	126	81	38	20	0	1	0	0	15	1	0	0	0	0	95	35.9	7.25	92	0	0	1	0	0	0	0	1	5	8	0
male	65	215.34	13	77	3.6	211.6	7361	13.4	1.51	3.05	131.5	0.9	156	191	4.76	44.5	41	18	4.03	1.93	116	124	83	20	0	1	0	0	15	0	0	0	0	0	94	37.8	5.47	93	0	0	0	0	0	0	0	1	3	3	1
female	90	24.72	27.8	43	1.8	2873	6620	13.5	5.32	3.35	132.3	0.7	140	176	8.71	40	27.2	115	4.36	1.98	68	150	125	30	0	0	0	0	15	0	0	0	0	0	97	36.7	3.7	96	0	0	0	1	0	0	0	1	2	3	0
male	79	200	9.4	75	0.7	635.2	3008	14.8	1.84	3.9	138.8	0.97	96	276	4.46	26.6	29.3	48	2.79	1.95	96	123	70	22	0	0	0	0	15	0	0	0	0	0	94	38	6.78	94	0	0	0	0	0	0	0	1	2	3	0
male	100	130.33	8.9	70	1.5	2738	2652	14.2	1.9	4.33	130.4	0.79	106	249	13.18	24.1	30.3	38	3.05	1.85	94	169	71	30	0	1	0	0	15	0	0	0	0	0	95	39.5	5.3	95	0	0	1	0	0	0	0	1	4	3	0
female	84	79.5	21.2	108	2.3	4867	5364	14.7	1.84	3.73	160.2	0.94	162	354	17.58	32.8	39.5	37	3.53	2.28	89	129	77	18	0	0	0	0	15	0	0	0	0	0	98	36.5	6.08	95	0	0	0	0	0	0	0	1	1	3	0
male	80	101.79	18.3	90	1.4	568.7	5112	14.5	0.51	4.14	137.2	0.91	137	114	15.87	36.6	29.1	14	3.15	1.99	86	121	67	20	0	0	0	0	15	0	0	0	0	0	97	38.9	5.14	97	0	0	0	0	0	0	0	1	3	3	0
female	84	77.4	4.7	63	1.3	647	4553	14.6	0.28	4.8	139	0.8	90	168	8.47	28.1	25	10	1.8	2.09	76	86	45	18	0	1	0	0	15	0	0	0	0	0	100	36.5	4.64	96	0	0	0	0	0	0	0	1	2	5	0
male	58	15.12	10.2	85	2.2	83.7	6560	13.6	0.72	3.95	136.1	0.66	139	272	17.29	38.5	20.3	34	3.26	1.99	109	81	55	20	0	0	0	0	15	0	0	0	0	0	94	38	3.57	94	0	0	0	0	0	0	0	1	3	6	1
female	90	145.27	8.4	75	1.3	287.4	3516	13.9	4.73	3.12	133	0.79	111	176	17.7	25.8	28.1	5	2.07	1.95	116	151	75	20	0	1	0	0	15	0	0	0	0	0	97	39.6	6.57	94	0	0	0	0	0	0	0	1	5	2	0
male	63	11.59	6.1	99	1.9	148.4	6751	14.8	1.35	3.42	140	0.84	151	111	7.2	33.1	20.9	17	4.22	1.92	108	135	85	20	0	1	0	0	15	0	0	0	0	0	96	36.8	2.44	92	0	0	0	0	1	0	0	1	2	3	0
male	90	66.5	55.8	234	4	7688	5214	24.2	2.68	4.23	132.7	0.88	124	130	13.37	35.1	27.3	398	3.36	2.11	60	79	33	18	0	1	0	0	15	0	0	0	0	0	95	36.3	3.85	85	0	0	0	1	0	0	0	1	3	11	0
male	65	152.9	7.7	79	2	689.6	2874	14.6	1.33	4.54	136.5	0.77	99	96	13.84	24.7	25	23	2.73	2.02	122	123	77	20	1	1	0	0	15	1	0	0	0	0	90	37.2	5.71	90	0	0	0	0	0	0	0	1	3	5	0
female	53	6.59	15.6	75	2.6	2724	5336	15.4	3.41	4.27	139.7	0.73	128	220	11.85	28.8	24.2	30	3.52	2.03	120	85	56	20	0	0	0	0	15	0	0	0	0	0	98	38.9	6.72	95	0	0	0	0	1	0	0	1	6	5	0
male	56	148.63	15.9	72	3.3	68.8	8313	13.7	0.35	4.03	134.3	0.74	158	208	10.34	35	27	19	3.89	2.03	136	137	84	20	1	0	0	0	15	0	0	0	0	0	99	38.6	5.57	98	0	0	0	0	0	0	0	1	6	2	0
female	74	1.95	15.7	68	1.6	1297	4460	18.4	9.07	3.61	142.6	0.73	126	187	12.96	28.9	25.9	29	2.87	1.85	98	148	878	20	0	1	0	1	15	0	0	0	0	0	99	36.7	5.52	93	0	0	0	0	1	0	0	1	1	2	0
female	35	189.47	14.3	236	7.6	16610	2789	22.1	0.22	3.04	134.7	0.65	48	16	11.8	30.1	51.9	27	1.64	1.8	125	82	53	18	0	0	0	0	15	0	0	0	0	0	100	37.5	4.15	80	0	0	1	0	0	0	0	1	4	11	0
female	88	45.53	13.2	65	2.6	886	5288	13.8	1.67	3.58	134	0.84	124	175	12.39	30.1	24.5	9	3.42	1.97	94	102	52	20	0	0	0	0	15	0	0	0	0	0	96	37.7	4.34	89	0	0	1	0	0	0	0	1	1	5	0
male	75	198.1	32.5	170	7.9	4471	4335	18.7	11.09	3.34	134.4	0.78	121	82	10.05	31.3	24.4	79	2.94	2.18	116	81	47	20	0	0	0	0	15	0	0	0	0	0	99	38.7	4.09	95	0	0	1	0	0	0	0	1	6	9	0
female	18	9.81	5.3	68	3.1	56.3	5763	14.7	0.37	3.92	132.9	0.89	125	149	8.44	43.8	27.9	10	3.2	2.23	117	99	72	22	0	0	0	0	15	0	0	0	0	0	97	40	2.78	98	0	0	0	0	0	0	0	1	7	3	0
female	61	116.4	6.4	227	1	1356	5132	14.6	1.88	5.12	132.5	0.8	75	143	14.41	30.8	25.1	13	3.58	2.04	105	87	50	22	0	0	0	0	15	0	0	0	0	0	95	39.2	4.73	95	0	0	0	0	0	0	0	1	6	9	0
female	63	142.8	9.2	73	1.2	5717	5577	14.5	3.43	2.98	134.5	0.91	135	90	19.6	31.3	25.5	9	4.31	1.89	77	135	86	20	1	0	0	0	15	0	0	0	0	0	96	36	5.41	93	0	0	0	0	0	0	0	1	2	4	0
female	26	136.7	20.1	60	1.8	509.1	6867	16.1	0.63	3.68	135.4	0.86	128	155	13.34	36.7	25.4	9	3.43	1.89	140	116	62	22	0	0	0	0	15	0	0	0	0	0	99	40.9	4.86	99	0	0	0	0	0	0	0	1	7	3	0
male	74	204.8	10.7	195	0.9	3462	5618	16.4	0.8	3.92	130.9	0.93	143	121	14.48	38.2	21.1	6	4.52	2.08	106	148	79	20	0	0	0	0	15	0	0	0	0	0	97	39.4	7.95	95	0	0	1	0	0	0	0	1	4	5	0
female	94	226.72	9.4	166	1.5	35000	2557	17.2	5	3.43	137.8	0.8	93	36	5.01	23.4	25.8	10	3.28	1.79	92	108	45	20	0	1	0	0	15	0	0	0	0	0	95	38.2	5.29	95	0	0	0	0	0	0	0	1	2	10	0
female	48	172.32	8.8	29	1.6	1122	7046	15.5	2.96	4.2	136.4	0.93	117	231	10.68	31.2	30.6	49	3.96	2.16	134	129	68	22	1	1	0	0	15	0	0	0	0	0	95	39.7	7.85	90	0	0	0	0	1	0	0	1	7	3	0
female	88	111.4	8	62	1.4	7403	3624	16.5	5.78	3.93	146.2	0.73	167	303	15.16	27.8	38.1	54	3.87	2.08	130	130	107	24	1	0	0	0	12	0	0	0	0	0	94	36.1	5.68	88	0	0	1	0	0	0	0	1	7	5	0
female	41	1	11.6	49	1.9	1219	7257	14.5	1.89	3.31	143.1	0.89	129	169	7.37	34.9	23.5	24	3.89	1.96	139	95	69	20	0	0	0	0	15	0	0	0	0	0	98	41	5.07	96	0	0	0	0	0	0	0	1	7	2	0
female	82	140.57	13.1	418	1.3	9642	3216	16.4	4.44	4.44	136.2	0.79	53	160	19.96	31.6	25.4	10	2.81	1.78	82	153	57	20	0	1	0	0	15	0	0	0	1	0	100	37	8.07	92	0	0	1	0	0	0	0	1	1	5	0
male	81	31.68	14.9	83	0.9	960.4	4970	14.3	0.32	4.44	134	0.9	120	242	28.93	37.9	24.8	18	2.69	2.01	73	107	61	18	0	1	0	0	15	1	0	0	0	0	96	36.4	3.59	96	0	0	1	0	0	0	0	1	1	2	0
female	51	118.4	7.9	98	2.4	3401	6243	13.4	2.37	4	138.3	0.78	119	145	7.52	32.1	25.1	63	4.93	2.03	122	129	85	20	0	1	0	0	15	0	0	0	0	0	97	39.8	6.57	95	0	0	0	0	0	0	0	1	5	3	0
male	75	98.82	15.6	90	1	244.1	5963	15	0.67	4.18	136	0.78	145	233	19.37	32.4	23.9	17	2.36	2.01	102	148	71	20	0	1	0	1	15	0	0	0	0	0	96	38.3	5.47	95	0	0	0	0	0	0	0	1	3	2	0
male	76	200	10.4	175	2	6125	5608	13.8	0.45	3.13	141.8	0.82	119	60	8.11	35	22.9	24	3.89	1.8	66	86	49	17	0	0	0	0	15	0	0	0	0	0	97	36.7	6.63	94	0	0	0	0	0	0	0	1	2	9	0
male	88	78.11	44.9	112	3.2	2670	4203	18.6	3.07	4.53	138	0.84	133	151	16.5	29.6	26.8	310	2.26	1.79	94	106	78	28	0	1	0	0	15	0	0	0	0	0	95	36.5	4.78	94	0	0	0	1	0	0	0	1	2	6	0
female	21	230.77	7.7	60	1.9	2609	3889	24.8	20	3.68	130.6	1.12	24	13	23.22	33.1	29.5	26	3.03	1.95	90	92	53	20	0	0	0	0	15	0	0	0	0	1	100	38.6	0.71	96	0	0	0	0	0	0	0	1	4	9	0
male	88	135.69	5.2	151	0.9	22586	3157	14.4	2.86	4.06	136	0.87	65	137	8.05	27.5	27.8	11	2.88	2.04	96	102	62	20	0	0	0	0	15	0	0	0	0	0	99	38.7	5.06	42	0	0	1	0	0	1	1	1	3	4	0
male	67	44.72	19.6	82	2.5	477.1	2941	14.9	1.89	2.8	136	1.03	137	139	7.72	32.9	33.6	8	2.92	2.06	98	124	68	24	0	1	0	1	15	1	0	0	0	0	96	37.6	5.01	92	0	0	0	0	0	0	0	1	2	3	0
male	73	72.4	13.5	161	7.1	685.9	1795	18.5	16	2.79	135.4	0.8	61	288	26.4	27.2	27.3	297	2.91	2	122	101	55	33	0	0	1	1	15	0	0	0	0	1	100	40	4.06	95	0	0	1	0	0	0	0	1	7	3	0
female	71	149.3	291.2	31	1.1	990.3	1923	17.9	1.59	2.7	129.2	0.74	108	208	20.91	20.5	31.1	23	5.9	1.91	81	127	85	20	0	1	0	1	15	0	0	0	0	0	98	37.2	5.64	92	0	0	0	1	0	0	0	1	1	6	0
male	54	85.83	8.2	104	1.3	454.7	5882	14	1.43	3.13	133	0.9	137	231	9.2	32.8	27.7	21	3.32	2.09	93	123	88	18	1	1	0	0	15	0	0	0	0	0	97	36.5	6.59	95	0	0	0	0	1	0	0	1	1	2	0
male	57	0.57	55.9	83	1.4	1511	4807	13.6	0.93	3.65	138.8	0.83	147	167	10.9	31.4	24.3	429	3.2	2.01	86	113	81	18	0	1	0	0	15	0	0	0	0	0	99	36.3	2.79	96	0	0	0	0	0	0	0	1	1	4	0
female	78	4.7	6.9	92	1.3	1194	2487	14.1	16	4.48	140	0.77	108	250	7.08	29.6	21.7	23	2.75	2	93	131	55	20	0	0	0	0	12	0	0	0	0	0	98	38.8	3.13	84	0	0	0	0	1	0	0	1	5	4	0
male	68	200	6.2	255	4.6	8593	2293	13.4	5.53	2.94	126	0.69	114	92	1.58	26.1	22.9	33	2.82	1.7	138	116	65	25	0	1	0	0	15	0	0	0	0	0	92	39.7	6.65	92	0	0	1	0	0	0	0	1	7	7	0
male	80	184.56	4.1	120	3.2	3609	2531	16.9	3.55	4.32	132.4	0.85	108	196	32.59	22.1	46.9	25	2.03	2.09	90	102	58	20	0	1	0	0	15	1	0	0	0	0	94	36.5	7.53	90	0	0	1	0	0	0	0	1	1	4	0
male	88	22.21	6.4	282	3.2	1177	6112	13.8	2.99	3.75	131.1	1.01	128	181	21.09	33.9	28.5	73	4.66	1.1	88	121	66	26	0	1	0	0	15	1	0	0	0	0	94	36.4	2.97	93	0	0	1	0	0	0	0	1	2	5	0
male	39	36.6	22.7	59	1.1	700.5	5634	15.1	2.82	2.05	160.1	0.7	119	336	10.55	24.1	21.9	19	3.1	2.11	88	118	55	18	0	0	0	0	15	0	0	0	0	0	99	38.1	4.94	99	0	0	0	0	0	0	0	1	2	3	0
male	56	20.03	43	76	7	686.3	2909	17.4	1.44	3.84	134	0.84	132	19	4.4	27.7	31.1	62	2.96	1.75	119	163	96	23	1	1	0	1	12	0	0	1	0	0	96	39.7	1.56	95	0	0	0	0	0	0	0	1	8	10	0
female	59	139.7	22.9	54	1.4	255.8	2046	14.9	2.78	3.69	133.6	0.82	57	32	8.7	21.6	20.5	11	3.42	1.79	123	93	64	20	0	0	0	0	15	0	0	0	0	0	92	39	5.76	95	0	0	1	0	0	0	0	1	6	7	0
female	24	39.06	7.9	46	3	10.2	4681	13.6	1.1	3.65	140.6	0.86	78	118	0.37	36.2	17.5	242	4.4	2.15	92	94	61	20	0	0	0	0	15	0	0	0	0	0	100	36.4	5.2	99	0	0	1	0	0	0	0	1	2	3	0
male	70	146.5	15.3	91	1	515.2	3840	16	1.02	3.56	135	0.83	99	59	10.83	32.6	21.5	20	2.18	2.03	76	101	62	20	0	0	0	0	15	0	0	0	0	0	98	37.2	4.43	95	0	0	0	0	0	0	0	1	1	4	0
female	57	149.9	7.3	33	5.8	166.6	2151	17.6	2.6	3.95	137.3	0.75	74	201	21.76	23.6	25.1	17	2.51	2.1	140	103	58	24	0	1	0	1	15	0	0	0	0	0	98	38.5	5.82	95	0	0	0	0	0	0	0	1	6	2	0
female	77	96.85	4.2	72	1	1566	3371	17.5	1.75	3	135.4	0.69	107	126	16.63	37.4	21.9	17	3.09	2.14	93	93	57	18	0	0	0	0	15	0	0	0	0	0	98	36.8	4.82	96	0	0	0	0	0	0	0	1	2	6	0
female	48	196.5	6.1	98	0.9	9345	2115	14.1	2.9	3.15	131.8	0.83	111	181	13.36	22.5	21.5	17	2.61	1.71	100	99	61	20	0	0	0	0	15	0	0	0	0	0	97	37.9	8.01	95	0	0	0	0	0	0	0	1	2	2	0
female	79	33.38	43	103	6	7515	4087	16.1	10.73	3.49	142	0.75	129	112	10.02	26.9	24.1	600	3.18	1.96	66	81	46	20	1	1	0	1	15	0	0	0	0	0	97	36.6	3.82	91	0	0	0	0	0	0	0	1	2	8	0
female	59	200	11.6	147	8.7	2785	5319	18.7	8.2	3.42	136.7	0.68	138	79	14.61	26.4	19.2	39	2.2	2.2	114	93	64	20	0	0	0	0	15	0	0	0	0	0	98	36.9	6.87	89	0	0	0	0	0	1	0	1	4	5	0
male	68	42.87	27.7	113	0.7	456.3	6280	14.4	1.83	3.84	138	0.83	132	210	6.19	41.1	28.8	14	3.21	2.19	81	125	91	20	0	0	0	0	15	0	0	0	0	0	98	36.8	4.19	98	0	0	0	0	1	0	0	1	1	4	0
male	57	194.54	33.8	81	2.6	83.7	4190	14.9	1.26	3.93	131.2	0.73	168	168	9.51	29.2	27.3	8	3.3	1.92	140	148	99	20	0	0	0	0	15	0	0	0	0	0	96	37.5	5.85	93	0	0	0	0	0	0	0	1	4	4	0
female	78	62.75	9.5	104	2.6	2054	7415	13	0.8	3.65	139.8	0.67	131	161	9.34	24.2	23.8	19	5.93	1.9	118	168	102	20	1	1	0	0	15	0	0	0	0	0	99	38.7	5.39	90	0	0	0	0	0	0	0	1	5	2	0
female	72	123.39	25.3	74	1.8	1070	4068	15.1	3.99	3.86	138	0.7	151	96	6.2	30.5	22.6	23	3.54	1.95	98	111	63	20	0	0	0	0	15	0	0	0	0	0	100	38.8	5.68	96	0	0	0	0	1	0	0	1	3	5	0
female	67	25.06	10.5	74	1.7	557.6	5427	13.8	1.42	4.17	133	0.95	127	256	11.82	30.2	28.2	20	4.56	2.08	100	115	69	20	1	1	0	0	15	0	0	0	0	0	93	37.9	4.32	93	0	0	0	0	0	0	0	1	1	3	0
female	79	2.06	37.5	55	1.7	137.4	5539	14	1.2	3.03	133.3	0.93	111	237	9.3	38	26.1	1177	4.18	2.04	84	113	70	20	0	1	0	0	15	0	0	0	0	0	100	38.5	4.53	95	0	0	0	0	0	0	0	1	2	4	0
male	65	200	12.3	117	2.7	567.3	3729	17.2	2.69	3.26	134.8	0.85	141	150	20.64	27.7	26.7	70	1.77	2.13	120	160	85	20	0	0	0	1	15	0	0	0	0	0	96	39.5	6.34	92	0	0	1	0	0	0	0	1	5	4	0
female	50	243.21	10.7	86	0.9	677.9	4739	13.3	2.56	3.2	130	0.77	122	49	10.24	28	28.3	13	3.77	1.92	68	106	76	20	0	0	0	0	15	0	0	0	0	0	99	38.7	6.35	99	0	0	0	0	1	0	0	1	3	5	0
female	57	156.81	10	165	2.9	544.1	5324	15.8	3.77	3.57	165	1.48	149	236	4.93	33.7	39.1	5	3.55	2.05	134	90	52	20	0	0	0	0	15	0	0	0	0	0	95	38.7	11.07	68	0	0	1	0	0	0	0	1	7	7	0
male	51	9.34	20	47	0.4	90.3	4625	13.2	0.91	3.85	131	0.85	80	222	7.69	34.8	24.7	174	5.07	2.09	87	138	83	20	0	1	0	0	15	0	0	0	0	0	97	36.9	5.88	96	0	0	0	0	1	0	0	1	1	2	0
female	76	124.54	6.6	212	1.2	6983	6965	13.9	6.68	4.07	141.9	0.78	109	107	24.5	27.8	28	99	3.95	2.08	66	142	75	20	1	1	0	0	15	0	0	0	0	0	90	36.9	6.2	90	0	0	0	0	1	0	0	1	1	6	0
male	71	25.6	8.8	123	1.3	3569	4138	28.1	0.44	3.65	137	0.82	132	167	15.34	28.1	23.7	22	2.27	1.79	108	136	90	20	0	1	0	0	15	0	0	0	0	0	99	38.1	4.06	95	0	0	1	0	0	0	0	1	3	3	0
female	70	19	22.7	50	1.5	2995	4012	12.7	1.81	4.06	138.5	0.73	136	186	7.87	32.9	31.1	77	3.81	2.2	82	147	89	18	0	0	0	0	15	0	0	0	0	0	93	36.9	4.74	96	0	0	0	1	0	0	0	1	1	4	0
male	65	103.3	35.1	169	1.5	4087	874	25.9	4.07	4.75	128.4	0.63	91	76	4.79	20.4	29.5	27	1.1	1.97	135	111	52	20	1	0	0	0	15	0	0	1	0	0	100	40.2	1.71	95	0	0	0	0	0	0	0	1	6	7	0
male	24	75.92	12.1	187	1.2	52.4	7689	13.1	0.56	4.29	139.5	0.84	156	215	11.21	42.5	28.1	10	4.36	2.42	144	118	67	18	0	0	0	0	15	0	0	0	0	0	99	39.1	5.97	98	0	0	0	0	1	0	0	1	6	4	0
female	61	24.84	8.9	70	1.3	275.1	4979	14	2.89	3.03	140.3	0.82	111	170	10.78	31.7	28	9	2.29	1.99	110	160	100	20	0	0	0	0	15	0	0	0	0	0	95	38.6	4.04	95	0	0	0	0	0	0	0	1	4	3	0
male	80	66.1	15.3	81	4.3	5541	3730	16	1.76	4.42	131.3	0.71	121	119	23.63	31.3	26.2	59	1.59	2.3	83	108	58	20	1	1	0	0	15	0	0	0	0	0	98	37.7	5	86	0	0	1	0	0	0	0	1	1	3	0
female	84	85.48	12.7	219	3	12522	4981	14.7	8.27	4.34	137.6	0.76	106	88	15.2	32.2	25.8	12	3.19	2.07	86	106	47	22	0	1	0	0	15	1	0	0	0	0	97	36.8	4.32	95	0	0	0	0	1	0	0	1	2	9	0
female	39	53.86	12	92	1.3	329.4	4414	17.4	1.32	3.2	132	0.74	110	422	11.88	35.3	24	146	3.13	2.04	122	105	58	28	0	0	0	0	12	0	0	0	0	0	99	39.8	4.32	96	0	0	1	0	0	0	0	1	8	4	0
male	78	68.82	10.4	94	5	1495	4416	19.9	20	3.08	142	0.77	122	184	14.96	25.4	35	44	4	1.98	110	88	51	26	0	1	0	0	15	0	0	0	0	0	98	38.5	4.68	78	0	0	0	0	1	0	0	1	5	5	0
female	45	11.18	10.3	88	3.9	1001	6500	13.9	2.87	3.48	134.9	0.73	141	156	3.46	29.7	28.8	29	4.79	2.04	150	91	56	18	1	0	0	0	15	0	0	0	0	0	96	36.1	2.92	97	0	0	0	0	0	0	0	1	5	5	0
male	62	56.4	8.9	75	1	1158	3809	14.8	3.47	5.14	143.6	0.85	96	483	9.01	33.2	30	21	3.57	2.19	78	178	88	18	0	0	0	0	15	0	0	0	0	0	99	37.1	5.65	95	0	0	0	1	1	0	0	1	1	2	0
female	73	120.5	6.3	49	1	1397	4481	13.6	1.59	3.44	131.3	0.75	121	64	10.13	27.1	26.1	7	3.82	2.03	91	150	77	24	0	1	0	0	15	0	0	0	0	0	94	39.1	6.16	94	0	0	0	0	0	0	0	1	4	5	0
male	82	84.15	6.2	765	1.3	13006	3115	30.4	6.78	3.92	138.7	0.98	90	153	6.02	30.7	26.1	14	4.71	1.84	88	147	71	20	0	0	0	1	15	0	0	0	1	0	100	37.2	5.84	95	0	0	1	0	0	0	0	1	1	6	0
male	41	89.02	6.9	70	2.1	88.6	6919	14.6	2.29	3.73	139.4	0.9	147	161	3.15	35.2	26.8	28	2.75	2.17	78	121	78	20	0	0	0	0	15	0	0	0	0	0	98	37.7	5.65	67	0	0	1	0	0	0	0	1	1	2	0
male	87	58.04	16.8	231	2.2	6691	4340	14.7	20	4.53	145.2	0.62	124	40	2.16	37.2	22.8	14	2.67	1.73	91	186	81	22	0	0	0	0	15	0	0	0	0	0	92	38	4.88	10	0	0	0	0	0	0	0	1	2	8	0
male	77	5.95	10.6	65	2.3	246.6	6033	14.2	3.62	4.1	134.3	0.79	179	204	21.23	34.5	26.7	18	3.54	2.12	102	131	76	22	1	0	0	0	15	0	0	0	0	0	93	37.2	5.01	93	0	0	0	0	0	0	0	1	3	3	0
female	52	134.8	5.9	63	1.8	518.9	5281	13.5	1.15	3.03	135.7	0.78	122	216	8.71	29.3	34.3	71	3.49	2.16	70	96	65	16	0	0	0	0	15	0	0	0	0	0	97	39.5	7.21	95	0	0	0	0	1	0	0	1	4	2	0
male	87	173.7	55.3	151	1	5887	3917	16.9	2.23	3.2	141.8	0.99	133	196	19.84	29.5	32.1	56	4.15	1.93	67	135	82	20	0	1	0	0	15	0	0	0	0	0	97	36.8	10.25	95	0	0	0	1	0	0	0	1	1	5	0
male	82	172.77	15	94	1.4	923.1	3477	15	2.84	3.42	133.8	0.73	109	84	4.87	30.1	20.8	9	2.84	2.09	116	119	75	20	0	0	0	1	15	0	0	0	0	0	92	39	6.14	92	0	0	0	0	1	0	0	1	5	5	0
male	60	44.3	16.8	192	2.3	559.1	5977	14.4	0.86	3.2	138.3	0.69	146	186	20.1	30.6	17.3	85	3.07	1.9	129	97	66	20	0	1	0	0	15	0	0	0	0	0	98	39.1	5.55	94	0	0	0	0	0	0	0	1	6	4	1
male	67	167.1	9.6	167	3.2	813.1	3523	23.2	14.57	3.72	140	0.73	114	143	10.86	20.4	19.8	10	2.7	1.76	94	94	55	18	0	1	0	0	15	0	0	0	0	0	96	36.3	6.36	94	0	0	0	0	0	0	0	1	2	7	0
male	73	62.9	10.6	69	1.2	2196	5124	14.6	2.84	3.05	133.6	0.62	142	199	6.49	32.6	25.9	47	3.41	2.15	124	152	75	20	0	1	0	1	15	0	0	0	0	0	96	39	5.57	95	0	0	0	0	0	0	0	1	5	2	0
male	77	1	10.5	169	1.4	1402	4127	16.3	15.83	4.21	143.7	0.85	120	126	8.21	35.8	22.3	37	3.15	2.1	78	117	50	18	1	1	0	0	15	0	0	0	0	0	98	36.9	2.83	94	0	0	0	0	0	0	0	1	1	4	0
male	52	32.13	16.1	311	1.7	1221	4522	15.4	20	7.03	142.9	0.66	101	137	14.97	32.4	28	40	3.01	1.13	96	69	43	20	0	0	0	0	15	0	0	0	0	0	98	37.3	3.35	94	0	0	1	0	0	1	0	1	4	9	0
male	81	122.17	111.4	121	2.5	35000	2744	16.6	20	3.44	134.7	0.63	114	80	12.04	22.2	25.4	140	2.44	1.72	83	91	51	20	0	0	0	0	15	0	0	0	0	0	96	37.2	4.67	93	0	0	0	1	0	0	0	1	2	11	0
female	100	4.14	20.8	79	1.4	2774	3976	14.7	2.12	4.35	140	0.86	104	174	10.18	32	22.7	5	3.07	1.95	62	90	61	20	0	0	0	0	15	0	0	0	0	0	96	39.8	3.58	95	0	0	0	0	0	0	0	1	4	3	0
male	73	76.34	32.5	106	2.3	959.1	6469	13.1	1.14	4.47	136.2	1	151	162	10.27	44.4	34.2	23	2.67	2.34	86	92	60	18	0	1	0	0	15	0	0	0	0	0	97	37.6	5.65	95	0	0	0	0	0	0	0	1	2	3	0
male	70	38.85	15	741	2.1	1462	5757	13.8	10.47	3.29	152.9	0.89	93	40	8.66	30.2	28.5	11	3.2	2.02	69	103	65	20	0	1	0	0	15	0	0	0	0	0	97	36.3	4.64	95	0	0	1	0	0	0	0	1	1	9	0
male	70	83.35	26.7	130	2.6	2893	1637	20.3	1.58	3.03	141.6	0.63	66	19	1.07	19.2	42.1	13	1.46	1.97	102	94	62	16	0	1	0	0	15	0	0	0	0	0	98	37.6	2.24	97	0	0	0	0	0	0	0	1	3	8	0
female	57	17.71	5.3	80	2.9	226	8679	14.1	1.15	3.17	136	0.85	127	210	6.62	37.3	27.5	79	4.04	2.15	139	87	57	20	0	1	0	0	15	0	0	0	0	0	96	39.5	3.96	95	0	0	0	0	0	0	0	1	7	5	0
female	74	181.9	4.2	67	0.9	392.9	6237	15.2	11.5	3.19	135	0.55	88	388	21.63	20.7	30.7	124	2.81	1.91	119	99	63	22	0	0	0	0	15	0	0	0	0	0	92	39.6	4.93	91	0	0	0	0	0	0	0	1	7	3	0
male	83	199.81	13.5	135	0.8	1625	4488	13.7	2.88	4.35	134	0.8	110	113	17.83	35.3	25	14	4.52	1.95	84	124	68	20	0	1	0	0	15	0	0	0	0	0	96	37.3	10.79	95	0	0	1	0	0	0	0	1	1	4	0
female	60	66.79	12.2	81	1	721.7	7474	14.1	0.93	3.21	145.1	0.99	132	108	7.77	34.8	23.9	17	3.46	2.03	94	129	71	16	0	0	0	0	15	0	0	0	0	0	98	36.9	5.85	96	0	0	0	0	0	0	0	1	1	3	0
male	61	9.78	6.6	76	6.4	1079	1785	18.5	1.2	3.46	125.7	0.48	93	184	2.94	22	16.7	34	1.76	1.72	172	79	55	20	0	0	0	0	15	0	0	0	0	0	99	37.6	1.43	97	0	0	0	0	0	0	0	1	6	5	1
male	39	218.85	8.7	91	0.9	304.5	5290	16.4	3.74	3.61	136.9	0.78	142	231	18.4	24.1	33.1	17	3.08	2	110	94	50	22	0	0	0	0	15	0	0	0	0	0	97	39.9	7.96	93	0	0	1	0	0	1	1	1	6	5	0
male	79	27.84	23.9	110	2.5	1423	4114	12.4	1.57	4.03	137	0.76	122	96	15.1	28.9	17.7	40	3.11	1.1	81	115	59	21	0	1	1	0	15	0	0	0	0	0	98	38.6	4.28	96	0	0	0	0	0	0	0	1	4	5	0
female	75	135.51	9.9	79	1.7	627.4	4445	12.8	1.69	3.06	135	0.81	124	149	7.7	33.4	28.7	50	3.92	2.04	111	137	85	20	0	1	1	0	15	0	0	0	0	0	94	36.5	7.56	94	0	0	0	0	1	0	0	1	3	4	0
male	78	300	28.3	169	2.8	4792	4314	18.2	3.7	3.47	133	0.79	102	124	11.59	23.2	28.6	14	2.25	1.81	104	98	52	20	0	0	0	0	15	0	0	0	0	0	98	37.2	6.24	95	0	0	0	1	0	0	0	1	3	8	0
male	71	227.08	6.7	80	1.4	1249	2897	15.2	2.76	4.01	142	1.12	74	298	9.48	27.6	31.8	4	2.55	1.86	99	129	67	22	0	0	0	1	15	0	0	0	0	0	92	37	8.38	90	0	0	1	0	0	0	0	1	2	3	0
female	51	224.26	18.6	59	0.8	1502	1417	15.2	0.87	3.47	127	1.04	74	30	1.63	19.6	18.5	33	2.74	1.77	90	89	49	18	0	0	0	0	15	0	0	0	0	1	96	36.7	4.96	96	0	0	0	0	0	0	0	1	2	8	1
male	50	61.61	106.5	319	2.7	35000	2007	15.9	4.9	4.07	136	0.92	127	97	6.16	26.7	52.6	10	2.6	2.22	105	77	54	20	0	0	0	0	15	0	1	1	1	0	90	35.7	5.21	67	0	0	0	0	0	1	1	1	5	14	0
female	62	0.5	5.7	52	6	721.6	3742	13.4	2.26	3.85	140.6	0.77	167	359	9.88	25.8	12.5	33	1.84	1.09	80	140	81	20	0	0	0	1	15	0	0	0	0	0	100	36	3.71	98	0	0	1	0	0	1	0	1	2	2	0
female	83	11.15	10.6	58	2.4	2091	2320	13.2	3.64	3.04	113.5	0.82	91	217	6.14	34.7	23.2	45	4.41	2.04	72	83	54	18	0	1	0	0	15	0	0	0	0	0	90	36.6	2.61	86	0	0	1	0	0	0	0	1	2	6	0
female	39	200	63.1	90	3.9	1541	4401	21.6	17.61	3.75	126.8	0.86	96	81	24.26	34.1	21.2	450	2.57	2.2	147	98	55	16	0	0	0	0	15	0	0	0	0	0	95	36	5.19	92	0	0	1	1	0	0	0	1	6	10	0
female	89	200	12.6	180	0.9	1794	4659	15.6	2.58	4.43	141.9	0.94	112	197	20.99	38.7	27.4	23	4.18	2.41	86	101	69	22	0	0	0	0	15	0	0	0	0	0	100	36.9	8.5	95	0	0	0	0	1	0	0	1	2	4	0
male	89	55.03	10.3	186	6.2	426.7	4390	13.2	8.53	4.25	138.6	0.79	163	161	3.33	30.3	25	13	3.72	1.69	125	114	55	22	0	1	0	0	15	0	0	0	0	0	90	39	4.37	90	0	0	1	0	0	0	0	1	6	5	0
male	74	77.59	8.8	100	0.7	1027	5634	14.1	3.79	2.95	135.9	0.71	127	125	5.83	31.4	26.5	20	4.53	2.21	106	144	93	20	0	1	0	1	15	0	0	0	0	0	100	38.4	5.32	89	0	0	1	0	0	0	0	1	3	3	1
female	84	239	4.5	275	1.2	35000	2974	13.8	3.08	3.71	136	0.71	136	206	13.96	28.1	30.7	50	2.27	1.97	100	125	67	20	0	0	0	1	15	0	0	0	1	0	98	36.7	6.98	95	0	0	0	0	0	0	0	1	1	4	0
male	71	24.28	9.8	66	2.4	84.3	3553	14	0.69	4.29	142.3	0.88	94	216	4.66	32.2	22	36	2.83	1.9	96	110	62	20	1	1	0	0	15	0	0	0	0	0	98	39.1	3.71	96	0	0	0	1	0	0	0	1	3	2	0
male	80	43.08	10.9	76	1.6	175.3	4500	13.6	1.1	4.16	137.3	0.85	114	200	9.76	34.9	27.7	18	3.79	2.06	59	125	75	20	0	0	0	1	15	0	0	1	0	0	98	36.5	4.39	96	0	0	0	0	0	0	0	1	1	2	0
female	85	98.62	11.3	54	1.4	2464	3275	13.9	2.02	3.85	139	0.85	91	139	0.3	27.6	22	30	3.57	1.84	50	73	39	20	0	0	0	0	15	0	0	0	0	0	99	36.6	5.25	94	0	0	0	0	1	0	0	1	4	6	0
male	75	164.23	6.3	50	1.9	2700	3310	13.3	3.22	3.38	129.6	0.7	124	186	6.34	24.3	25.1	38	2.59	1.07	72	136	79	16	1	0	0	0	13	0	0	0	0	0	97	35.6	7.54	90	0	0	1	0	0	0	0	1	3	3	0
female	55	200	19.8	185	0.7	1904	4038	18.8	20	3.08	136.2	0.75	83	64	9.6	30	21.8	8	2.77	2.12	50	67	34	16	0	0	0	0	15	0	0	0	0	0	96	34.8	4.38	95	0	0	1	0	0	0	0	1	7	9	1
female	87	4.04	12.3	50	3.2	205.9	4947	13.6	1.04	3.48	141.4	0.54	122	345	2.01	20	15.1	8	1.88	1.7	116	148	80	20	0	1	0	0	15	0	0	0	0	0	95	37.2	3.96	92	0	0	1	0	0	1	0	1	3	3	0
female	85	4.85	4.3	148	3.2	587.6	7499	38.4	0.36	4.13	134.2	0.81	152	232	14.84	30.9	21.9	21	2.46	1.78	123	96	48	20	1	0	1	0	15	0	0	0	0	0	93	36.8	3.31	93	0	0	0	0	1	0	0	1	4	7	0
female	63	109.3	7.9	50	4.2	157	3031	14.8	6.02	3.59	136	0.63	101	116	5.45	22	18.9	49	3.08	1.82	87	75	45	22	0	0	0	1	15	0	0	0	0	0	100	37.9	3.46	96	0	0	0	0	0	0	0	1	4	6	0
male	89	200	10.8	124	1.4	3362	3670	15.8	1.93	3.83	132	0.81	101	94	9.09	27	24	21	2.23	1.86	84	96	59	24	0	0	0	0	15	0	0	0	0	0	100	36.2	5.89	96	0	0	0	0	1	0	0	1	3	5	0
male	55	195.99	21.4	317	3	35000	2079	14.9	6.81	5.27	130.1	0.72	75	198	9.46	21.7	27.2	17	2.53	2.05	114	82	57	20	0	0	0	1	15	0	0	0	0	0	96	37.6	6.49	83	0	0	1	0	0	0	1	1	4	9	0
male	73	2.77	28.6	74	2.2	146.4	9233	14.2	0.72	2.81	135.1	0.81	146	126	10.62	37.3	25.8	23	4.03	2.07	104	159	84	20	0	1	0	0	15	0	0	0	0	0	95	37.9	3.18	95	0	0	1	0	0	0	0	1	2	5	0
male	81	73.39	43.1	132	3.9	6426	5610	14.9	2.32	4.05	135.8	0.8	127	141	16.11	33.5	29.6	7	2.74	2	94	150	97	20	1	1	0	0	13	0	0	0	0	0	96	37	4.87	84	0	0	1	0	0	0	0	1	2	7	1
female	63	300	10.8	381	3	9727	4119	13.4	3.87	4.89	121	0.9	106	106	1.41	26.5	27.6	14	3.28	1.02	126	99	53	20	1	1	0	1	15	0	0	0	0	0	96	36.5	8.99	84	0	0	0	0	0	1	0	1	4	9	0
female	35	60.1	9.2	54	3.6	104.6	5867	15.4	3.51	3.1	128.2	0.78	110	155	5.86	37.9	24	68	3.4	1.88	136	100	61	21	0	0	0	0	15	0	0	0	0	0	100	39	3.99	95	0	0	0	0	0	0	0	1	8	2	0
female	73	201.47	29.1	69	2.9	2060	3303	15	3.08	3.19	128.5	0.9	119	103	17.82	26.4	21.7	38	3.59	1.97	130	104	65	22	0	1	0	0	9	0	0	0	0	0	95	37.9	7.74	93	0	0	0	0	1	0	0	1	8	8	0
male	83	2.2	89.2	63	12.1	595.4	3841	14	3.67	4.15	137.4	0.65	141	204	16.05	29.4	19	84	2.02	1.86	94	128	88	22	1	0	0	0	15	0	0	0	0	0	95	37.1	3.77	92	0	0	0	1	0	0	0	1	2	5	0
female	86	65.7	22.1	71	2.1	596.8	3414	15.8	2.87	3.64	136.8	0.73	132	75	21.49	28.7	26.8	31	2.33	1.93	68	147	67	20	0	1	0	0	15	0	0	0	0	0	97	36.5	3.35	86	0	0	0	0	1	0	0	1	1	5	0
female	59	103.25	5	72	6.1	1207	3875	18.4	16	3.91	130.9	0.77	103	181	8.49	29.8	27.4	283	3.75	2.01	143	72	26	32	0	1	0	0	15	0	0	0	0	0	90	38.8	2.32	90	0	0	0	0	1	0	0	1	10	6	1
female	71	189.42	7.5	387	3.7	3038	4183	12.1	2.74	2.5	129.8	0.75	161	226	8.88	31.5	28	32	4.07	1.89	113	67	68	20	0	0	0	0	15	0	0	0	0	0	96	35.7	6.63	96	0	0	0	0	0	0	0	1	7	8	1
male	81	200	5.8	98	1.2	4754	2670	16.7	3.48	3.91	136.4	1.02	119	384	22.88	27.7	32.5	49	2.48	2.34	118	115	76	20	1	1	0	1	15	0	0	0	0	0	98	36.4	8.08	92	0	0	0	0	0	0	0	1	3	2	0
male	60	8.2	87.9	39	1.6	2059	1741	26.3	3.41	3.9	133	0.71	106	29	11.36	28.8	34	22	1.93	2.14	90	128	49	20	1	0	0	0	12	0	0	0	0	0	100	38.5	1.48	84	0	0	0	0	0	0	0	1	4	9	0
female	45	200	8	213	4.7	6817	4935	16.1	3.83	3.32	131.1	0.54	70	177	11.81	30.2	24.4	19	2.14	1.93	127	92	42	22	1	1	0	0	15	0	0	0	0	0	97	39.1	6.77	95	0	0	0	0	1	0	0	1	7	7	0
male	53	85.95	33.3	85	1.1	829.6	3543	15.2	1.04	3.81	145	0.86	113	187	13.51	27.4	24.5	31	2.04	2.21	124	134	85	18	0	0	0	0	15	0	0	0	0	0	98	38.7	4.77	96	0	0	0	0	0	0	0	1	5	4	0
male	85	267.06	7.5	242	2	35000	3055	18.8	7.53	3.91	133	0.8	112	235	27.75	23.9	26.9	18	3.05	1.14	118	112	79	24	0	1	0	1	15	0	0	0	0	0	94	39.1	5.51	93	0	0	0	0	1	1	0	1	6	5	0
male	69	62.81	16.1	126	0.7	33.6	4570	15.6	1.9	3.93	133	0.85	136	130	7.34	33.4	33.9	61	2.75	2.01	97	110	56	16	1	0	0	1	15	0	0	0	0	0	96	36.7	5.2	95	0	0	0	0	0	0	0	1	1	4	0
female	56	6.73	19.8	69	3	1402	5527	15.6	18.45	3	133.4	0.59	132	131	7.15	32.2	26.5	27	2.5	1.83	141	93	66	26	1	0	0	0	15	0	0	0	0	0	95	38.2	2.21	94	0	0	0	0	0	0	0	1	7	4	0
male	76	29.08	17.5	87	0.8	76.9	2670	14.1	1.67	4.29	134.2	0.75	90	54	0.4	29.6	20.4	11	2.02	1.96	57	100	53	18	0	0	0	0	15	0	0	0	0	0	98	37.6	4.26	96	0	0	0	0	0	0	0	1	2	7	0
male	90	102.63	10.1	100	3.6	1441	2534	14.9	2.08	4	137.3	0.83	134	348	15.97	24.5	25.4	18	2.42	1.83	100	91	46	22	0	1	0	0	15	0	1	0	0	0	98	37.4	5.06	87	0	0	1	0	0	0	0	1	3	5	0
female	67	1	12.8	78	0.7	526.6	7339	12.4	1.46	3.93	133	0.8	134	105	4.11	29.2	23	16	4.46	1.97	102	201	119	24	1	1	0	0	15	0	0	0	0	0	97	36.5	4.13	94	0	0	0	0	0	0	0	1	5	3	0
female	42	200	4.9	132	1.2	449.8	2830	13.8	2.34	3.4	136	0.81	114	52	31.4	29.4	22.5	15	2.86	1.93	78	90	55	18	0	0	0	0	15	0	0	0	0	0	98	36.9	7.13	96	0	0	0	0	1	0	0	1	2	8	0
female	57	1.08	60.7	51	5.7	25706	6666	12.6	0.79	3.23	144.1	0.6	116	171	7.78	38.1	23.5	169	2.43	1.77	76	152	69	20	1	0	0	0	15	0	0	0	0	0	97	36.3	4.35	90	0	0	0	1	0	0	0	1	1	4	0
female	89	99.53	11.1	82	2	320.7	4494	15.1	7.09	3	133.4	0.84	82	97	9.74	28.7	32.9	14	3.33	1.98	100	128	74	20	0	0	0	0	15	0	0	0	0	0	96	37.7	5.25	94	0	0	0	0	0	0	0	1	1	4	0
male	78	200	18.8	131	3.7	9808	3325	17.2	2.21	3.67	133.3	0.58	113	164	7.81	30.3	22.9	17	2.63	2.12	120	120	63	19	1	0	0	0	15	0	0	0	0	0	90	36.7	8.19	90	0	0	1	0	0	0	0	1	3	4	0
male	55	66.79	117.1	153	13.2	3949	1971	15.5	3.82	2.2	141.5	0.78	144	125	15.76	29.5	18.6	41	1.15	1.7	108	71	50	22	1	1	0	1	15	0	0	0	0	0	90	37.8	2.66	90	0	0	1	0	0	0	0	1	5	11	0
male	54	33.5	35	75	2.7	1903	716	22.8	16	2.3	134	0.63	76	93	12.96	15.8	45	14	1.49	1.78	108	106	56	20	0	0	0	1	15	0	0	1	0	0	99	38.3	1.38	88	0	0	0	0	1	0	0	1	3	6	0
male	90	124.83	10.7	103	1.8	1304	2962	13.9	4.28	3.32	136.8	0.84	133	116	10.07	29	23	11	3.34	1.76	89	169	90	18	0	1	0	0	15	0	0	0	0	0	93	37.9	6.66	93	0	0	1	0	0	0	0	1	1	4	0
female	50	89.85	3.8	90	3.6	605.9	3355	13.8	1.73	2.78	130.3	0.87	124	163	7.94	31.1	26.7	8	2.59	1.88	124	113	60	20	0	0	0	0	15	0	0	0	0	0	97	39	7.15	97	0	0	0	0	0	0	0	1	5	2	0
male	77	140.59	11.6	173	2.8	820.7	3551	13.8	2.62	3.07	135	0.88	150	149	16.16	29.5	26.2	31	3.04	2.24	123	129	82	28	1	1	0	0	15	0	0	0	0	0	100	39	6.58	92	0	0	1	0	0	0	0	1	6	5	0
male	69	31.94	14	83	2.1	30.4	6679	14.9	4.05	3.96	133.4	0.81	131	267	14.26	30.4	31.3	12	3.01	2.15	118	95	69	22	1	0	0	0	15	0	0	0	0	0	94	37.9	6.69	92	0	0	1	0	0	0	0	1	5	3	0
male	85	200	16.5	82	3.3	607.9	4791	13.2	1.27	3.61	137.8	0.89	117	174	25.56	29.5	21	11	3.19	2.14	106	88	53	20	0	0	0	0	15	0	0	0	0	0	92	38.5	3.87	93	0	0	1	0	0	0	0	1	4	6	0
female	74	27	16.7	69	2.4	357.2	3621	16.1	1.95	3.36	135.9	0.69	115	88	0.48	29.7	25.7	14	2.23	1.92	93	91	59	20	0	1	0	0	15	0	0	0	0	1	95	38.8	4.34	95	0	0	1	0	0	0	0	1	4	8	0
male	64	57.84	15.7	153	1.4	299.8	2934	15.8	4.27	3.92	129.8	0.79	124	37	10.68	26.5	24.3	23	3.13	1.81	81	91	61	18	0	0	0	0	15	0	0	1	0	0	98	36.8	3.41	96	0	0	0	0	0	0	0	1	2	6	0
female	60	192.9	11.8	130	3.4	6259	6239	16.8	3.06	3.17	130	0.74	111	63	23.03	37.5	28.5	42	4.28	2.18	141	82	51	20	0	0	0	0	15	0	0	0	0	0	92	38.5	3.87	97	0	0	0	0	1	0	0	1	6	9	0
female	78	1.73	27.3	80	3.8	740.3	5828	34.9	0.39	3.71	138.6	0.72	126	97	8.56	33.2	28.7	12	3.68	2.05	144	149	80	20	1	0	1	1	15	0	0	0	0	0	95	38.5	3.14	92	0	0	0	0	0	0	0	1	5	6	0
female	54	198.46	10.4	53	1.3	675.7	5902	16	0.97	3.05	141.4	0.77	124	182	17.77	32.6	26.5	20	3.36	2.13	126	119	77	20	0	0	0	0	15	0	0	0	0	0	96	39.4	4.35	96	0	0	0	0	0	0	0	1	5	2	0
male	73	171.18	32.1	163	2.2	5004	2764	30.5	2.86	5.93	130.4	0.74	91	40	8.28	24.7	25	28	1.75	1.79	117	78	40	24	0	1	0	0	15	0	0	0	0	0	91	36.3	7.08	91	0	0	0	0	0	0	0	1	6	11	0
female	78	99.2	25.9	113	1	1276	5433	15	3.93	4.1	133.9	0.87	92	140	20.57	35	35.9	14	4.27	2.22	95	153	67	20	1	0	0	0	15	0	0	0	0	0	98	38.3	5.94	94	0	0	0	0	0	0	0	1	2	5	0
male	74	200	8	164	1.8	2576	3307	15	1.4	4.54	119.9	0.65	110	102	10.59	26.6	25.4	12	2.11	1.99	114	111	68	24	1	0	0	1	15	0	0	0	0	0	96	37.8	8.1	93	0	0	1	0	0	0	0	1	4	4	0
male	73	2.43	35.5	82	2.6	83.1	5135	13.6	1.19	3.97	138	0.86	126	141	16.63	38	31.6	24	3.03	2.08	73	133	80	17	0	1	0	0	15	0	0	0	0	0	96	37.8	3.12	79	0	0	0	0	0	0	0	1	1	5	0
female	87	172.63	12.2	209	2.9	5139	3630	15.5	3.21	5.04	137.7	1.01	146	273	13.44	26.7	31.9	5	3.85	2.01	136	86	42	26	1	0	0	0	11	0	0	0	0	0	97	37.7	6.29	88	0	0	1	0	0	0	0	1	8	9	0
female	75	178.5	5	66	1.5	482.5	5199	14	3.15	3.24	134.8	0.88	124	147	14.56	29.6	25.9	31	4.34	1.93	102	89	51	24	1	1	1	0	15	0	0	0	0	0	95	38.6	6.57	95	0	0	0	0	0	0	0	1	6	7	0
female	31	20.1	8.4	91	0.9	637	7210	16.4	2.29	3.29	135.3	0.88	133	221	8.85	33	25.7	22	2.57	2.18	100	102	65	22	0	0	0	0	15	0	0	0	0	0	99	37.2	4.46	95	0	0	1	0	0	0	0	1	2	2	0
male	82	200	6.5	183	1.3	4002	4096	15.9	7.14	5.56	137.6	0.66	95	151	3.3	25.1	24.2	12	3.06	2.2	75	77	42	20	0	0	0	1	15	0	0	0	0	0	100	37.9	6.54	67	0	0	0	0	0	1	0	1	3	7	0
male	64	58.32	10.8	72	1.9	120.5	4858	14.7	0.26	3.64	130	0.69	99	337	23.18	30.9	22.7	30	2.12	1.71	92	100	75	20	0	1	1	0	15	0	0	0	0	0	99	38.3	4.33	98	0	0	0	0	0	0	0	1	3	2	1
female	57	114.92	9.6	35	0.8	341	5485	12.8	0.88	3.51	135.5	0.72	116	134	6.06	29.6	31	46	3.91	1.93	76	117	72	20	1	0	0	0	15	0	0	0	0	0	96	37.5	5.57	95	0	0	0	0	0	0	0	1	1	3	0
female	87	200	76.2	135	4.1	2803	2999	16.7	4.34	2.8	131.9	1.03	126	50	19.38	30.6	26.4	98	3.34	2.17	94	139	70	22	0	1	0	0	12	0	1	0	0	0	99	38.3	7.06	88	0	0	0	1	0	0	0	1	5	10	0
female	69	43.7	5.7	60	3.3	583.7	6505	13.3	2.24	4.09	135	0.84	111	164	10.11	30.5	21.1	27	5.34	2.21	70	144	58	20	1	0	0	0	15	0	0	0	0	0	91	39.9	5.23	92	0	0	0	0	0	0	0	1	3	3	0
male	91	138.57	9	117	1.1	2168	3841	12.8	2.67	3.38	135.6	0.88	137	74	6.24	30.7	26.7	32	2.93	1.98	94	155	84	20	0	1	0	0	15	0	0	0	0	0	100	36.3	6.72	95	0	0	0	0	0	0	0	1	1	5	0
male	64	223	12.1	257	2.4	3616	4105	15.9	4.98	4.77	135.4	0.87	119	51	13.57	25.8	22.7	18	3.12	1.91	86	75	51	20	0	0	0	0	15	0	0	0	0	0	96	36.9	6.67	91	0	0	0	0	0	0	0	1	3	9	0
male	45	208.15	5.4	61	3.6	6426	1623	13.1	9.83	2.76	131	0.74	124	529	34.68	13.4	26.8	22	2.35	0.98	128	109	72	20	0	0	0	1	15	0	0	0	0	0	98	39	7.98	94	0	0	0	0	0	1	0	1	5	2	0
male	79	104.3	10.8	81	6.3	3367	4937	15	1.04	3.9	134	0.82	120	155	13.97	32.9	24.6	25	3.59	2.06	102	109	62	22	0	0	0	0	15	0	0	0	0	0	99	38.3	5	96	0	0	0	0	1	0	0	1	4	2	0
female	66	161.7	9.8	63	1.2	816.4	2632	13.4	2.9	3.34	140.2	0.77	105	313	8.6	22.2	29.2	59	3	1.98	117	96	59	18	0	0	0	0	15	0	0	0	0	0	95	38.3	8.96	90	0	0	1	0	0	0	0	1	5	3	0
male	77	80.75	11	88	1	343.1	4731	13.7	0.81	3.99	136.6	0.87	128	138	16.25	28.5	25.9	6	2.77	1.91	78	117	60	20	0	0	0	1	15	0	0	0	0	0	95	36.9	5.33	95	0	0	0	0	0	0	0	1	1	4	0
female	58	228	6.7	85	0.7	780	1094	14.8	7.78	4.67	133	0.81	101	179	26.18	26.3	25.4	13	2.43	1.57	112	90	57	18	0	0	0	1	15	0	0	0	0	0	98	36.6	7.18	90	0	0	1	0	0	0	0	1	4	5	0
male	75	162.36	16.7	92	1	583.7	3844	14.4	1.02	4.2	134	0.9	108	203	8.61	27.5	20.7	12	2.06	1.67	71	93	59	18	0	0	0	0	15	0	0	0	0	0	98	37.7	7.28	92	0	0	1	0	0	0	0	1	2	2	0
female	85	104.76	16.4	59	2.8	787.6	3876	14.3	5.77	3.59	132.9	0.76	138	116	16.19	28.1	29	24	3.92	1.85	79	176	89	20	0	1	0	0	15	0	0	0	0	0	95	39.2	5.71	95	0	0	1	0	0	0	0	1	3	4	0
female	75	62.7	33.9	49	0.8	1020	3783	13.7	5.68	3.68	137.2	0.76	119	89	4.86	27.9	26.2	58	3.75	1.88	85	132	78	20	0	0	0	0	15	0	0	0	0	0	94	36.3	5.09	94	0	0	0	1	0	0	0	1	1	7	0
female	30	64.64	29.2	142	1.4	265.4	7778	17.9	2.86	3.38	135.9	0.75	126	204	31.56	42.3	24.6	237	3.88	2.18	125	123	63	21	0	0	0	0	15	0	0	0	0	0	100	37.8	3.23	97	0	0	0	0	0	0	0	1	4	4	0
male	65	115.6	5	108	1.7	658.8	4388	13.1	0.64	3.8	137.1	0.9	132	181	17.43	30.9	24.6	12	2.35	1.94	100	109	70	20	0	0	0	0	15	0	0	0	0	0	97	38	5.65	92	0	0	0	0	0	0	0	1	1	2	0
female	55	179.07	30.6	148	3.2	398.2	3357	16.9	4.63	2.62	124.3	0.65	67	37	54.94	33.3	43.1	37	2.37	1.86	90	101	50	18	0	1	0	0	15	0	0	0	0	1	98	36	7.1	96	0	0	1	0	0	0	0	1	2	10	0
male	76	154.2	8.9	80	4.3	2086	1032	15.4	1.96	3.87	131.6	0.68	91	231	22.06	18.8	27.4	143	2.02	1.83	145	66	32	33	0	0	0	1	15	0	0	0	0	0	99	37.5	7.49	96	0	0	1	0	0	0	0	1	9	5	0
male	87	77.88	21.7	133	2.3	1761	2674	12.9	0.91	3.94	138	0.96	101	269	19.52	21.1	23.6	27	2.53	2.27	99	165	83	22	1	0	0	0	15	0	0	0	0	0	91	37.6	8.05	84	0	0	1	0	0	0	0	1	2	5	0
female	77	285.35	8.8	351	2.1	363.1	3914	17.1	12.81	4.55	141.7	1.07	114	447	21.17	23.6	52.9	24	3.66	2.03	94	113	71	20	1	0	0	0	12	0	0	0	0	0	98	35.7	10.21	95	0	0	0	0	0	0	0	1	4	7	0
female	75	223.51	19.9	57	2.2	817.3	6007	28.9	1.08	3.7	133.3	0.79	110	363	14.92	26.9	22.4	39	2.76	1.92	108	95	52	18	0	0	0	0	15	0	0	0	0	0	99	36.1	7.24	93	0	0	0	0	0	0	0	1	3	5	0
male	79	8.5	5.4	86	0.7	1292	5854	13.3	1.1	4.52	135.3	0.8	120	116	9.22	28.7	21.8	12	3.09	1.99	105	164	100	20	0	1	0	0	15	0	0	0	0	0	98	38.2	3.07	94	0	0	0	0	0	0	0	1	3	3	0
female	59	14.11	10.4	39	1.5	56.7	4397	13.4	3.75	3.06	137	0.64	109	193	9.6	28.5	28.7	17	4.44	1.92	74	137	72	20	0	0	0	1	15	0	0	0	0	0	95	39.8	5.04	95	0	0	0	0	0	0	0	1	3	3	0
female	59	57.2	9.7	89	2.8	281	6026	15.6	0.85	3	139.1	0.79	116	86	5.39	36.8	20	71	3.06	2.17	89	105	53	20	0	0	0	0	15	0	0	0	0	0	100	37.9	3.88	95	0	0	0	0	1	0	0	1	1	4	0
male	72	127.81	7.7	107	2.4	677.6	3669	14.5	9.11	3.98	143	0.68	112	177	10.68	28.4	34.4	18	2.61	2.51	70	96	56	18	1	0	0	0	15	0	0	0	0	0	96	37.1	8.31	24	0	0	0	0	1	0	0	1	2	5	0
female	81	47.2	20.3	86	2	964.5	5771	14.5	1.55	3.8	136	0.99	129	149	11.14	36.5	27.1	12	5.03	2.11	72	112	65	20	0	0	0	0	15	0	0	0	0	0	98	36.3	5.42	96	0	0	0	0	0	0	0	1	1	4	0
female	47	3.25	30.2	89	6.1	35000	4343	48.8	20	2.89	137	0.46	101	230	10.56	20.3	18.6	18	2.81	1.08	116	103	84	24	0	0	0	0	15	0	0	0	0	0	94	40.3	0.4	88	0	0	0	0	1	0	0	1	6	4	0
female	72	212.8	12.8	160	0.9	22858	4202	15.5	5.65	3.76	126.6	0.95	133	80	18.82	28	28.4	25	3.81	1.83	118	98	58	20	0	1	0	0	15	0	0	0	0	0	99	39.4	7.25	93	0	0	0	0	0	0	0	1	6	5	0
female	73	111.25	8.3	126	2.5	149.2	6687	13.6	0.6	4.17	132	0.6	116	22	18.96	37	26.7	19	5.1	2.09	102	122	66	20	1	1	1	0	15	0	0	0	0	0	96	36.6	4.81	93	0	0	0	0	0	0	0	1	2	6	0
female	59	172.34	9.9	63	0.8	9386	2087	16	4.63	2.72	133	0.94	91	175	2.45	22	25.7	7	1.24	1.76	90	143	72	20	0	1	0	0	15	0	0	0	0	0	99	38	4.79	96	0	0	0	0	0	0	0	1	1	2	0
male	89	117.1	11.1	59	1	8976	4186	14.6	5.35	3.28	136.3	0.94	135	139	22.81	34.8	27.9	10	2.59	1.96	95	166	76	20	1	1	0	0	15	0	1	0	0	0	95	39.5	6.02	95	0	0	0	0	0	0	0	1	3	4	0
male	46	200	4.1	58	0.8	837.2	2965	13.8	1.22	3.81	142.6	0.84	117	237	26.27	32.5	23.9	22	4.35	2.24	80	103	56	22	0	0	0	0	15	0	0	0	0	0	98	36.6	7.48	93	0	0	1	0	0	0	0	1	2	2	0
male	80	132.5	7.7	127	2.6	2859	4634	16.5	0.73	4.19	142.5	0.89	93	88	10.41	29.8	25	13	3.64	2.02	76	101	70	16	0	0	0	1	15	0	0	0	0	0	100	37	3.83	95	0	0	1	0	0	0	0	1	1	5	0
male	48	91.38	14.5	163	1.2	1469	7085	12	10.4	4.41	132	0.89	140	291	7.93	31.7	30.6	43	5.16	2.04	86	102	59	18	1	1	0	0	15	0	0	0	0	0	98	37.9	6.64	97	0	0	0	0	1	0	0	1	1	3	0
male	78	9.84	7.4	91	0.8	298.5	6275	13.6	1.8	3.91	134.1	0.88	140	204	10.35	34.3	24.7	21	3.06	2.04	106	103	56	16	0	1	0	1	15	0	0	0	0	0	98	39.2	3.29	95	0	0	0	0	0	0	0	1	4	2	1
male	40	200	5.2	861	2	18384	859	14.6	1.65	2.96	132	0.6	72	357	13.77	15.1	31.5	5	4.83	2.28	124	139	91	20	0	0	0	0	12	0	0	0	0	0	100	36	6.11	90	0	0	0	0	0	0	0	1	6	8	0
male	56	164	17.8	60	2	4674	5078	14.8	2.92	3.78	134.5	0.62	103	89	20.5	31.4	22.9	10	3.08	2.02	106	109	54	18	0	0	0	1	15	0	0	0	0	0	98	37.9	5.29	92	0	0	1	0	0	0	0	1	2	4	0
female	59	161.45	5.2	78	1.1	1062	1253	16.5	7.49	4.44	131.2	0.81	96	236	14.54	23.6	26.4	11	2.5	1.84	103	73	45	20	0	0	0	1	15	0	0	0	0	0	96	36.1	6.3	96	0	0	0	0	0	0	0	1	4	5	0
male	87	106.64	16.5	317	0.9	1987	5476	14.4	12.01	3.67	125.5	0.82	117	260	12.45	30.2	31.6	34	3.57	2.05	130	130	96	22	0	1	1	0	15	0	0	0	0	0	99	37.2	6.81	93	0	0	0	0	0	0	0	1	5	5	0
female	60	200	14.5	83	0.9	387	2960	15.3	3.44	3.33	134.7	0.83	116	82	5.14	28	15.3	51	2.9	1.94	76	105	57	20	0	0	0	0	15	0	0	0	0	0	96	37.6	2.23	94	0	0	0	0	0	0	0	1	1	4	0
male	25	20.3	4.5	107	1.6	5	6704	15.8	1.61	3.65	134.7	0.89	137	214	9.09	35.1	22	48	4.04	2.03	96	106	72	20	0	0	0	0	15	0	0	0	0	0	95	38.5	2.57	95	0	0	0	0	0	0	0	1	2	3	0
male	77	124.1	10.7	111	1.8	636.7	3750	15.6	3.55	4.03	133	0.89	125	95	9.96	26.5	24.4	11	2.06	1.71	93	108	53	20	0	0	0	0	15	0	0	0	0	0	95	39.7	4.74	94	0	0	0	0	0	0	0	1	3	6	0
male	75	271.68	10.2	169	5.1	5154	4055	17	6.77	5.08	127	0.69	108	181	0.48	25.5	36.4	14	1.85	1.83	124	81	42	28	0	0	0	1	15	0	0	0	0	0	93	37.3	6.82	87	0	0	1	0	0	0	0	1	5	7	0
male	86	200	3.7	83	1.5	746	3915	13.6	3.48	3.94	133.3	0.94	87	361	25.17	30.7	27.6	9	3.36	2.13	94	105	75	18	0	0	0	0	15	0	0	0	0	0	98	36.4	6.92	96	0	0	0	0	0	0	0	1	1	2	0
male	78	246.24	16.1	78	0.9	488.5	3948	13.9	11.94	3.8	128.2	0.84	158	82	10.01	27.6	28.4	20	3.13	1.99	99	177	81	20	0	1	0	0	15	0	0	0	0	0	95	38.8	7.77	92	0	0	0	1	0	0	0	1	3	5	0
male	26	243.1	18.5	219	2	386.2	4300	14.2	1.97	4.4	134	0.77	149	92	30	34	17	21	2.25	2.01	98	99	54	20	0	0	0	0	15	0	0	0	0	0	98	36.5	6.59	95	0	0	0	0	0	0	0	1	2	9	0
male	55	200	337.2	72	2.5	6977	1791	14.9	4.63	3.78	134.9	0.67	116	271	14.97	28.1	33.2	16	3.26	2.31	83	102	70	24	0	0	0	0	15	0	0	0	0	0	99	36.4	4.76	60	0	0	0	1	0	1	1	1	2	6	0
male	72	61.35	24.9	67	3.4	765.2	3197	15.4	1.16	3.92	132	0.8	101	95	15.54	21.6	21.8	23	2.02	1.79	96	73	49	20	0	0	0	0	15	0	0	0	0	0	92	36.6	4.27	88	0	0	1	0	0	0	0	1	3	9	0
male	37	26.09	8.6	82	2.2	94.9	7749	14.7	1.02	3.97	139.3	0.69	149	198	16.94	34.2	27	21	3.17	2.01	124	107	69	20	0	0	0	0	15	0	0	0	0	0	98	38.8	4.4	96	0	0	0	0	0	0	0	1	5	2	0
male	42	107.78	12.9	68	1.1	169.1	8368	15.9	0.72	3.36	136	0.69	126	127	2.11	41.9	23.4	31	3.78	1.86	92	96	56	18	0	0	0	0	15	0	0	0	0	0	98	37.8	4.23	95	0	0	0	0	1	0	0	1	2	6	0
male	93	119.4	55.2	110	2.3	1006	4914	17	3.5	4	139	0.75	124	123	11.59	30.5	25	189	3.3	2.01	110	139	84	20	1	1	1	0	15	0	0	0	0	0	97	36.9	6.16	95	0	0	0	1	0	0	0	1	2	5	0
female	71	113.37	13.6	112	1	1685	5055	14.9	6.11	4.43	138.7	0.99	96	348	6.13	30.3	25.3	49	4.24	1.91	104	110	73	20	0	0	0	0	15	0	0	0	0	0	97	39	6.71	95	0	0	0	0	0	0	0	1	4	3	0
female	63	43.95	12.8	54	3.8	2724	2638	14.6	2.07	4.75	129	0.85	92	144	8.71	24.2	24.7	25	3.65	1.87	126	116	48	20	1	0	0	1	15	0	0	0	0	0	95	37.5	5.48	95	0	0	0	0	0	0	0	1	3	4	0
male	77	157.79	7.5	155	0.9	389.7	3246	16.7	0.62	3.43	155	0.93	84	367	7.02	24.7	31.6	46	3.49	2.21	76	104	63	22	0	0	0	0	15	0	0	0	0	0	100	37.6	7.55	98	0	0	1	0	1	0	0	1	2	3	0
male	72	200	42.8	66	2	376.6	3589	18.8	5.1	3.96	136	0.86	95	154	8.32	31	27.8	195	2.45	2.12	91	89	59	20	0	0	0	1	15	0	0	0	0	0	98	40	6.74	95	0	0	0	1	0	0	0	1	4	7	0
male	76	24.98	5.4	74	1.8	311.4	4237	13.2	19.4	3.8	141	0.78	118	267	7.68	24.5	26.6	13	2.91	1.7	72	153	75	20	0	0	0	0	15	0	0	0	0	0	100	36.8	3.64	97	0	0	1	0	0	0	0	1	1	2	0
female	33	17.33	10	46	0.9	148.8	6024	15.1	0.34	2.91	131	0.67	112	296	5.13	42.3	27.4	11	3.45	1.99	102	113	50	20	0	0	0	0	15	0	0	0	0	0	99	38.6	3.61	99	0	0	0	0	0	0	0	1	4	2	1
female	86	238.93	13	201	1.9	3021	4658	24.8	1.44	4.6	131	0.86	111	153	14.78	30.9	23.4	16	4.14	2.01	96	137	74	20	1	1	0	1	15	0	0	0	0	0	96	38	7.58	88	0	0	0	0	0	0	0	1	1	4	0
male	60	70.6	14.9	92	1	886	2706	14.1	2	3.57	136.7	0.83	121	60	9.86	22.5	30.9	36	2.3	1.93	68	104	69	22	0	0	0	0	15	0	0	1	0	0	98	36.6	7.24	95	0	0	1	0	0	0	0	1	2	4	0
female	69	180.7	14.9	58	7.2	617.7	992	16.3	14.55	4.8	122	0.78	99	229	17.86	22.1	40.4	63	1.57	1.74	118	113	75	20	0	0	0	0	15	0	0	0	0	0	94	38.7	4.95	85	0	0	0	0	0	0	0	1	5	3	0
male	65	209.37	5	387	1.7	2018	3528	14.2	2.53	4.43	139.4	1.04	101	315	33.88	27.9	25.1	29	3.49	2.02	86	174	97	26	0	1	0	0	15	0	0	0	1	0	100	36.9	5.35	95	0	0	1	0	0	0	0	1	2	5	0
female	80	141.99	23.4	136	1.4	874.6	4330	12.7	2.2	4.09	138	0.8	138	99	14.62	28.9	26.1	11	3.16	1.9	76	135	82	18	0	0	0	0	15	0	0	0	0	0	97	37	7.23	95	0	0	0	0	1	0	0	1	1	6	0
female	87	164.87	19.6	81	4	2248	2134	14.4	1.35	3.59	132	0.73	101	94	9.67	24.3	27.6	16	2.68	2.26	70	131	67	20	0	0	0	1	15	0	0	0	0	0	94	38	8.02	91	0	0	1	0	0	0	0	1	1	5	0
male	84	16.8	16	69	1.6	488.1	2975	15.1	1.17	3.62	139.3	0.72	109	72	9.7	30.1	26.3	19	2.92	2.07	72	120	64	22	0	0	0	0	15	0	0	0	0	0	100	36.8	3.36	87	0	0	0	0	1	0	0	1	2	4	0
female	67	150.9	5.4	88	1.5	2388	3299	13.9	11.36	3.76	132.9	0.65	89	283	26.11	22.1	28.5	18	4.6	2.13	110	122	81	23	0	0	0	1	15	1	0	0	0	0	98	38.5	5.94	84	0	0	1	0	0	0	0	1	4	2	0
female	68	221.3	7.5	132	1.2	1738	6822	13.8	2.64	4.05	134.2	0.9	129	150	14.07	25.6	31.5	37	4.41	1.93	108	108	63	20	0	1	0	0	15	0	0	0	0	0	96	37.4	7.32	95	0	0	1	0	0	0	0	1	2	4	0
female	74	3.1	11.5	78	3.9	116.1	3963	13.6	1.57	4.57	136.4	0.7	120	206	6.47	30	19.9	15	2.72	1.93	82	122	68	20	0	1	0	0	15	0	0	0	0	0	95	40.6	3.38	95	0	0	0	0	0	0	0	1	3	3	0
male	83	113.62	73.7	76	2.9	5762	3942	16.4	1.11	3.39	136.9	0.71	137	63	9.36	31.5	26.7	18	3.31	2.07	117	100	54	20	1	0	0	0	15	0	0	0	0	0	99	36.8	4.9	94	0	0	1	0	0	0	0	1	4	9	0
female	44	168.61	8.6	124	2.3	1072	3320	13.6	2.84	4.08	125	0.85	114	100	10.21	27.1	26.8	19	2.22	1.74	98	101	64	20	0	0	0	0	15	0	0	0	0	0	98	38.9	6.22	95	0	0	0	0	0	0	0	1	3	5	0
female	78	32.24	25.3	103	1.1	1546	3647	13.9	3.75	3.96	134.6	0.85	104	164	19.63	28.5	21.7	21	3.19	2.08	108	130	71	20	0	0	0	0	15	0	0	0	0	0	95	38.1	4.41	95	0	0	0	0	0	0	0	1	3	4	0
male	48	9.2	7.2	414	2	2859	7699	15.1	0.96	4.68	139.1	0.67	114	122	14.22	34.2	25.8	17	2.96	2.12	108	181	98	20	1	1	0	0	15	0	0	1	0	0	98	38.4	5.96	95	0	0	1	0	0	0	0	1	3	6	0
male	54	45.78	112.5	822	1.1	4032	1347	17	5.97	4.19	129.4	0.99	80	133	7.41	21.2	29.3	38	3.71	1.99	100	174	80	20	1	1	0	0	15	0	0	1	1	0	96	38.2	2.01	90	0	0	0	0	0	0	0	1	2	10	0
male	82	200	20.2	108	2	7767	2797	15.6	2.38	3.77	128.5	0.94	121	26	0.22	27.7	26.4	18	2.97	2.05	120	110	55	20	0	0	0	0	15	0	0	0	0	0	99	38.2	6.6	94	0	0	0	0	0	0	0	1	4	6	0
male	52	1.13	19	97	4.8	676	9188	14.4	0.24	4.1	139.3	1.62	169	232	10.38	32.6	23.1	51	5.02	0.92	97	87	61	18	0	0	0	0	14	0	0	0	0	0	100	36.6	2.39	84	0	0	0	0	0	0	0	1	3	6	0
female	60	200	12.4	136	1.6	405.5	3857	15.3	3.53	3.13	138.9	0.77	108	155	13	31.5	21.4	10	3.29	2.06	124	112	67	20	0	0	0	0	15	0	0	0	0	0	98	37.2	6.74	96	0	0	0	0	1	0	0	1	3	3	0
female	74	33.88	5.8	57	2.6	125.1	4798	13.9	0.99	3.74	135.7	0.79	136	108	7.47	30.1	24.5	16	3.31	2	88	134	50	18	1	1	0	0	15	0	0	0	0	0	98	38.6	3.95	95	0	0	1	0	0	0	0	1	3	3	0
male	76	148.34	10.5	100	1.7	4318	2328	14.2	1.98	3.38	129	0.66	118	157	7.12	25.1	26.1	28	1.78	1.79	138	98	64	18	1	0	0	0	15	0	0	0	0	0	99	40.3	7.17	95	0	0	0	0	0	0	0	1	7	2	0
male	60	71.99	78.6	183	1.6	3916	2788	15.3	0.62	3.61	131.8	0.76	103	206	7.65	31.3	30.3	28	5.28	2.33	76	86	63	20	0	0	0	0	15	0	0	0	0	0	100	36.2	5.09	96	0	0	0	1	0	0	0	1	2	6	0
female	48	259.47	15.5	85	0.7	4009	3832	16.2	2.74	3.17	128.7	0.73	128	146	14.67	24.8	27.2	10	2.61	1.82	100	110	61	20	0	0	0	0	15	0	0	0	0	0	98	38.4	7.96	95	0	0	0	0	0	0	0	1	2	3	0
male	51	15.3	37.6	191	7	578.3	6987	18.2	16	3.19	144.1	0.54	143	114	4.68	31.8	15.9	39	3	1.91	138	72	52	20	0	0	0	0	15	0	0	0	0	0	92	39.2	2.66	92	0	0	0	0	0	1	0	1	8	11	0
female	72	95.64	27.1	62	4.9	720.3	2537	18.2	1.04	4.29	134	0.77	73	216	5.01	21.5	26.6	7	2.71	2.1	90	121	61	18	0	0	0	1	15	0	0	0	0	0	99	38.8	3.66	96	0	0	0	0	0	0	0	1	3	3	0
male	79	2.35	14.2	65	3	236.9	4119	14.2	5.66	3.69	132.7	0.35	121	153	13.2	29.4	19.4	315	2.41	1.87	88	140	62	20	1	1	0	0	15	1	0	0	0	0	96	36.9	3.37	92	0	0	0	1	0	0	0	1	1	2	0
female	93	3.89	9.4	204	3.8	358.7	6408	13	1.39	4.55	140.7	0.98	140	165	21.06	36.9	28.8	9	4.17	2.18	62	117	62	20	0	1	0	0	15	0	0	0	0	0	96	36.9	4.94	95	0	0	0	0	0	0	0	1	1	4	1
male	21	253.41	11.6	127	1.3	1688	1757	17.4	2.96	3.56	128.3	0.99	135	173	16.28	26.5	28.9	39	2.25	1.82	127	115	67	22	0	0	0	0	15	0	0	0	0	0	97	37.9	6.35	96	0	0	0	0	0	0	0	1	4	3	0
female	72	6.09	8.6	81	2.6	106.9	3641	15.3	6.26	3.7	141	0.91	87	36	8.91	26.1	28.6	13	2.74	1.84	99	116	76	20	0	1	0	0	15	0	0	1	0	0	98	38.5	1.56	95	0	0	0	0	0	0	0	1	2	5	0
male	73	127.51	82.8	113	2.2	1328	2185	18.9	20	3.74	137.8	1.14	123	66	9.29	27.5	36.9	192	3.36	2.33	98	152	93	28	0	0	0	1	15	0	0	0	0	0	93	40	1.55	91	0	0	0	0	0	1	1	1	4	8	0
male	69	112.85	4.6	50	2.5	115.1	6218	14.2	3.03	4	136.1	0.87	119	373	13.89	29.4	25.6	34	4.52	2.13	134	150	87	20	1	0	0	0	15	0	0	0	0	0	93	40.7	6.69	95	0	0	0	0	1	0	0	1	6	3	0
female	80	47.92	7.5	102	1.9	2982	6343	15.5	0.35	3.74	132	0.84	136	162	13.49	35.7	28.3	28	3.89	2.18	71	117	62	16	1	1	0	0	15	0	0	0	0	0	99	37.4	3.47	96	0	0	0	0	0	0	0	1	1	2	1
male	62	187.1	12.8	98	2.1	7935	3637	16.3	3.57	4.6	141	0.72	138	182	15.54	27.6	23.9	23	2.12	2.08	86	168	99	30	0	0	0	0	15	0	0	0	0	0	98	37.3	6.78	94	0	0	0	0	0	0	0	1	2	2	0
male	74	238.3	13.3	174	5.4	2531	6059	13.6	1.62	3.65	132.5	0.88	132	138	2.82	27.3	25.7	21	3.01	1.96	139	162	88	26	0	1	0	0	15	0	0	0	0	0	95	40.3	7.04	95	0	0	0	0	0	0	0	1	7	6	0
female	70	0.8	6.3	90	4.6	2538	6893	16	9.59	3.41	140.2	0.73	126	148	4.48	31.2	22.7	59	3.58	1.94	86	105	48	22	0	0	0	0	15	0	0	0	0	0	96	38.1	2.13	95	0	0	0	0	1	0	0	1	3	6	0
female	88	151.58	3.4	263	0.7	2465	2556	14.2	2.6	3.82	130.9	0.88	89	292	14.07	20.7	34.5	12	3.67	1.82	127	104	60	20	0	1	0	1	15	0	0	0	0	0	100	37.4	5.64	96	0	0	0	0	0	0	0	1	3	4	0
female	63	18.75	111.3	44	4	1139	5399	15.3	1.77	3.39	137	0.8	138	120	7.16	33.8	23.3	539	2.48	2.12	92	167	88	20	0	1	0	0	15	0	0	0	0	0	95	40.1	2.92	89	0	0	0	1	0	0	0	1	3	7	0
female	77	21.57	42.2	109	8.4	1762	2239	24.4	7.19	3.84	138	0.7	129	31	7.88	18.4	23.8	40	2.17	1.52	120	167	103	24	0	1	0	0	15	0	0	1	0	0	96	39.9	1.81	93	0	0	0	0	0	0	0	1	6	7	0
male	91	10.22	51.2	90	2	394.5	4351	14.3	2.78	3.76	140.4	0.78	112	162	10.99	27.8	38.3	266	3.1	2.17	118	125	78	22	0	0	0	0	15	0	0	0	0	0	96	38.1	5.91	95	0	0	0	0	0	0	0	1	5	4	0
female	73	2.81	46.4	71	4.6	162.6	4484	12.6	2.48	3.03	139	0.82	173	123	11.66	30.1	22.8	337	3.39	1.91	126	144	65	20	0	0	0	0	15	0	0	0	0	0	97	38.4	4.8	97	0	0	0	1	0	0	0	1	4	5	0
male	87	5.93	13.4	73	1.8	66	4035	13.4	2.73	4.12	140	0.79	137	139	7.01	28.9	21.4	28	2.64	1.87	98	156	77	20	0	0	0	0	15	0	0	0	0	0	98	38.8	4.43	90	0	0	0	0	0	0	0	1	3	3	0
male	71	158.21	12.4	89	1.1	336.8	4885	14.1	1.06	3.58	139.5	0.93	143	153	7.81	28.7	23.8	11	3.53	1.9	102	95	55	18	0	0	0	0	15	1	0	0	0	0	96	37.5	7.02	94	0	0	0	0	0	0	0	1	3	5	1
male	50	188.1	3.7	47	1.6	1258	1747	14.9	3.2	3.16	125.2	0.59	72	511	25.38	14.1	36.2	11	2.46	1.78	92	106	65	18	1	0	0	0	15	0	0	0	0	0	98	36.6	5.45	95	0	0	1	0	0	0	0	1	1	2	0
female	55	329.22	5.3	107	0.8	2251	2606	14.2	4.57	3.5	139.3	0.76	77	140	5.72	26	22.8	22	2.96	1.68	115	140	77	18	0	0	0	0	15	0	0	0	0	0	98	38.7	7.73	95	0	0	0	0	0	0	0	1	5	3	0
female	63	126.23	8.9	288	2.8	1243	4770	14.1	2.11	2.93	133.7	0.8	117	125	13.86	31.5	24.7	20	4.65	2.04	104	66	43	20	0	1	0	0	15	0	0	0	0	0	96	36.1	8.61	94	0	0	0	0	0	0	0	1	5	8	0
female	71	135.36	21.8	381	3.1	35000	3258	19.7	0.22	4.09	132.8	0.85	95	78	13.92	27	16.5	23	3.09	0.92	70	105	69	20	0	1	0	0	15	0	0	0	0	0	97	36.9	6.49	54	0	0	1	0	0	1	0	1	1	8	0
female	46	7.01	7.2	35	2	349.4	4485	13.7	1.36	3.56	132.6	0.78	119	125	6.71	32.6	23.4	27	2.91	2.03	86	103	61	18	0	0	0	0	15	0	0	0	0	0	100	36.8	4.89	97	0	0	0	0	0	0	0	1	1	3	0
female	33	200	18.9	130	2.1	3235	6507	13.6	5.84	1.69	127.4	0.69	58	40	4.95	33.2	26	94	3.81	1.75	105	104	67	21	0	0	0	0	15	0	0	0	0	0	95	38.9	6.73	95	0	0	0	0	0	0	0	1	5	7	1
male	85	117.74	12.5	76	1.6	286.9	5148	14.8	1.44	3.99	142.5	0.77	125	235	8.66	31.9	24.9	11	4.28	2.13	118	110	70	20	0	0	0	1	15	0	0	0	0	0	98	38.8	5.9	95	0	0	0	0	0	0	0	1	5	2	0
female	53	163.88	11.8	163	1.9	1171	4235	14.3	3.59	3.23	132.6	0.8	117	147	10.71	27.8	30.3	24	2.52	1.83	76	104	66	20	0	1	0	0	15	0	0	0	0	0	99	36.6	7.58	95	0	0	0	0	1	0	0	1	1	4	0
female	52	253.02	10.4	117	2.2	1126	3551	16.9	3.77	3.01	135.9	0.83	125	154	14.03	30.3	24.3	43	2.51	2.11	107	78	50	20	0	0	0	0	15	0	0	0	0	0	96	37.4	5.99	95	0	0	0	0	0	0	0	1	4	6	0
female	72	200	10.3	240	1.2	733.1	4094	15.3	6.04	4.04	136.8	0.57	88	14	0.57	27	23.9	14	3.74	2.13	86	165	85	21	0	1	0	0	15	0	0	0	0	0	99	37.7	4.76	95	0	0	1	0	0	0	0	1	2	8	1
female	71	144.64	7.5	174	1.6	3160	5210	15.2	2.93	4.66	128.6	0.86	98	169	20.05	22.9	32.6	20	4.17	1.79	74	160	68	18	1	1	0	0	15	0	0	0	0	0	98	36.9	7.47	95	0	0	0	0	0	0	0	1	1	4	0
male	92	75.34	15.5	90	1.5	1374	6044	14.1	1.2	3.08	135.5	0.91	125	94	10.74	33.2	28.7	28	2.83	2.03	92	175	90	20	0	1	0	0	15	1	0	0	0	0	98	37.5	5.3	96	0	0	0	0	1	0	0	1	1	4	0
male	85	151.22	19	40	1.7	915	3390	13.3	2.81	3.83	132.2	0.82	120	253	11.36	29.2	28.1	5	4.18	1.98	114	176	88	20	1	0	0	0	12	0	0	0	0	0	90	38.4	6.83	90	0	0	1	0	0	0	0	1	6	5	0
male	68	35.72	12	95	1	59.5	3845	14.6	2.85	3.75	130	0.93	74	32	6.38	34.1	26.1	48	3.03	1.99	88	118	64	18	0	1	0	1	15	0	0	0	0	0	98	36.9	5.02	96	0	0	0	0	0	0	0	1	1	5	0
female	71	16.83	6.5	63	1.9	212.1	3982	13.4	3.47	3.82	134.4	0.84	135	128	10.41	23.9	22.7	58	3	1.96	88	143	73	20	1	1	0	0	15	0	0	0	0	0	99	37.6	4.3	95	0	0	0	0	0	0	0	1	1	3	1
male	78	4.33	8.1	141	1.3	217.2	5877	13.2	4.09	4.01	135	0.91	143	155	11.83	32	28.5	24	4.65	2.06	114	122	61	20	0	1	0	0	12	0	0	0	0	0	90	39.6	5.58	90	0	0	0	0	0	0	0	1	7	6	0
male	90	180.12	13.7	101	1.7	1473	2261	14.8	3.05	3.8	134.3	0.81	89	164	5.6	21.4	32	354	2.91	1.86	82	143	82	20	0	0	0	1	15	0	0	0	0	0	97	36.8	6.53	95	0	0	1	0	0	0	0	1	1	2	0
female	56	178.44	9.3	107	2.3	433.1	3175	16.8	20	3.87	127.7	0.69	110	145	19.26	26.7	34.8	19	3.1	1.22	124	85	60	20	0	0	0	0	15	0	0	0	0	0	95	39.6	7.36	82	0	0	0	1	0	0	0	1	6	7	0
female	82	32.3	6.3	167	1.2	6419	5929	14	16	4.35	139	0.79	118	132	12.45	31.6	31.4	14	3.81	2.22	152	98	67	18	0	0	0	0	15	0	0	0	0	0	97	37.8	5.4	95	0	0	0	0	1	0	0	1	5	4	0
male	70	128.58	19.7	146	4.2	547.3	4772	14.9	1.9	2.64	134.4	0.75	181	207	16.14	30.4	25.8	48	4.19	2.04	71	103	70	20	0	1	0	0	15	0	0	0	0	0	95	36.8	5.78	92	0	0	1	0	0	0	0	1	1	4	0
female	77	209.7	19	223	3.1	4738	4864	14.4	2.31	2.77	137	1.01	127	118	6.97	34.7	29	51	3.87	2.05	106	97	53	20	0	1	0	0	15	0	0	0	0	0	98	38.8	7.11	96	0	0	0	0	0	0	0	1	5	8	0
female	82	141.7	14.8	200	1.1	1081	4481	15.6	0.62	4.6	135	0.7	132	243	25.73	36.7	20.2	6	3.62	1.98	68	72	45	20	0	0	0	0	15	0	0	0	0	0	98	36.2	5.57	95	0	0	1	0	1	0	0	1	3	7	0
female	75	199.4	10.7	93	1	1669	4001	13.3	1.4	3.76	133	1.04	103	130	13.09	26.8	23.2	32	3.45	2.16	106	130	73	24	0	0	0	0	15	0	0	0	0	0	96	39.1	7.65	96	0	0	0	0	1	0	0	1	5	3	0
male	63	1.19	83.4	124	4.7	432.3	7341	14.2	2.12	2.94	140.2	0.7	138	195	7.96	34.6	24.1	40	2.65	2.02	106	110	72	18	0	1	0	0	15	0	0	0	0	0	97	38.4	3.17	97	0	0	0	0	0	0	0	1	3	5	0
male	76	54.7	19.5	72	1.1	788.7	2891	15	3.34	3.3	131	0.68	106	68	8.46	26.9	21.9	20	1.89	2.01	80	103	40	20	0	0	1	0	15	0	0	1	0	0	94	38.3	3.26	94	0	0	0	0	1	0	0	1	2	8	0
male	71	80.9	6.7	103	1.8	508.6	3368	14.5	1.5	4.03	135.5	0.93	108	144	4.54	30.2	24.4	19	3.29	2.02	106	172	85	20	1	1	0	0	15	1	0	0	0	0	93	39.8	6.4	96	0	0	0	0	0	0	0	1	4	4	0
female	77	2.43	5.4	56	1	214.3	5628	12.9	0.79	3.47	140.9	0.82	127	242	15.02	36.9	21.3	14	3.26	2.2	104	138	81	21	0	1	0	0	15	0	0	0	0	0	97	36.2	3.66	96	0	0	0	0	0	0	0	1	3	2	1
male	76	154.51	12.5	68	0.6	1016	4451	13.5	0.58	3.87	143.1	0.9	129	120	6.2	31.1	30.1	19	3.9	2.1	92	154	89	20	0	1	0	0	15	0	0	0	0	0	97	38.9	7.91	95	0	0	1	0	0	0	0	1	3	3	0
female	87	95.8	14.7	109	1	4949	2340	14.3	1.84	4.95	137	0.66	87	65	11.74	26.5	19.4	7	2.63	1.8	96	127	53	20	0	1	0	0	15	0	1	0	0	0	95	37.9	2.65	93	0	0	1	0	0	0	0	1	1	5	0
male	59	6.29	40.3	79	1.7	2789	7323	13	1.84	3.61	143.7	0.78	165	219	12.12	34.7	20.1	14	4.21	1.15	80	127	85	20	0	0	0	0	15	0	0	0	0	0	95	39	4.06	92	0	0	0	0	0	1	0	1	3	5	0
female	75	114.77	7.4	44	2.6	717.6	5781	13	4.59	4.21	137	0.88	107	172	17.07	29.8	26.8	90	3.61	2.03	80	78	50	20	0	0	0	0	15	0	0	0	0	0	97	36.8	4.9	95	0	0	0	0	0	0	0	1	3	5	0
male	81	112.69	7	73	1.6	5843	3124	14	2.91	3.95	143.5	0.62	107	80	9.78	25.4	29.4	24	1.79	1.77	87	94	49	18	1	0	0	0	15	0	0	0	0	0	99	36.9	6.12	95	0	0	0	0	0	0	0	1	2	7	0
female	55	1	29.5	72	1.1	849.3	6340	14.6	2.44	3.14	133.4	0.75	109	260	8.28	33.1	27.1	44	3.33	2.05	76	104	59	20	0	1	0	0	15	0	0	0	0	0	95	38.3	5.13	95	0	0	0	0	1	0	0	1	2	4	0
male	72	43.53	11.1	101	1.6	923.6	4031	14.2	1.05	4.05	141.3	0.82	93	242	6.54	32.4	26.4	15	3.13	2.23	116	88	60	18	1	1	0	0	15	0	0	0	0	0	97	40	7.21	96	0	0	0	0	0	0	0	1	6	5	0
male	70	113.52	11.8	86	2.6	1663	5665	15.1	3.22	4.26	134	0.86	170	189	15.88	30.1	23.3	25	2.97	1.98	110	112	53	18	0	0	0	0	15	0	0	0	0	0	98	38	5.24	93	0	0	0	0	1	0	0	1	2	2	0
male	63	23.9	68.1	107	11.7	72.9	3237	15.4	1.83	3.8	143	0.66	167	126	4.6	29	21.5	146	2.31	1.97	78	161	95	20	0	1	0	0	15	0	0	1	0	0	94	37.8	4.67	94	0	0	0	0	0	0	0	1	1	6	0
female	78	28.06	18.1	84	2.8	14158	3774	20.4	7.02	4.38	142	0.64	154	146	5.1	31.2	19.9	17	2.24	1.77	78	122	72	18	0	0	0	0	15	0	0	0	0	0	97	37.3	3.69	86	0	0	0	0	0	0	0	1	1	3	0
female	64	199	28.3	131	2.5	4002	5581	17.2	20	2.37	139	0.68	110	102	20.16	30.8	26.9	28	3.07	1.83	80	80	55	18	0	1	0	0	15	0	0	0	0	0	95	37.5	3.48	93	0	0	0	0	0	0	0	1	3	9	0
male	84	112.24	6.7	325	4.6	794	5703	16.5	5.59	5.45	136.6	0.69	101	197	14.15	29.7	32.5	14	2.37	1.97	120	132	76	20	0	1	0	0	15	0	0	0	1	0	98	37.4	5.76	95	0	0	0	1	0	0	0	1	3	5	0
female	63	1.77	4.9	130	1.2	1347	7152	13.9	16	3.08	144.5	0.79	117	156	2.01	32.3	25.6	13	4.51	2.01	107	111	77	24	0	0	0	0	15	0	0	0	0	0	99	39.7	3.3	96	0	0	0	0	1	0	0	1	5	3	0
female	53	44.94	194	25	2.2	466.9	2009	15.8	2.96	2.74	133	0.76	74	187	4.01	21.1	22.4	94	8.25	1.65	117	103	69	18	0	0	0	1	15	0	0	0	0	0	97	38.6	4.53	95	0	0	0	0	0	0	0	1	5	5	0
male	49	128.53	12.9	89	1.4	229.2	4366	14.1	2.03	3.92	136.1	0.73	154	252	8.36	27.4	28.8	20	3.15	1.92	88	87	58	18	0	0	0	0	15	0	0	0	0	0	95	38.6	5.52	95	0	0	1	0	0	0	0	1	4	6	0
male	43	200	13.2	76	0.9	911.3	5509	14.3	2.4	3.28	132	0.77	114	157	1.75	30.6	21.4	50	4.02	2.21	139	102	62	26	1	0	0	0	15	0	0	0	0	0	95	39.4	8.93	94	0	0	0	0	0	0	0	1	7	3	0
male	63	153.34	67.4	198	3.6	3629	1916	19.1	2.68	3.93	142.7	0.87	86	25	6.44	25.3	24	24	1.74	2	106	142	98	22	0	0	0	1	15	0	0	0	0	0	95	38.2	1.77	75	0	0	1	0	0	0	0	1	4	10	0
female	71	1	19.4	87	0.9	339.5	8812	13.1	0.89	3.66	141	0.83	137	257	21.8	40.1	26.8	29	3.45	2.06	86	136	84	20	0	1	0	0	15	0	0	0	0	0	98	38.5	3.2	96	0	0	0	0	0	0	0	1	2	2	1
female	89	117.51	18.7	55	1.5	530.7	6034	15.1	1.8	3.76	135	0.81	141	149	6.6	29.5	25	13	3.61	1.76	78	133	77	16	0	0	0	0	15	0	0	0	0	0	96	36.6	6.42	96	0	0	0	0	0	0	0	1	1	3	1
male	62	32.81	6	144	5	87.7	5085	13.6	13.19	3.42	139.5	0.72	148	245	2.25	29.3	20.1	33	4.32	2.14	95	115	70	20	0	0	0	1	15	0	0	0	0	0	99	36.6	3.95	89	0	0	0	0	0	0	0	1	1	3	0
female	71	206.13	17.4	49	1.2	22031	3678	16.7	7.43	3.71	133	0.82	120	124	14.68	26.6	23.1	57	3.05	1.91	119	103	55	32	1	0	0	1	15	0	0	0	0	0	93	38.7	7.06	93	0	0	0	0	0	0	0	1	7	4	0
male	74	204.47	13.9	92	0.9	433.7	5970	15.3	0.68	3.76	135.2	0.87	123	196	15.98	31.2	27.6	15	4.96	2.09	94	134	75	20	1	1	0	0	15	1	0	0	0	0	99	37.4	5.92	94	0	0	0	0	0	0	0	1	1	2	0
female	84	17.88	16.9	122	5.6	1038	4620	15.6	20	3.15	136	0.55	61	218	10.05	30.6	29.1	29	3	1.53	113	156	72	24	0	1	0	0	15	0	0	0	0	0	98	40	3.67	10	0	0	0	0	1	0	0	1	6	3	0
male	78	200	23.6	501	3.3	15360	3802	19.6	8.31	3.91	136.2	0.83	137	140	12.74	31.4	22.4	219	3.23	1.61	107	153	110	22	0	0	0	0	15	0	0	0	0	0	93	37.8	7.72	88	0	0	1	0	0	0	0	1	3	9	1
male	87	14.84	10.6	161	12.1	1971	4699	14.3	8.92	2.71	141	0.79	159	175	4.68	31.3	15.3	15	3.52	1.74	106	64	37	33	0	0	0	1	15	0	0	0	0	0	94	37.8	2.34	50	0	0	1	0	0	1	1	1	7	7	0
male	89	6.45	15	305	1.3	1108	6434	14.5	1.52	4.75	138.1	0.85	133	128	18.13	33	26.7	19	3.54	1.96	110	153	88	20	0	1	0	0	15	0	0	0	0	0	95	38.3	4.4	94	0	0	0	0	1	0	0	1	3	7	0
male	91	102.04	17.5	128	1	5069	3752	14.4	1.42	4.38	133.8	0.77	124	87	7.41	33.9	26.3	33	1.8	1.96	104	117	60	24	1	1	0	0	15	0	0	0	0	0	96	39.4	4.64	96	0	0	0	0	1	0	0	1	5	5	0
male	65	377.18	6.7	108	1.3	764	2936	16.4	1.86	5.18	129.7	0.68	85	26	0.54	20.2	29.2	33	3.21	1.87	130	116	61	20	1	0	0	1	15	0	0	0	0	0	96	38.9	10.84	93	0	0	1	0	0	0	0	1	6	5	0
male	66	10.84	17.1	108	2.2	278.2	4926	13.5	1.24	3.48	137.9	0.65	159	160	21.18	27.8	26.2	15	2.65	1.7	97	91	58	18	0	0	0	0	15	0	0	0	0	0	96	35.7	3.39	88	0	0	1	0	0	0	0	1	3	5	0
female	65	213.76	10.7	71	1.4	437.1	3738	15.3	3.37	3.36	134.7	0.85	109	64	8.88	24.5	23.6	322	2.33	1.87	78	97	58	22	0	0	0	0	15	0	0	0	0	0	95	37.3	6.02	92	0	0	0	1	0	0	0	1	3	5	0
male	87	24.23	44.5	101	6.7	347.7	4170	15.9	2.65	4.54	133	0.7	140	146	21.35	27.7	24.5	180	4.4	2.19	88	136	96	22	0	1	0	0	15	0	0	0	0	0	97	37.4	4.17	93	0	0	0	1	0	0	0	1	2	5	0
male	62	47.18	22.2	61	2.9	213.2	6345	15.2	1.21	3.35	137	0.85	133	22	5.68	32.9	25	17	2.26	1.87	126	111	71	18	1	0	0	0	15	0	0	0	0	0	95	39.6	4.38	95	0	0	0	0	0	0	0	1	5	7	0
female	45	240.24	8.2	154	1.7	88.8	4573	12.7	3.99	3.37	124	0.89	154	207	8.29	31.7	25.1	29	5.47	2.07	118	110	69	24	0	1	0	0	15	0	0	0	0	0	95	38.2	5.86	95	0	0	0	0	0	0	0	1	5	4	1
female	73	180.4	11.7	103.3	4.1	4931	4878	14	5.35	5.26	137.6	0.78	153	151	3.29	29.6	24.5	135	2.03	1.07	137	122	72	26	0	0	0	0	15	0	0	0	0	0	99	37	5.21	95	0	0	1	0	0	1	0	1	5	2	0
male	81	1.25	9.6	78	1.7	222.7	2956	14.7	0.83	3.79	139.8	0.75	102	82	7.98	25.9	21.4	33	2.27	2	85	112	60	20	0	0	0	0	15	0	0	0	0	0	99	38.4	2.17	96	0	0	0	0	1	0	0	1	2	4	0
female	36	43.34	7	50	1.2	3014	5986	12.8	2.5	2.72	129.8	0.66	116	165	6.37	32.8	16	30	2.37	1.97	110	104	67	20	0	0	0	1	15	0	0	0	0	0	98	39	2.91	95	0	0	0	0	1	0	0	1	4	2	0
female	79	200	5	612	0.9	35000	4101	18.2	4.76	3.79	140.2	0.76	68	153	11.95	25.6	32.7	18	2.72	1.17	109	106	53	22	0	0	0	0	15	0	0	0	0	0	98	38.3	5.43	92	0	0	1	0	0	1	0	1	4	6	0
female	30	200	7.5	62	3.1	600	5225	18.2	1.16	3.55	138.5	0.87	138	255	20.36	34.3	22.4	7	2.83	1.95	107	87	57	20	0	0	0	0	15	0	0	0	0	0	100	37.5	6.96	95	0	0	0	0	0	0	0	1	3	5	1
female	89	6.94	20.1	55	2.1	221.6	6328	13.2	12.69	3.04	139.9	0.77	112	127	5.87	36.3	30.9	19	5.17	2.04	94	140	85	20	0	1	0	0	15	0	0	0	0	0	91	38.9	3.5	95	0	0	0	1	0	0	0	1	3	5	0
female	61	172.75	8	75	1	1469	3686	15	2.23	2.62	136	0.96	114	107	10.91	28.9	32.9	18	2.76	2	70	98	51	20	0	1	0	0	15	0	0	0	0	0	98	37.6	5.79	97	0	0	0	0	0	0	0	1	2	6	0
male	91	122.52	11.6	145	2.3	11332	3983	18	2.39	4.45	132	0.75	90	49	5.01	30.2	19.2	13	3.05	2.02	65	118	51	20	0	1	0	0	15	0	0	0	0	0	99	35.9	3.66	95	0	0	0	1	0	0	0	1	2	6	0
female	77	57.06	8	126	0.9	1375	5513	14.5	3.45	3.13	139	0.75	94	188	10.57	30	22.4	10	3.7	1.98	87	118	70	20	0	1	0	0	15	0	0	0	0	0	97	39.3	4.02	95	0	0	0	0	0	0	0	1	3	3	0
male	58	200	5.1	134	1.4	1841	5118	15.4	3.26	4.57	135	0.9	101	162	8.2	30.4	25.8	35	4.14	2.11	87	97	57	24	1	0	0	0	15	0	0	0	0	0	99	37	5.69	95	0	0	0	0	0	0	0	1	3	3	0
male	79	58.46	3.3	662	0.9	19110	5449	16.6	0.68	4.58	147	1.03	154	150	24.7	30	26.2	16	4.53	2	56	149	77	20	1	1	0	0	15	0	1	0	1	0	96	37.6	5.81	77	0	0	1	0	0	0	0	1	1	7	0
male	76	82.17	23.9	182	4.1	426.5	4598	16.9	2.9	4.47	138.2	0.86	142	124	8.26	29.4	21.9	20	4.1	1.9	79	88	66	20	0	1	0	0	15	0	0	0	0	0	96	37.4	3.74	96	0	0	0	0	1	0	0	1	2	6	0
female	58	152.83	10.5	91	1.8	1683	5774	16.9	2.63	3.86	135.7	0.81	117	308	23.53	32.4	28.6	16	3.7	2.02	80	93	54	18	0	0	0	0	15	0	0	0	0	0	98	36.6	5.85	94	0	0	0	0	1	0	0	1	2	5	0
male	76	42.4	20.7	125	2.1	8246	1831	16.5	2.27	3.54	145.6	0.73	112	117	4.35	26.2	21.1	37	1.63	2.05	80	89	61	18	0	0	0	1	15	0	1	0	0	0	99	37	2.48	95	0	0	0	0	0	0	0	1	2	5	0
male	26	0.5	22.7	65	1.2	146.9	5408	16.5	0.75	3.3	139.9	0.87	153	241	21.29	41.4	15.6	16	3.45	2.2	102	100	63	20	0	0	0	0	15	0	0	0	0	0	98	37.9	2.4	96	0	0	0	0	0	0	0	1	3	3	0
male	91	189.33	9.2	182	0.8	2865	3752	15.8	1.22	3.98	131.3	0.82	94	142	10.84	30.3	30	26	2.83	2.14	62	106	60	20	0	0	0	0	15	0	0	0	0	0	100	36	4.85	95	0	0	0	0	1	0	0	1	2	5	0
male	84	13.5	157.7	62	1.4	205.3	2266	16	1.63	3.07	132.2	0.61	84	175	6.93	33.1	25.4	100	3.66	1.91	97	88	64	20	0	0	0	1	15	0	0	0	0	0	95	36.4	3.63	95	0	0	0	1	0	0	0	1	2	6	0
male	71	214.59	9	219	1.6	1320	4802	14.9	2.08	3.2	131	0.94	125	121	11.87	29.3	32.3	23	3.89	1.94	88	97	68	22	0	0	0	0	15	0	0	0	0	0	98	36.8	7.97	94	0	0	0	0	0	0	0	1	3	5	0
male	49	186.81	28.4	240	1.3	3539	3523	14.4	14.12	3.62	134	0.72	105	89	7.87	23.4	21.8	35	2.26	1.9	58	95	57	20	0	0	0	0	15	0	0	0	0	0	97	36.7	7.12	96	0	0	0	1	0	0	0	1	2	10	0
male	71	183.52	43.1	104	5.7	5636	3349	14.8	1.57	3.78	128.7	0.42	135	56	12.51	22.8	27.7	17	2	1.79	92	78	54	20	0	1	0	1	15	0	0	0	0	0	99	35.8	8.17	95	0	0	0	0	0	0	0	1	4	9	0
male	58	36.71	305.4	230	2.8	1058	893	23.2	5.59	6.08	129	0.91	126	113	8.71	17	46.6	181	2.2	1.77	92	97	52	20	0	0	0	0	15	0	0	0	0	0	99	36.7	1.96	95	0	0	0	0	0	0	0	1	2	12	0
male	62	127.66	18.6	136	5.4	2327	1366	23.7	3.8	4.32	125.9	0.77	79	97	42.18	24.5	50.8	26	2.03	1.78	95	80	43	18	0	0	0	1	15	0	0	1	0	0	99	36.5	2.72	92	0	0	0	0	0	0	0	1	3	8	0
male	59	105.2	9.2	72	2.6	547.3	4985	14.5	2.94	3.55	138.9	0.81	140	121	6.93	34.1	24.1	18	2.92	2.02	111	120	70	18	1	1	0	0	15	0	0	0	0	0	98	37.7	4.51	96	0	0	0	0	1	0	0	1	3	3	0
male	75	144.5	20.2	106	1.7	1997	460	18.2	2.41	3.4	136	0.84	101	47	19.36	19.6	16.7	9	0.91	1.79	107	105	52	18	1	0	0	1	15	0	0	0	0	0	97	35.5	2.78	94	0	0	0	0	0	0	0	1	3	9	0
female	35	162.62	7.5	446	3.3	1281	4854	16.5	2.05	4.15	131	0.81	125	173	33.83	28.6	24	31	4.63	1.76	123	69	40	20	0	0	0	0	15	0	0	0	0	0	95	36.3	4.76	95	0	0	0	0	0	0	0	1	6	10	0
male	48	43.1	64.7	81	1.6	940.4	1342	20.2	4.6	3.94	132	0.77	113	24	5.97	22.4	28.2	28	2.23	1.69	104	106	61	18	0	0	0	0	15	0	0	1	0	0	99	36.3	1.41	95	0	0	0	0	0	0	0	1	2	7	0
female	85	12	20	94	2.3	1303	5124	13.1	2.78	3.49	138.8	0.84	136	197	9.66	34.1	30.1	15	5.37	2.23	126	113	73	22	0	0	0	0	15	0	0	0	0	0	96	39.2	4.21	95	0	0	0	0	0	0	0	1	6	2	0
female	83	77.09	15.1	64	1.4	1908	3529	16.1	0.74	3.83	132	0.76	101	203	14.84	30.5	25	11	2.64	1.99	98	137	69	18	0	1	0	0	15	0	0	0	0	0	98	38.2	4.34	87	0	0	0	0	0	0	0	1	2	2	0
male	64	200	27.4	77	1.8	2618	3944	13.8	6.08	3.54	136.2	0.72	113	108	7.47	26.2	17.1	93	3.41	2.14	94	104	74	18	0	0	0	1	15	0	0	0	0	0	99	36.6	5.75	91	0	0	0	0	1	0	0	1	1	4	0
female	67	151.1	5.5	181	1.5	6049	5109	13.8	6.11	4	130	0.69	114	217	29.31	29.5	28.8	17	3.32	1.69	78	66	42	20	1	0	0	1	15	0	0	0	0	0	95	36.8	7.5	90	0	0	0	0	0	0	0	1	4	8	0
male	85	120.04	8.6	89	1.8	4954	5378	14.1	1.81	4.08	138.4	0.56	128	62	12.66	26.6	32.4	9	3.46	1.91	86	139	93	20	0	1	0	0	12	0	0	0	0	0	99	37.8	6.82	96	0	0	1	0	0	1	0	1	3	6	0
male	31	200	5.1	88	1	236.5	4019	14.9	6.39	3.27	135	0.82	80	246	15.12	23.1	24.1	12	4.35	1.9	86	89	53	20	0	0	0	0	15	0	0	0	0	0	95	37.5	7.88	94	0	0	0	0	0	0	0	1	2	6	0
male	87	18.49	60	118	1	1121	2897	18.9	9.34	3.39	136.1	0.77	118	87	8.63	30.4	25.2	129	2.82	1.97	74	105	67	16	0	0	0	1	15	0	0	0	0	0	97	38.6	3.48	95	0	0	1	1	0	0	0	1	3	7	0
male	90	124.6	13.3	139	1.1	614.6	5465	15.3	2.88	3.47	136.3	0.76	102	184	9.97	27.8	31.6	23	2.99	1.87	87	108	57	22	1	1	0	0	15	0	0	0	0	0	96	38.6	7.38	93	0	0	1	0	0	0	0	1	4	3	0
male	78	198.63	8.3	204	1.7	1363	4272	17.4	4.55	3.91	143.6	0.73	68	139	24.74	29.7	19.9	10	2.68	1.87	83	125	74	20	1	1	0	0	15	0	0	0	1	0	99	37.2	4.25	90	0	0	0	0	0	0	0	1	1	5	0
male	67	59.26	13.8	88	1.1	1547	4681	17.5	1.24	3.26	136	0.78	134	120	15.77	30.2	21.7	12	2.93	1.86	56	124	85	20	0	0	0	0	15	0	0	0	0	0	98	36.9	3.9	95	0	0	0	0	0	0	0	1	1	3	0
female	27	182.32	6.3	68	0.8	314.4	4726	17.7	2.09	3.7	137	0.92	121	372	39.72	29.7	26.9	10	2.67	1.95	114	108	66	20	0	0	0	0	15	0	0	0	0	0	97	36.4	7.06	97	0	0	0	0	0	0	0	1	3	2	1
male	71	1	44.8	80	1.5	1158	5575	13.7	1.02	3.95	141	0.77	131	458	7.93	28.1	18.6	26	5.57	2.21	65	117	65	18	0	0	0	0	15	0	0	0	0	0	100	36.8	2.46	95	0	0	0	1	0	0	0	1	1	4	0
male	76	103.68	21.1	69	1.2	1850	5369	19.3	0.22	2.61	139	0.76	97	183	11.39	27.1	39.9	6	3.09	1.98	76	150	85	18	1	0	1	0	15	0	0	0	0	0	100	36.6	6.75	88	0	0	1	0	0	0	0	1	1	3	0
female	74	16.5	11	64	10.7	999.5	4424	14.8	16	3.1	140	0.56	142	122	8.41	25.1	21.9	191	4.02	1.05	96	113	64	20	1	0	0	0	15	0	0	0	0	0	99	38.4	2.4	83	0	0	1	0	0	0	0	1	2	3	0
female	66	141	6.4	56	0.7	378.3	3945	12.4	1.4	3.92	142.2	0.77	94	147	4.42	29.4	22.8	63	3.54	1.99	76	116	76	22	0	1	0	0	15	0	0	0	0	0	99	37.3	5.04	96	0	0	0	0	0	0	0	1	2	3	0
male	84	54.44	7.8	88	2.5	1589	6729	14.9	1.25	3.74	134.6	0.94	143	198	11.76	33.6	25.7	8	4.43	1.95	80	124	69	20	0	1	0	0	15	0	0	0	0	0	98	36.7	4.58	95	0	0	0	0	1	0	0	1	1	2	0
male	85	161.3	8.3	896	2.9	35000	3122	15.7	7.48	5.96	141	0.9	101	302	10.77	24	29.6	6	2.48	2.12	81	100	60	36	0	1	0	0	15	0	1	0	1	0	100	36.8	7.6	24	0	0	1	0	0	0	0	1	4	6	0
male	43	112.97	20	39	3.5	1310	2277	17.4	1.18	2.76	142.5	0.62	83	70	8.15	21.2	16.2	27	1.04	1.89	103	140	92	20	0	0	0	0	15	0	0	1	0	0	96	36	1.48	94	0	0	1	0	0	1	0	1	3	4	0
male	64	196.12	4.9	111	2.3	1887	4515	14.6	2.18	3.2	127	0.91	109	124	5.34	28.9	23.7	33	3.09	1.76	90	61	37	18	0	0	0	0	15	0	0	0	0	0	97	37	6.85	95	0	0	0	0	0	0	0	1	4	7	1
female	77	119.67	15.4	271	5.1	4436	4874	16.4	1.4	2.79	143	0.73	136	240	8.56	24.3	25.8	22	2.68	2.02	115	77	42	26	0	0	0	0	15	0	0	0	0	0	99	37.5	6.24	90	0	0	0	0	0	0	0	1	6	7	0
male	85	0.67	21.1	115	2.5	15239	7560	12.7	2.3	3.52	140	0.92	155	92	9.42	39.6	26.1	27	3.45	2.1	110	123	71	30	0	1	0	1	15	0	0	0	0	0	95	38.7	2.8	83	0	0	1	0	0	1	0	1	5	7	0
female	42	66.12	38.6	62	1.8	5203	4195	14.4	6.06	2.94	134	0.79	114	176	15.25	28	25.5	114	3.59	2.2	92	81	58	20	0	0	0	0	15	0	0	0	0	0	99	37.2	5.39	98	0	0	0	0	1	0	0	1	2	7	0
female	41	155.07	17.3	69	1.2	1687	1684	17.7	2.4	3.86	130.4	0.76	65	132	26.93	22.9	20.9	25	1.28	2.25	135	112	60	18	0	0	0	0	15	0	0	0	0	0	98	37.9	3.46	96	0	0	0	0	0	0	0	1	4	3	0
male	65	7.46	9.7	62	1.4	108.7	8019	13.8	1.47	3.36	142.1	0.92	123	160	12.16	33.5	23.1	11	3.75	2	63	93	52	20	0	0	0	0	15	0	0	0	0	0	95	38.5	4.03	94	0	0	0	0	0	0	0	1	3	6	1
male	51	232.44	8.2	279	5.2	35000	4088	28.9	13.87	4.45	132.8	0.76	121	262	81.37	31.9	20.5	380	2.95	1	105	104	78	20	0	0	0	0	15	0	0	0	0	0	100	36.8	4.75	90	0	0	1	0	0	1	0	1	2	4	0
male	47	97.8	15.8	88	1	7935	5544	18.3	10.18	3.53	133.3	0.64	145	103	9.06	28.2	23.3	27	2.16	1.64	106	81	53	20	0	0	0	0	15	0	0	0	0	0	96	38	4.23	95	0	0	0	0	1	0	0	1	3	6	0
female	79	165.86	9.9	48	1.1	1729	3747	17	2.54	3.27	129.9	0.76	83	403	18.12	21.8	32.3	35	2.32	1.85	74	129	97	18	1	1	0	0	15	0	0	0	0	0	97	38.6	9.69	94	0	0	0	0	0	0	0	1	3	2	0
male	47	64.26	10.3	107	9	1258	3619	14.3	3.88	3.82	133.8	0.69	150	250	2.83	27.9	23.3	21	2.18	1.87	133	124	77	20	0	0	0	0	15	0	0	0	0	0	94	38	5.82	94	0	0	0	0	0	0	0	1	4	3	0
male	88	95.61	7.3	92	2.3	1394	2507	16.3	0.98	3.93	129	0.8	109	163	27.22	23.2	29.3	11	2.05	1.85	80	123	60	20	0	1	0	0	15	0	0	0	0	0	95	36.9	4.71	94	0	0	0	0	0	0	0	1	1	3	1
female	79	15.85	8.7	67	1.5	331.7	6326	13.5	0.72	4.42	133	0.8	110	215	16.94	37.3	27.7	13	3.06	2.05	78	122	63	20	1	1	0	0	15	0	0	0	0	0	97	37.4	4.09	95	0	0	0	0	0	0	0	1	1	2	0
female	80	189.48	23.7	93	2.3	4953	2636	14.4	6.97	3.14	126.1	0.8	121	65	17.83	17.3	23.2	74	2.24	1.64	104	91	46	20	0	0	0	0	15	0	0	0	0	0	96	36.7	5.14	95	0	0	0	0	0	0	0	1	3	8	0
male	68	123.09	9.8	116	1.6	194.5	4977	14.1	6.7	4	128	0.84	158	61	17.45	33.2	24.1	40	3	1.84	64	127	50	18	1	1	0	0	15	0	0	0	0	0	96	37	5.38	96	0	0	0	0	0	0	0	1	1	5	0
female	71	103.62	3.4	112	1.1	270.3	6742	14.3	1.09	4.36	134	0.88	117	458	13.96	32.7	25.2	18	2.9	1.9	96	148	76	20	1	1	0	0	15	0	0	0	0	0	93	38.2	5.68	90	0	0	0	0	0	0	0	1	2	4	0
female	60	96.12	9.7	110	2.7	3500	4622	14.7	1.05	3.74	133.4	0.77	81	180	14.99	32.6	28.7	23	3.6	2.02	73	101	43	18	0	1	0	0	15	0	0	0	0	0	97	37	6.64	94	0	0	0	0	0	0	0	1	1	5	0
male	87	5.58	8.7	135	1.5	281.1	7107	12.8	1.85	3.77	139.4	0.76	117	227	13.85	31.7	31.9	11	3.85	2.02	90	100	58	20	0	0	0	0	15	0	0	0	0	0	93	38	3.76	93	0	0	0	0	0	0	0	1	2	4	1
male	46	299.65	11.3	421	9.2	7269	2321	13.7	3.3	3.44	131	0.65	120	69	11.27	21.5	29.8	17	2.51	2.18	136	106	76	18	0	0	0	0	15	0	0	0	0	0	96	37.5	10.09	92	0	0	1	0	0	0	0	1	4	7	0
male	80	246.48	8.1	337	0.8	7565	2844	14.5	3.87	4.73	128.6	0.59	85	87	0.22	31.8	22.4	3	2.52	1.76	112	117	64	20	0	1	0	0	15	0	0	0	1	0	96	38.2	6.56	95	0	0	0	0	0	0	0	1	4	7	0
female	93	137.16	12.1	98	4.5	1541	4081	16.7	2.11	3.44	134.1	0.71	121	139	14.07	28.6	36.9	14	3.27	2.04	90	130	53	22	1	1	0	0	15	0	0	0	0	0	95	37.6	5.25	20	0	0	0	0	0	0	0	1	2	4	0
female	70	152.58	17.1	126	3	14713	4637	16.2	20	3.9	128	0.78	106	107	25.32	27.8	26.3	326	2.66	2.01	94	129	100	20	0	0	0	0	15	0	0	0	0	0	97	36.6	5.66	97	0	0	0	1	0	0	0	1	1	4	0
male	31	4.91	23.2	75	1.8	66.6	9468	14.4	1.31	4.31	138.9	0.74	166	184	13.51	43.3	30.1	84	3.4	2.12	122	105	66	20	0	0	0	0	15	0	0	0	0	0	98	38.4	4.2	97	0	0	0	0	0	0	0	1	4	3	1
female	80	314.41	18.5	127	2	22586	6001	17.3	4.92	4.2	135.8	0.74	96	10	18.2	27.8	21.5	95	2.8	1.8	88	94	64	20	0	0	0	0	15	0	1	0	0	0	100	36.8	7.38	95	0	0	0	0	0	0	0	1	2	7	0
male	87	98.25	4.8	78	1.6	540	4525	15	1.08	4.01	131	0.76	100	95	9.7	29.2	27.4	8	3.07	1.8	108	132	68	20	0	0	0	0	15	0	0	0	0	1	100	37.1	5.45	97	0	0	0	0	0	0	0	1	2	4	0
female	73	13.16	34.6	49	4.3	307.1	3731	12.5	2.02	2.85	134	0.69	94	104	5.42	31.9	34.5	188	3.63	2.03	78	106	62	18	1	0	0	1	15	0	0	0	0	0	98	36.7	4.42	90	0	0	0	0	0	0	0	1	1	5	0
female	50	20.3	7.8	83	4.4	1184	5153	17.4	15.83	3.78	135.6	0.73	104	231	4.15	29.9	24.5	26	3.01	1.9	98	91	53	18	0	0	0	0	15	0	0	0	0	0	99	37.4	5.48	95	0	0	0	0	0	0	0	1	2	5	0
male	87	67.52	22.2	67	1.2	2805	4409	16.3	1.37	3.26	138	0.97	133	135	14.27	35.5	32.8	15	2.62	1.95	101	121	73	20	0	1	0	0	15	0	0	0	0	0	94	37.8	3.27	90	0	0	1	0	0	0	0	1	2	5	0
female	74	3.02	12.2	48	3.4	999.6	5562	13.7	10.52	4.64	129.6	0.66	124	41	13.55	27.6	25.3	197	1.91	1.54	69	118	83	18	0	0	0	0	15	0	0	0	0	0	99	36.6	1.92	78	0	1	0	0	0	1	1	1	1	5	0
female	54	200	25	59	1.1	508.6	5773	13.1	2.15	2.75	140.4	0.86	109	192	8.81	31.6	30.1	50	4.96	2.21	92	124	85	20	0	1	0	0	15	0	0	0	0	0	99	37.4	7.95	95	0	0	0	0	0	0	0	1	1	3	0
male	67	1	18.3	134	2.4	312.5	5313	18.8	20	3.77	137.3	0.62	139	136	4.94	31.9	25.5	38	2.62	1.69	126	105	56	20	0	1	0	0	15	0	0	0	0	0	95	39.5	1.69	95	0	0	0	0	0	0	0	1	5	5	0
female	63	191.74	12.7	94	3.1	1211	6286	14.7	2.54	3.66	137	0.85	124	142	10.94	29.8	22.5	143	4.35	1.83	102	96	54	18	0	0	0	0	15	0	0	0	0	0	95	37.7	6.36	95	0	0	0	1	0	0	0	1	3	7	0
male	75	145.33	25.8	112	13.2	5399	4616	16.1	0.97	4.09	139.1	0.84	144	163	7.88	35.3	22.2	11	3.37	2.4	105	120	78	24	0	0	0	0	15	0	0	0	0	0	92	37.8	5.65	79	0	0	1	0	0	1	0	1	3	5	0
male	88	62.61	25.7	92	1.5	1062	5444	13.9	1.42	3.04	141.9	0.87	144	143	12.25	35.6	28.6	15	3.76	1.89	94	160	80	20	0	1	0	1	15	0	0	0	0	0	98	39.8	4.57	95	0	0	0	0	1	0	0	1	3	4	0
female	21	239.65	11.1	85	0.7	425.8	4392	14.9	1.64	4.07	129.7	0.92	127	236	22.9	30.6	28.1	9	2.25	2.03	110	97	60	20	0	0	0	0	15	0	0	0	0	0	99	38.4	8.29	95	0	0	0	0	0	0	0	1	4	2	0
female	84	164	5.5	128	1.8	957.4	3790	16.3	3.75	4.43	135.8	0.64	99	128	7.45	22.8	20.1	6	1.81	1	106	123	83	22	0	1	0	1	15	0	0	0	0	0	100	38.3	4.63	97	0	0	1	0	0	1	0	1	4	4	0
female	89	200.96	15.5	269	4.5	10150	3955	15.6	11.17	3.42	143.3	0.73	103	60	6.24	25.9	23.7	31	2.8	1.08	73	64	43	24	0	1	0	0	15	0	0	0	0	0	96	37	5.29	94	0	0	0	0	1	0	0	1	5	9	0
female	26	27.08	9.5	48	1.7	541.7	6366	13.1	0.24	3.5	136.9	0.94	135	260	14.11	39.7	27.3	18	4.94	2.05	99	117	63	20	0	0	0	0	15	0	0	0	0	0	100	38	4.17	100	0	0	0	0	0	0	0	1	1	2	0
female	71	133.68	6.5	273	3.9	21591	3823	18.7	2.5	6.2	106	0.77	106	67	17.58	29.1	24.7	47	2.01	1.59	136	107	66	18	1	0	0	0	15	0	0	0	0	0	96	38.3	4.69	90	0	0	1	0	0	0	0	1	5	6	0
male	77	21.71	14.7	83	1.3	1216	2911	14.8	3.41	3.42	132	0.41	78	61	2.16	30.9	28.3	13	3.74	2.17	84	90	61	18	0	0	0	1	15	0	0	0	0	0	98	36.8	3.66	96	0	0	0	0	0	0	0	1	2	4	0
male	49	163.4	16	131	5.8	396.8	3487	16.8	2.29	4.71	128.5	0.7	153	91	1.62	31.2	28.2	42	3.25	2.13	160	87	54	24	0	0	0	1	15	0	0	0	0	0	94	39.3	5.83	94	0	0	0	0	0	0	0	1	8	9	0
female	57	203.81	10.9	89	1	4867	5994	12.7	5.15	3.7	127.7	0.87	111	316	15.9	34.4	34.2	450	4.1	1.93	136	97	58	18	0	1	0	0	15	0	0	0	0	0	100	39	8.1	96	0	0	0	0	1	0	0	1	7	2	0
female	68	23.71	9.7	124	1.7	7785	3732	16.1	3.7	3.94	134	0.67	129	113	13.35	30	21.2	66	2.75	2.04	86	85	54	18	1	0	0	0	15	0	0	0	0	0	96	38.3	5.15	95	0	0	0	0	0	0	0	1	3	7	1
female	48	57.01	7.1	81	3.3	2897	3966	15.3	5.22	2.42	131.1	0.67	88	322	8.9	27.3	33.4	19	3.46	1.96	105	96	62	18	0	0	0	0	15	0	0	0	0	0	94	39.4	5.65	94	0	0	0	0	0	0	0	1	5	3	0
male	57	82.65	23.2	87	3.5	218	6104	12	1.36	3.61	145.5	0.84	125	131	19.74	33.7	18.7	225	3.84	2.64	79	113	77	19	0	0	0	0	15	0	0	0	0	0	99	37.7	5.61	95	0	0	0	0	0	0	0	1	1	4	0
male	83	102.68	36.5	123	1	757.4	4664	16.5	4.16	3.5	136.8	0.8	116	102	8.65	28.7	26.2	13	3.37	1.89	104	169	71	22	0	1	0	0	15	0	0	0	0	0	95	37	6.87	95	0	0	1	0	0	0	0	1	3	7	0
female	60	1	10.1	56	2.5	41.7	6785	12	0.35	4.33	136.8	0.77	136	260	21.28	35.7	20.2	14	3.98	2.08	82	124	82	18	1	1	0	0	15	0	0	0	0	0	100	36	3.09	97	0	0	0	0	0	0	0	1	2	2	1
female	71	197.9	14.3	114	2.3	9655	4230	13.9	5.99	3.6	134	0.75	121	86	7.14	27.1	26.1	11	3.18	1.97	161	113	76	96	0	1	0	0	15	0	0	0	0	0	96	39.2	7.45	76	0	0	0	0	1	0	0	1	8	5	0
female	79	2.51	6.5	100	5.8	343.3	3738	14.6	0.59	2.97	143.8	0.64	125	205	7.04	22.2	22.4	6	3.08	2	83	101	71	18	0	1	0	0	15	0	0	0	0	0	90	36	3.79	90	0	0	0	0	1	0	0	1	2	3	0
male	65	119.1	37.6	80	0.9	670.8	4193	14.5	3.56	3.98	141.5	0.73	148	68	5.87	31.7	23.5	95	3.41	1.86	82	100	61	20	0	1	0	0	15	0	0	0	0	0	99	36	2.88	96	0	0	0	0	0	0	0	1	3	6	0
male	80	200	9.3	430	0.7	2870	2330	16.6	3.64	4.92	133	0.83	97	85	9.57	31.2	27.7	31	2.21	2.04	76	136	83	18	0	0	0	1	15	0	0	0	0	0	90	37.7	6.65	90	0	0	0	0	0	0	0	1	1	8	0
male	43	142.9	11.4	105	1.5	318.1	5397	15.8	1.18	3.22	131.1	0.81	136	188	16.42	34.2	29.2	95	2.73	1.98	132	109	78	20	0	0	0	0	15	0	0	0	0	0	98	39.4	6.02	95	0	0	1	0	0	0	0	1	6	2	1
female	23	97.11	7.7	50	1	66.6	5461	14.7	2.47	3.57	135.4	0.99	141	247	21.45	43.9	26.5	11	3.94	2.1	96	111	75	20	0	0	0	0	15	0	0	0	0	0	98	36.7	6.25	97	0	0	1	0	0	0	0	1	1	2	0
male	69	46.7	37.7	67	3.6	320.7	5858	15.8	3.05	3.31	133	0.76	148	113	11.14	36	23.2	31	3.18	2	78	121	76	18	0	0	0	0	15	0	0	0	0	0	97	38.3	5.17	95	0	0	0	0	0	0	0	1	2	5	0
female	91	56.73	7.3	75	1.1	2333	5197	15.5	3.01	3.63	135.4	0.9	111	99	14.85	33.1	29	12	3.92	2.13	68	100	65	20	0	0	0	0	15	0	0	0	0	0	96	37.2	4.36	96	0	0	0	1	0	0	0	1	2	4	0
female	67	85.51	7.1	104	2.1	1638	6116	15.1	2.29	3.07	137.5	0.69	101	148	4.68	28.3	32.1	24	3.55	2.05	114	131	70	24	0	1	0	0	15	0	0	0	0	0	100	39.5	5.22	96	0	0	0	0	1	0	0	1	6	3	0
male	42	164.91	9.5	111	2	2537	5116	16.3	2.68	3.34	138.3	0.89	154	130	9.11	33.4	18	72	3.56	1.97	120	75	46	20	0	0	0	0	15	0	0	0	0	1	98	38.5	5.43	95	0	0	0	0	0	0	0	1	6	7	0
female	57	3.58	9.8	112	2.5	2098	6280	14.4	0.69	3.13	136.3	0.85	120	212	13.43	34.2	24.1	47	4.13	2.08	86	122	70	18	0	1	0	0	15	0	0	0	0	0	97	38.5	2.98	96	0	0	1	0	0	0	0	1	2	3	0
female	43	87.4	6.7	47	1.2	1589	3895	16.9	3.55	3.5	134	0.8	125	169	9.61	32.5	21.1	29	2.76	2.08	116	87	60	20	0	0	0	0	15	0	0	0	0	0	98	39.1	4.67	96	0	0	0	0	1	0	0	1	6	5	0
male	87	11	7.4	89	1.5	286.3	4547	15	15.62	3.93	140	0.72	117	188	10.02	30.8	26.5	5	3.35	1.97	124	123	81	20	0	0	0	0	15	0	0	0	0	0	90	37.9	2.79	90	0	0	1	0	0	0	0	1	3	3	0
female	55	192.58	6.5	73	1.3	1656	4100	13	2.69	3.37	134.2	0.83	121	193	17.46	30.3	25.7	16	3.15	1.9	101	119	58	20	0	0	0	0	15	0	0	0	0	0	97	40.1	7.31	95	0	0	0	0	0	0	0	1	4	2	0
female	26	198.3	6.6	80	2.5	2537	6607	16.2	0.24	3.43	133	0.99	132	235	14.3	33	23.3	18	4.56	1.97	120	112	86	22	0	0	0	0	15	0	0	0	0	0	100	37.6	10.25	97	0	0	0	0	0	0	0	1	4	2	0
female	72	199.57	8.1	37	1	231.9	4446	14.2	2.65	4.5	138.4	0.82	98	232	10.22	26.2	27	12	3.22	2.38	109	152	101	20	1	1	1	0	15	0	0	0	0	0	99	37.8	8.37	92	0	0	0	0	1	0	0	1	2	2	0
male	87	38.5	13.1	90	0.9	4574	3432	14.4	1.79	4.01	142.8	0.83	123	107	7.63	26.9	31.3	32	4.39	1.92	108	143	79	20	0	1	0	0	15	0	0	1	0	0	96	38.1	5.29	95	0	0	1	0	0	0	0	1	3	3	0
female	41	19.87	58.4	59	3.3	743.8	5849	16.9	1.15	3.75	132.3	0.63	106	88	5.98	29.7	21.6	345	2.03	1.82	77	87	53	20	0	0	0	0	15	0	0	0	0	0	96	39.2	2.38	96	0	0	0	1	0	0	0	1	4	9	0
male	67	9.1	3.3	781	4	2315	6218	14.1	1.43	4.23	142	0.92	120	214	24	36.5	26	5	3.17	2.28	90	75	46	20	0	1	1	0	15	0	0	0	1	0	98	36.8	3.35	95	0	0	0	0	0	0	0	1	3	9	1
male	61	16.44	8.5	94	1.6	90.6	5627	13.3	1.78	3.44	134	0.87	124	246	12.59	36	29.9	60	2.53	2.03	112	122	73	20	0	0	0	0	15	0	0	0	0	0	98	37.9	4.83	97	0	0	0	0	0	0	0	1	3	2	1
female	43	11.25	5.7	71	0.8	223	7134	13.6	3.97	3.53	137.3	0.9	97	142	2.1	38.5	29.5	37	3.78	2.01	98	124	82	18	0	0	0	0	15	0	0	0	0	0	99	38.3	3.72	98	0	0	0	0	0	0	0	1	2	3	0
male	71	1.98	17.4	102	1.3	1877	6670	13.4	0.41	4.43	143.3	0.74	126	207	14.01	33.1	20.9	14	3.02	1.96	74	79	56	18	0	1	0	0	15	0	0	0	0	0	96	36.8	3.23	95	0	0	0	0	0	0	0	1	3	5	0
male	38	200	99.4	87	1.4	2247	4509	14.5	2.68	3.8	131	0.72	136	100	12.57	32.2	22.5	189	3.01	1.03	104	98	56	16	1	0	0	0	15	0	0	0	0	0	96	38	6.28	88	0	0	0	1	0	0	0	1	3	9	0
male	74	2.3	8.1	69	1.2	492.8	3351	14.2	1.11	4.61	143	0.82	128	113	5.81	32.6	19.1	24	2.92	2.1	68	100	65	20	0	0	0	1	15	0	0	0	0	0	99	36.4	2.78	95	0	0	0	0	0	0	0	1	2	3	1
male	75	144.7	6.1	461	1.1	1412	4386	13.3	1.09	4.5	131	0.65	86	210	11.01	29.7	24.9	33	3.04	2.18	79	121	72	14	0	0	1	0	15	0	0	0	0	0	99	37.6	5.68	96	0	0	0	0	0	0	0	1	0	6	0
female	56	300	9.9	62	1.3	434.1	3033	14.3	3.5	3.68	131.5	0.85	100	169	9.32	23.6	24.7	144	1.88	1.72	114	123	68	20	1	0	0	0	15	0	0	0	0	0	100	38.2	6.97	88	0	0	1	0	0	0	0	1	4	2	0
female	91	38.78	12.7	162	4.8	35000	4144	15.9	4.4	3.6	138.9	0.81	102	180	20.53	29.9	22.6	13	2.27	1.89	106	134	70	24	0	0	0	1	15	0	0	0	0	0	92	38.6	3.45	90	0	0	0	0	1	0	0	1	5	4	0
male	81	46.8	30.1	78	3.4	7591	6141	17.7	1.06	3.85	136	0.75	122	150	11.69	41.5	23.5	14	3.04	2.41	60	85	50	20	1	1	0	0	15	0	0	0	0	0	96	38.7	4.35	94	0	0	1	0	0	0	0	1	4	7	1
male	72	199.8	29.1	48	5.7	530	2739	16.9	20	4.05	133.3	0.8	88	102	4.56	26.1	21.5	66	2.37	1.87	106	134	77	20	1	1	0	1	15	0	0	0	0	0	95	37.9	3.55	94	0	0	0	0	0	0	0	1	2	5	0
male	70	42.2	11.8	118	2.4	2903	4439	15.2	2.21	3.75	129	0.82	124	19	12.54	32.6	27	15	3.11	1.99	145	134	92	20	0	0	0	0	15	0	0	0	0	0	98	41.7	4.72	96	0	0	0	0	1	0	0	1	6	7	0
male	51	200	424.1	494	3.8	2695	1975	17.3	2.91	4.05	129.6	0.99	117	78	22.99	25	31	82	3.16	2.12	60	74	46	20	0	1	0	1	15	0	0	0	0	0	99	36.7	7.4	96	0	0	0	0	0	0	0	1	3	15	0
male	86	8.3	11.8	140	1.4	592.3	4490	14.3	0.6	4.32	136	0.87	98	144	7.17	32.7	26.2	43	4.51	1.96	94	151	65	20	0	1	0	0	15	0	0	0	0	0	95	39.6	4.1	95	0	0	0	0	0	0	0	1	3	5	0
male	85	211.39	4.7	149	1.9	2668	3584	14	2.35	4.17	132	0.89	121	322	10.53	19.5	23.9	45	4	1.93	89	128	71	20	0	0	1	0	15	1	1	0	0	0	96	36.8	10.95	92	0	0	1	0	0	0	0	1	1	3	0
female	60	131.7	97.4	38	1.2	191.4	2222	17.4	1.22	3.51	127.4	0.62	136	53	17.57	25.3	28.1	40	2.76	2.13	93	90	53	18	0	1	0	1	15	0	0	0	0	0	100	36.9	3.85	96	0	0	0	0	0	0	0	1	2	9	0
female	82	95.18	10.1	81	1.9	647	4642	15.1	3.13	3.63	139.8	0.8	116	130	13.65	30.6	23.2	7	2.83	1.95	85	131	72	22	0	0	0	0	15	0	0	0	0	0	97	36.4	6.29	95	0	0	1	0	0	0	0	1	2	3	0
female	84	1	17.2	71	2.3	3750	7977	12.7	0.87	3.49	138.3	0.67	145	219	10.16	30.1	25.2	74	4.36	1.78	70	210	96	20	0	1	0	0	15	0	0	0	0	0	97	34	3.41	93	0	0	0	1	0	0	0	1	5	2	0
male	82	104.2	10.2	97	2.2	552.3	7412	16.2	0.81	3.8	132	0.79	110	146	24.82	32.7	30	19	2.31	1.99	88	113	53	16	1	0	0	0	15	0	0	0	0	0	98	37.2	4.51	96	0	0	1	0	0	0	0	1	1	3	0
male	86	213.95	20.7	121	2	2401	1269	15	13.15	4.86	135	0.79	85	131	6.65	16.9	29.8	6	1.65	2.01	154	128	74	28	0	0	0	1	15	0	0	0	0	0	99	38.6	5.47	95	0	0	1	0	0	0	0	1	7	5	0
female	56	156.69	9.1	110	1.7	649.1	1264	16.7	2.47	4.38	121	0.78	137	95	16.91	27.5	38.2	41	3.35	2.16	98	99	69	20	0	0	0	1	15	0	0	0	0	0	99	37.6	4.41	96	0	0	0	0	1	0	0	1	2	4	0
male	74	187.8	29.5	61	2	1714	3579	15.1	7.43	3.79	139.6	0.96	129	129	23.29	30.3	33.1	28	3.04	1.97	83	94	54	18	0	0	0	0	15	0	0	0	0	0	98	37	5.43	98	0	0	1	0	0	0	0	1	2	7	0
male	64	200	22.2	75	1.6	410.3	6349	14.6	2.18	3.49	135	0.86	114	24	6.06	31.1	23.2	67	3.85	1.96	84	135	77	18	0	1	0	0	15	0	0	0	0	0	99	38.4	6.1	90	0	0	0	0	1	0	0	1	2	6	0
female	57	32.7	43.6	79	4.1	154.9	5569	14.4	2.1	3.56	135.2	0.71	119	155	8.59	30.3	20.6	102	2.57	1.86	141	95	47	30	1	0	0	0	15	0	0	0	0	0	94	39.8	4.67	85	0	0	0	0	0	0	0	1	8	8	0
female	45	138.97	21.1	139	2.6	3610	4079	17.3	4.82	3.72	137.4	0.72	106	93	10.68	33.6	19.1	12	1.7	1.95	118	134	89	22	0	1	0	0	15	0	0	0	0	0	99	38.6	4.24	96	0	0	0	0	1	0	0	1	6	6	0
female	85	67.52	11.4	80	1.8	1676	4870	16.2	2.81	3.1	132	0.79	103	135	6.98	30.9	30.2	44	3.87	1.95	90	113	53	20	0	1	1	0	15	0	0	0	0	0	91	39.3	4.66	91	0	0	0	0	0	0	0	1	3	4	0
male	82	14.24	21.1	74	8.7	1275	5609	50.7	1.98	4.84	137.4	0.83	133	195	10.68	32.6	30.6	12	2.74	2	146	132	81	20	0	1	1	0	15	0	0	0	0	0	99	39.2	5.02	91	0	0	1	0	0	0	0	1	6	3	0
male	57	170.7	10.5	196	6.4	1554	6083	15.5	0.98	4.42	132	1	152	139	9.54	32	29.5	27	2.99	1.93	112	69	41	26	1	0	0	0	15	0	0	0	0	0	98	37.2	5.74	85	0	0	1	0	0	1	0	1	7	8	0
male	81	7.54	12.2	62	3.2	400.3	3668	13.9	1.74	3.86	135.2	0.99	142	194	8.22	25.1	23.1	22	2.77	1.92	85	103	64	20	0	1	0	0	15	0	0	0	0	0	96	36.7	4.88	95	0	0	1	0	0	0	0	1	1	2	0
female	70	83.68	5.6	50	2.9	18585	2017	14.1	2.14	4.71	139	0.7	82	74	15.79	23.4	22.2	13	2.14	1.89	90	135	79	20	0	0	0	0	15	0	0	0	0	0	100	38	3.41	96	0	0	0	0	0	0	0	1	1	4	0
male	76	156.22	5	149	2.9	1457	3298	15	1.17	4.03	135.3	0.74	114	77	11.87	27.9	22.4	43	2.79	1.78	70	109	60	24	0	0	0	0	15	0	0	0	0	0	96	37.1	6.36	94	0	0	0	0	0	0	0	1	2	5	1
female	68	200	9.3	573	3.5	12132	4885	16.9	12.39	5.35	126	0.69	95	175	15.28	30.1	28.4	20	3.3	2.18	125	84	47	20	1	1	0	0	15	0	0	0	1	0	100	37.3	6.77	96	0	0	0	0	1	1	0	1	4	9	0
female	84	119.16	8.1	86	2.5	16837	5520	15.5	2.07	2.81	133	0.69	135	106	15.61	34.3	22.5	35	2.21	1.97	101	135	77	20	1	1	0	0	15	0	1	0	0	0	98	37.3	4.73	92	0	0	1	0	0	0	0	1	2	3	0
female	51	355.38	16.7	93	1	280.6	4386	13.9	5.29	3.2	126.1	0.81	121	116	16.84	26.3	20.8	21	3.2	1.79	94	102	72	18	0	0	0	0	15	0	0	0	0	0	96	36.4	7.75	96	0	0	0	0	1	0	0	1	1	3	0
female	84	69.61	12.2	65	0.9	584.7	3406	17.6	2.66	3.22	138.4	0.73	100	186	9.35	25.6	23	16	3	1.69	61	127	76	20	0	1	0	0	15	0	0	0	0	0	98	37	7.06	95	0	0	1	0	0	0	0	1	1	2	0
female	77	200	8.1	62	1.4	5477	4126	13.3	2.15	3.6	124	0.84	99	368	27.43	24	32.8	32	3.19	2.11	105	102	65	20	0	1	0	0	15	0	0	0	0	0	95	38.9	9.9	93	0	0	1	0	0	1	1	1	4	3	0
female	69	40.77	9.7	53	1.9	1491	2268	13.1	1.73	4.09	132.2	0.74	141	346	22.8	24.2	24.3	4	3.45	1.81	108	155	110	20	0	0	0	0	15	0	0	0	0	0	99	35.4	3.98	95	0	0	0	0	0	0	0	1	3	2	0
female	86	173.79	6.5	112	2.3	3594	2324	12.7	2.78	3.28	127.1	0.8	69	97	14.66	23.6	26.6	5	2.78	1.88	72	148	72	20	0	1	0	1	15	0	0	0	0	0	99	36.6	4.76	94	0	0	0	0	0	0	0	1	1	5	0
male	74	1	11.6	71	2.4	681.2	5963	13.5	2.23	4.72	138.2	0.76	176	125	6.5	32.8	19.5	15	2.93	1.9	60	157	103	18	0	0	0	0	15	0	0	0	0	0	96	35.7	2.95	94	0	0	0	0	0	0	0	1	2	3	0
male	86	3.34	57.2	62	6.9	13259	3099	16	2.11	2.85	133	0.62	105	105	2.66	29.8	27.1	71	1.17	2.04	96	110	60	20	1	1	0	1	15	0	0	0	0	0	96	38.1	3.56	90	0	0	0	1	0	0	0	1	2	5	0
male	67	45.52	8.5	48	1.6	178	2842	14.7	1.07	4.1	130.9	0.82	85	63	5.04	30.4	25.8	37	3.02	1.74	78	85	65	20	0	0	0	1	15	0	0	0	0	0	100	36.9	2.91	96	0	0	0	0	0	0	0	1	2	4	1
female	66	207.3	16	70	1.1	1920	3759	14.6	8.65	2.71	132	0.94	139	236	14.17	29	25.2	40	2.89	1.91	109	91	55	18	0	1	0	0	15	0	0	0	0	0	97	36	11.34	96	0	0	0	0	0	0	0	1	4	5	0
male	67	66.97	6.4	135	0.9	1069	5699	13.5	1.64	3.37	133	0.91	118	136	5.66	32.8	26.8	22	2.14	2.08	108	175	89	18	1	1	0	0	15	0	0	0	0	0	99	38.1	6.88	95	0	0	0	0	1	0	0	1	3	4	0
female	49	2.78	4.7	63	2	33.7	6428	13.6	0.48	3.7	140	0.97	89	374	12.15	35	27.5	13	2.64	1.98	80	93	61	18	0	0	0	0	15	0	0	0	0	0	98	37.7	3.45	98	0	0	0	0	0	0	0	1	2	2	1
male	78	153.06	22.7	97	2.4	142.8	5362	13.5	2.05	3.9	134.4	1.04	140	137	11.34	39.9	26	13	3.11	1.92	97	139	74	20	0	0	0	0	15	0	0	0	0	0	97	39	7.19	97	0	0	0	0	1	0	0	1	3	4	0
male	94	23.7	8.8	124	3.1	442.1	4772	14.4	1.85	2.91	138	0.73	140	206	16.05	31.7	24.3	14	4.25	1.68	102	135	76	22	0	1	0	0	15	0	0	0	0	0	98	36.6	3.9	95	0	0	0	0	0	0	0	1	3	3	0
female	89	180.61	5.2	60	2.1	943.2	4342	16.1	3.79	3.22	137.1	0.84	107	207	18.95	31.8	24.1	30	2.33	2.29	103	130	81	22	1	1	0	0	13	0	0	0	0	0	97	39.3	4.73	96	0	0	1	0	0	0	0	1	6	3	0
male	55	5.68	88.4	104	5.7	304.5	1342	56.3	1.58	3.08	134	1.07	84	137	2.45	20.7	28.5	224	2.81	2.05	99	103	69	24	0	0	0	0	15	0	0	1	0	0	98	36	1.07	84	0	0	1	0	0	1	1	1	3	5	0
female	63	224.67	13.6	72	2.7	954.9	4544	14.8	4.9	3.93	137.1	0.92	117	245	17.76	25.1	33.8	186	3.21	1.97	84	115	69	22	0	0	0	0	15	0	0	0	0	0	99	38.1	8.99	71	0	0	0	0	0	0	0	1	3	2	0
female	54	74.67	19.2	106	2.6	2215	3063	14.1	3.3	3.07	120.9	0.58	67	8	3.12	29.1	18.5	19	2.66	2.09	122	70	46	20	0	0	0	0	15	0	0	0	0	1	98	37.1	3.63	93	0	0	0	0	0	0	0	1	6	9	0
male	85	283.8	4.1	311	0.6	12810	3462	16.1	3.26	5.52	140.5	0.74	72	219	13.02	28.7	28.8	5	2.26	2.1	69	138	75	20	0	1	1	0	15	0	0	0	0	0	99	36.3	6.18	95	0	0	0	0	0	0	0	1	1	5	0
male	55	59.88	8.1	55	3.3	1502	6895	12.5	0.89	3.79	143.7	1.06	129	190	9.66	38.7	28.7	73	4.39	2.3	88	100	70	20	0	0	0	0	15	0	0	0	0	0	96	37.8	7.19	96	0	0	1	0	0	0	0	1	2	2	0
female	81	50.1	3.7	102	1.7	7148	4853	16	1.84	3.78	137.2	0.85	109	717	48.56	32.8	19.7	6	2.56	2.05	113	199	116	20	1	1	0	0	15	0	0	0	0	0	98	38.2	5.23	96	0	0	0	0	0	0	0	1	4	2	0
male	72	172.43	35.5	154	2.9	261.1	6648	15.6	2.65	3.9	142.5	0.72	120	259	23.14	39	36.6	39	2.73	2.01	122	128	77	20	0	1	0	0	15	0	0	0	0	0	99	38.1	6.43	95	0	0	0	0	0	0	0	1	4	5	0
female	62	1.18	5.3	60	2.2	164.6	9703	13.2	0.28	3.6	136.2	0.92	127	162	7.96	37.7	25.3	33	3.81	1.96	68	139	74	20	0	1	0	0	15	0	0	0	0	0	97	36.6	2.23	97	0	0	0	0	0	0	0	1	1	2	1
female	92	20.29	57.3	67	9.4	1906	4488	17.7	2.46	3.6	145	0.82	122	58	8.28	32.1	24.4	26	1.64	2.01	106	152	68	24	0	1	0	0	15	0	0	1	0	0	90	36	2.83	90	0	0	0	1	0	0	0	1	4	7	0
male	84	198.75	11.2	215	3.1	13090	4446	22.3	20	3.7	135.6	0.87	120	50	10.68	30	22.9	58	2.77	1.07	106	92	62	22	0	1	0	0	15	0	0	0	0	0	100	37.3	3.67	99	0	0	0	0	1	0	0	1	4	7	0
male	89	17.1	16.8	69	2	4345	2543	15.6	2.75	3.6	142	0.65	85	118	9.75	34.1	29.8	22	2.92	1.94	80	124	52	22	0	1	0	1	15	0	0	1	0	0	100	39.6	2.65	97	0	0	0	0	0	0	0	1	4	3	0
female	45	200	8.4	124	2.1	4567	2614	17.1	2.52	3.79	130	0.77	105	115	24.7	27.2	21.9	10	3.42	2.04	104	98	67	20	0	0	0	0	15	0	0	0	0	0	97	38.9	5.13	20	0	0	0	0	1	0	0	1	5	4	0
female	64	95.49	4.4	87	1	214.1	5503	13.8	2.65	2.9	131.8	0.97	109	259	29.16	34.1	28.8	17	3.34	1.96	102	107	63	20	0	1	0	0	15	0	0	0	0	0	98	38.8	4.06	98	0	0	0	0	0	0	0	1	4	2	1
female	51	43.02	14.6	60	18	716.4	3918	19.6	17.22	3.23	133	0.72	142	180	10.4	25	22.2	58	2.91	1.77	143	126	92	24	0	0	0	1	15	0	0	0	0	0	97	39.1	2.89	93	0	0	0	0	0	0	0	1	7	2	0
male	83	193.75	7	325	3.7	2657	3375	15.3	16	4.19	140.4	0.92	136	100	65.64	26.6	27	21	3.45	1.92	111	107	70	20	0	1	0	0	15	0	0	0	0	0	98	37	6.2	97	0	0	0	0	1	0	0	1	3	7	0
female	81	61.81	13.3	109	2.6	874.6	5399	14.5	6.54	3.83	133.5	0.83	134	211	16.7	32.4	28.1	13	3.32	1.84	51	86	55	20	0	1	0	0	15	0	0	0	0	0	99	37.9	4.47	97	0	0	0	0	1	0	0	1	3	5	0
male	86	90.64	29.4	118	4.1	5507	3955	16.4	0.95	3.68	136	0.66	105	357	25.36	27.5	25	10	2.15	1.79	70	159	70	18	0	1	0	1	15	0	0	0	0	0	98	37	3.22	95	0	0	0	0	1	0	0	1	1	4	0
female	67	161.81	16.9	90	1.3	755.8	5264	14.1	4.91	3.67	135.5	0.9	133	145	14.12	32.2	26	41	4.76	1.97	86	93	56	18	0	0	0	0	15	0	0	0	0	0	98	36.3	5.31	95	0	0	1	0	0	0	0	1	2	6	0
male	66	9.19	23.8	127	4.7	207.8	6562	12.6	2.74	3.98	136.9	0.73	151	256	8.32	39.6	27.5	20	4.63	2.06	107	103	76	20	0	1	0	0	15	0	0	0	0	0	98	36.3	4.02	95	0	0	0	0	1	0	0	1	2	4	0
male	60	172.52	15	68	1.6	7773	2907	14.7	8.98	3.86	131.6	0.75	135	100	6.21	30.1	18.2	40	1.99	1.95	103	87	57	20	0	0	0	0	15	0	0	0	0	0	99	37.3	5.39	96	0	0	0	0	0	0	0	1	3	7	0
female	53	147.11	17.4	113	2.6	1312	8444	13.9	1.01	3.98	129.1	0.67	100	171	12.84	39.6	35.8	19	3.73	1.86	88	128	83	18	1	1	0	0	15	0	0	0	0	0	99	40.2	7.32	96	0	0	0	0	1	0	0	1	3	3	0
male	84	82.06	47.5	159	3.5	4123	3617	18	20	3.02	138.4	0.96	128	288	9.52	38.6	27.5	101	2.31	2.14	89	136	81	18	0	1	0	1	15	0	0	0	0	0	98	36	4.9	80	0	0	1	0	0	0	0	1	2	5	0
male	71	170.98	9	69	2.7	2518	2170	15.9	2.33	4.45	120.4	0.77	118	205	25.33	15.8	21.8	26	3.12	1.1	68	110	53	18	0	0	0	0	14	0	0	0	0	0	97	37	6.32	94	0	0	0	0	0	0	0	1	2	3	0
female	59	191.07	10	92	1.4	415.6	4125	17.6	0.83	3.03	135.7	0.77	121	133	9.08	29	24.9	18	3	1.77	84	90	58	20	0	0	0	0	15	0	0	0	0	0	97	38.2	7.05	97	0	0	0	0	1	0	0	1	3	6	0
female	74	123.21	6.9	80	5.4	273.8	4272	13.6	2.17	2.7	124	0.86	123	149	11.26	25.6	22.9	11	2.16	1.64	116	92	56	20	1	1	0	0	15	0	0	0	0	0	96	38.3	4.06	95	0	0	0	0	0	0	0	1	5	6	1
female	77	163.16	4	55	0.8	791	2656	14.7	2.58	2.87	125.7	0.74	87	180	8.77	20	30.8	10	1.29	1.86	99	84	42	22	0	0	0	0	15	0	0	0	0	0	97	37.5	5.84	91	0	0	0	0	1	0	0	1	3	5	0
female	81	117.29	6.5	95	1.5	420.9	5690	16.9	1	3.1	139.2	0.94	105	142	11.82	34.7	26.9	26	4.38	2.05	73	82	49	20	0	0	0	0	15	0	0	0	0	0	98	37.1	4.76	96	0	0	1	0	0	0	0	1	2	6	0
female	93	39.89	11.9	125	0.7	935.3	5285	15	5.53	5.08	139.4	0.75	91	105	12.73	35	30.2	8	3.47	2.18	112	123	78	20	0	1	1	0	15	0	0	0	0	0	98	39.7	4.6	96	0	0	0	0	0	0	0	1	5	4	0
female	84	103.57	22.9	69	1.6	286.1	1814	14.3	6.81	4.14	135.7	0.68	108	241	18.99	27	27.3	103	4.36	1.67	72	105	70	16	0	0	0	1	15	0	0	0	0	0	96	34.4	4.88	96	0	0	0	1	0	0	0	1	3	3	0
female	50	0.5	9.6	57	2.1	838.5	5305	13.7	1.69	3.11	142.2	0.91	124	216	7.12	34.8	33.7	14	4.29	2.07	102	92	52	20	0	1	0	0	15	0	0	0	0	0	95	36.2	2.64	93	0	0	0	0	0	0	0	1	3	6	0
male	68	38.9	96.2	52	5.2	8455	3241	15	16	3.04	132.2	0.61	140	169	9.12	33.6	26.5	292	3.31	2.19	98	72	57	18	0	0	0	1	15	0	0	0	0	0	96	37	5.34	95	0	0	0	1	0	0	0	1	3	7	0
male	26	146.4	32.1	70	1.5	29848	4776	16.4	1.3	3.4	141	0.62	131	212	27.03	27.1	28.9	130	3.74	2.07	108	99	65	24	0	0	0	0	15	0	0	0	0	0	95	38	8.92	94	0	0	1	0	0	0	0	1	4	4	0
male	85	118.54	5.4	639	2.1	35000	3451	15.6	5.17	3.75	135.8	0.92	114	94	2.93	31.6	23.1	29	2.4	1.92	92	106	62	26	0	1	0	0	15	1	0	0	1	0	94	38.3	3.62	94	0	0	1	0	0	1	1	1	3	9	0
male	72	43.33	16.8	97	1.1	419.2	3754	15.2	5.81	3.13	130	0.73	87	63	1.15	29.4	24.6	5	3.79	2.01	83	117	70	20	0	0	0	1	15	0	0	0	0	0	98	37.8	3.58	96	0	0	0	0	0	0	0	1	1	4	0
male	82	243.58	20.1	166	0.8	669	3068	16.9	0.72	4.34	139.4	0.89	86	182	33.87	22.9	35.1	26	4.75	1.94	103	124	52	20	1	1	1	0	15	0	0	0	0	0	95	37	8.67	90	0	0	1	0	0	0	0	1	2	5	0
female	66	97.7	10.1	58	1.5	740.8	5955	13.5	1.6	3.5	134	0.75	116	131	7.37	28.6	23	52	3.67	1.99	123	109	64	21	0	0	0	0	15	0	0	0	0	0	100	41	5.1	95	0	0	0	0	0	0	0	1	6	3	0
male	80	156.34	3.4	95	1.8	232.1	5721	14.4	1.76	3.53	129	0.82	77	133	7.99	29.5	28.6	24	3.8	1.85	85	108	60	20	1	0	0	0	15	0	0	0	0	0	96	37.2	6.03	95	0	0	0	0	0	0	0	1	1	3	1
female	78	49.8	11.1	80	1.2	264.1	5996	14	1.14	3.61	132.5	0.85	115	168	13.33	36.1	37	10	3.73	2.2	133	170	88	20	1	1	0	0	15	0	0	0	0	0	92	40	5.01	96	0	0	0	0	0	0	0	1	6	3	0
female	90	216.12	9.9	93	1.1	386.2	4398	12.9	2.01	3.2	130.8	0.85	122	79	16.69	23.2	28.9	31	3.2	2.01	104	125	78	18	0	1	0	0	15	0	0	0	0	0	94	38.3	8.85	95	0	0	0	0	0	0	0	1	3	5	0
female	53	281.2	5.1	217	1.3	3656	3074	15.3	1.43	5.05	131	0.76	96	220	10.45	26.5	16	25	2.91	2.09	112	113	63	18	0	1	0	0	15	0	0	0	0	0	97	38.7	5.68	95	0	0	1	0	0	0	0	1	5	4	0
male	66	91.12	9.2	139	1	564.6	6451	15	1.06	3.89	133.7	0.82	110	153	12.93	34.7	33.9	24	3.57	2.59	90	126	74	20	0	1	0	0	15	0	0	0	0	0	99	36.4	5.2	97	0	0	0	0	1	0	0	1	1	3	0
female	75	120.64	12	71	2.1	2271	3857	14.2	1.61	3.32	135	0.74	114	296	33.09	29.9	26	13	3.5	1.98	126	147	73	20	0	0	0	0	15	0	0	0	0	0	96	38.3	4.96	10	0	0	0	0	0	0	0	1	4	2	1
female	84	102.2	4.6	79	1	2534	5641	12.8	1.94	3.28	138.7	0.77	115	213	20.61	32.5	20.8	16	4.2	2.08	87	164	76	20	0	1	0	0	15	0	0	0	0	0	97	38.6	4.06	96	0	0	0	0	0	0	0	1	3	2	0
female	80	53.36	13.2	93	1.8	2304	5830	13.8	1.52	2.67	134	0.92	130	166	11.03	32.9	23.3	123	3.62	1.76	92	110	61	18	1	1	0	0	15	0	0	0	0	0	98	37	4.94	92	0	0	0	0	0	0	0	1	1	2	1
male	84	167.46	25.8	113	2.7	2776	5638	13.2	1.8	3.46	130.7	0.86	150	178	10.61	39.6	29.5	9	4.94	2.1	108	118	70	20	0	1	0	0	15	0	0	0	0	0	94	38.9	6.2	94	0	0	0	0	1	0	0	1	4	5	0
male	78	148.2	18.5	170	1.4	9409	1278	15.4	3.22	4.27	134	0.72	79	77	8.37	19.2	26.5	11	2.74	1.84	77	111	61	20	0	0	0	0	15	0	0	0	0	0	98	35.5	2.06	88	0	0	1	0	0	0	0	1	2	5	0
female	54	219.84	9.8	63	1.5	563.2	5184	13	1.93	3.64	134.2	0.92	128	178	13.65	31.2	24.3	27	3.2	2.09	110	98	68	20	0	0	0	0	15	0	0	0	0	0	97	39.8	7.96	95	0	0	0	0	0	0	0	1	5	2	0
female	41	186.9	5.1	247	2.1	157.7	5080	14.7	2.42	3.85	133.4	0.8	96	239	12.45	33.4	29.3	17	3.14	2.13	119	76	49	20	0	1	0	0	15	1	0	0	0	0	100	38.2	3.94	96	0	0	0	0	0	0	0	1	6	7	0
female	87	4.14	8.7	75	2.4	261.5	5813	13.5	2.08	3.78	136.2	0.77	119	252	12.06	34.8	32.1	11	4.97	1.99	120	159	94	20	0	0	0	0	15	0	0	0	0	0	94	39.3	4.17	94	0	0	0	0	0	0	0	1	5	3	0
female	64	58.8	7.3	50	3.7	1168	4373	14.1	1.19	2.71	140	0.72	126	171	19.1	32.4	19.5	24	2.97	2.07	83	105	64	20	0	0	0	0	15	0	0	0	0	0	99	36.8	3.79	95	0	0	0	0	0	0	0	1	1	2	1
male	73	114.96	21	76	1.3	558.5	6461	14.2	1.01	4.77	138.8	0.86	98	161	12.39	34	22.4	29	4.44	2.44	98	147	88	22	0	0	0	0	15	0	0	0	0	0	98	37	5.31	93	0	0	1	0	0	0	0	1	2	3	0
male	77	114.1	12	56	0.7	106.9	4435	13.4	1.55	3.96	134.6	0.9	101	259	5.29	31.6	33.3	8	4.02	2.14	82	96	62	20	0	0	0	1	15	1	0	0	0	0	99	37	7.38	95	0	0	0	0	0	0	0	1	2	2	0
female	87	41.45	7.6	61	0.9	3893	4002	14.4	0.61	3.37	143.5	0.91	95	123	4.88	27.3	25.1	79	3.47	1.98	97	167	86	22	0	1	0	0	13	0	0	0	0	0	94	37	5.03	94	0	0	1	0	0	0	0	1	3	5	0
female	75	3.9	10.3	61	2.8	626.5	3289	13.8	2.54	3.3	141	0.55	141	253	7.38	22.5	12.4	16	1.58	1	104	131	72	20	0	0	0	1	15	0	0	0	0	0	98	36.5	2.61	96	0	0	1	0	0	1	0	1	2	2	0
male	67	249.6	4	145	3.1	740.5	4481	15.6	7.76	3.75	129	1.15	130	288	19.77	21.6	37.2	39	2.22	1.65	115	147	63	20	1	0	0	0	15	0	0	0	0	0	97	35.6	8.89	86	0	0	1	0	0	0	0	1	4	3	0
female	55	98.92	8.9	102	1.2	2017	5117	13.7	3.43	3.42	132.6	1.04	109	199	13.93	34.7	34.5	29	4.21	2.2	100	93	56	20	0	0	0	0	15	0	0	0	0	0	98	37	8.35	97	0	0	0	0	0	0	0	1	2	5	0
female	73	194.6	7.8	83	1.1	302.5	4989	14.9	3.23	3.36	134	0.83	112	136	10.66	31.7	23	15	3.85	1.91	151	129	71	20	0	0	0	0	15	0	0	0	0	0	91	39.4	5.89	91	0	0	0	0	0	0	0	1	6	4	0
male	78	3.19	13.2	62	2.2	16407	2475	14.3	3.47	5	133	0.75	126	150	16.99	34.3	31.5	19	2.27	2.15	144	172	129	22	0	0	0	0	15	1	0	0	0	0	100	36.8	2.41	86	0	0	1	0	0	0	0	1	5	3	0
female	86	124.52	5.8	54	0.8	887.1	2716	14.9	2.91	2.96	137.9	0.65	87	239	13.94	20.4	25.5	10	3.9	2.03	103	135	69	26	0	1	0	1	15	0	0	0	0	0	94	40.1	5.61	92	0	0	1	0	0	0	0	1	5	3	0
female	74	234.51	13.4	224	4.4	35000	5336	44.7	0.76	4.2	134.9	1.16	138	321	17.18	32	31.9	29	4.65	2.13	125	106	83	24	1	1	0	0	15	0	0	0	0	0	99	38	8.5	47	0	0	0	0	0	1	1	1	4	4	0
female	58	234.61	9.2	141	1.6	910.1	1163	12.4	7.12	3.72	150.3	0.73	95	182	27.33	16.9	33.1	12	1.99	1.91	84	99	69	20	0	1	0	0	15	0	0	0	0	0	96	36.8	7.07	95	0	0	0	1	0	0	0	1	2	3	0
male	58	205.48	4.8	197	4	2886	3134	17.2	3.11	5.75	129.8	0.72	60	243	11.12	18.5	53.2	8	3.01	1.72	140	149	81	24	1	0	0	0	15	0	0	0	0	0	96	38.3	7.07	96	0	1	0	0	0	0	0	1	6	4	0
male	77	9.77	60	99	1.6	1908	5214	14	2.57	3.57	135.9	0.72	131	108	13.22	33.5	22.6	124	3.41	1.8	94	145	80	18	0	1	0	1	15	0	0	0	0	0	93	36.7	3.93	93	0	0	0	1	0	0	0	1	1	6	0
male	81	38.43	17.5	88	1.2	1060	2228	17	2.73	3.79	126.8	0.81	89	91	3.09	27	20.3	50	2.4	1.78	66	130	56	18	0	1	0	1	15	0	0	0	0	0	98	36.8	4.29	96	0	0	1	0	0	0	0	1	1	4	1
male	76	200	8.8	138	1.4	5441	5445	13.7	4.31	4.58	136.5	0.98	128	92	15.11	33.6	31.2	17	3.92	2.32	82	148	73	20	0	1	0	0	15	1	0	0	0	0	98	37.9	8.24	73	0	0	0	0	0	0	0	1	1	5	0
female	83	220.46	6.5	167	2.1	687.1	3038	14.6	2.69	3.24	121.9	0.7	100	182	26.87	17.3	32.3	29	2.77	1.19	101	110	73	20	1	1	0	0	15	0	0	0	0	0	96	36.7	10	94	0	0	0	0	0	0	0	1	2	3	0
female	70	67.16	8.3	50	1.6	587.8	3417	15.1	1.18	3.33	128.4	0.64	91	137	1.34	31.3	28.2	33	3.22	1.87	102	101	64	20	0	0	0	1	15	0	0	0	0	0	100	37.4	4.31	95	0	0	0	0	0	0	0	1	2	3	0
female	57	195.44	8	53	1.3	435.3	3070	14.6	2.5	2.66	130.2	0.82	65	15	0.06	22	28.5	65	2.04	1.68	122	145	73	22	0	0	0	1	15	0	0	0	0	0	94	40	7.48	92	0	0	0	0	0	0	0	1	6	7	0
male	79	104.31	14.9	139	2.2	2183	5681	15.6	11.35	3.8	136.7	0.77	134	183	35.94	31.5	21.7	14	2.86	2.02	120	138	77	22	0	1	0	1	15	0	0	0	0	0	94	39	4.08	94	0	0	0	0	0	0	0	1	6	4	0
female	47	72.94	73.8	30	1.4	980.1	5721	13.3	3.77	3.52	136.9	0.83	130	158	11.76	29.8	21	73	2.19	1.68	80	80	53	20	0	0	0	0	15	0	0	0	0	0	98	37	5.08	92	0	0	0	1	0	0	0	1	3	7	0
female	78	23.18	15.6	57	5	259.3	5909	13.5	1.41	4.53	148.4	0.88	167	279	14.79	30.1	21.9	109	2.23	2.02	89	165	100	20	1	1	0	0	15	0	0	0	0	0	100	36.6	3.77	96	0	0	0	0	0	0	0	1	1	2	0
male	84	2.3	122.9	70	7.2	181.9	5071	18.4	5.09	3.87	142	0.91	171	221	16.6	34.5	20.2	206	3.56	1.76	82	153	83	20	0	0	0	0	15	0	0	0	0	0	100	36.4	6.1	85	0	0	0	0	0	0	0	1	1	5	0
male	89	57.35	16.5	110	1.8	1310	4206	15.6	1.36	3.79	134	0.78	136	19	2.71	32.2	22.8	9	4.51	2	97	127	73	20	0	0	0	0	15	0	0	0	0	0	98	39.1	3.99	95	0	0	0	0	1	0	0	1	3	6	0
female	80	254.46	7.9	260	1.3	35000	3258	15.2	4.9	4.96	128.7	0.83	89	151	25.23	27.3	38.3	6	3.3	1.93	96	125	66	20	1	1	0	0	15	0	0	0	0	0	98	36.3	8	90	0	0	0	0	0	0	0	1	1	4	0
male	63	227.27	23.4	290	6.2	2845	2107	18.1	4.59	3.62	132	0.77	63	62	1.84	20.6	23.5	13	1.95	1.1	122	63	34	20	0	0	0	1	15	0	0	0	0	0	96	37.9	5.24	89	0	0	1	0	0	1	0	1	6	10	0
male	64	131.2	6.5	798	1.4	35000	6695	14.7	3.77	4.73	135	1.23	139	85	25.41	26.1	33.7	36	5.26	1.9	88	167	83	22	0	0	0	0	15	0	0	0	0	0	98	34.7	6.78	94	0	0	0	0	0	0	0	1	4	8	0
male	80	142.32	10.1	38	1.9	745.2	1769	14.9	2.12	3.17	131.7	0.7	102	237	8.75	20.1	31.9	12	2.55	1.64	136	105	63	20	0	0	0	0	15	0	0	0	0	0	96	38.2	5.84	93	0	0	1	0	0	0	0	1	5	2	0
female	61	50.3	7.4	92	1.7	37.5	7036	15.5	0.89	4.15	144.6	0.78	94	161	5.4	33.9	24.9	20	3.91	2.17	74	98	76	22	0	0	0	0	15	0	0	0	0	0	98	38.9	4.38	96	0	0	0	0	0	0	0	1	5	2	0
female	77	79.43	10.5	69	1.6	542.7	6821	13.9	20	3.45	132.1	0.85	146	115	5.05	35.3	31.5	29	5.23	1.9	83	148	88	20	0	0	0	0	15	0	0	0	0	0	99	36.8	5.68	92	0	0	0	0	0	0	0	1	1	3	0
male	87	36.47	51	121	4	11696	3955	26.9	0.76	3.46	134.9	0.78	119	88	4.96	31.6	22.3	77	2.15	1.89	131	102	72	28	0	1	0	0	15	0	0	0	0	0	91	39.5	4.55	91	0	0	0	0	0	1	1	1	7	8	0
male	56	63.2	24.3	40	7.7	133.8	2343	14.6	1.98	4.75	132.3	0.83	103	293	14.44	38.6	22.5	59	3.88	2.23	76	151	78	18	0	1	0	1	15	0	0	0	0	0	100	37.4	3.84	96	0	0	0	0	0	0	0	1	1	3	0
male	48	57.46	122.5	95	5.8	2733	1512	25.7	7.65	5.09	113	0.74	89	36	14.56	16.2	39.4	28	1.68	1.66	114	78	38	20	1	0	0	0	15	0	0	1	0	0	91	37.2	2.1	91	0	0	0	0	0	0	0	1	5	12	0
female	69	106.6	22.3	76	0.8	10532	2035	16	1.08	4.07	137.5	0.79	97	59	9.38	29.4	35.4	20	2.43	2	102	83	52	20	0	0	0	0	15	0	0	1	0	0	98	40.2	4.39	97	0	0	0	1	0	0	0	1	5	8	0
female	65	116.19	174	185	3.1	1888	2161	29.7	2.89	4.71	126	1.15	79	79	10.9	27.8	21.7	577	3.09	2.03	112	97	63	18	0	1	0	1	15	0	0	0	0	0	93	36.7	2.32	93	0	0	0	0	0	1	1	1	4	10	0
male	77	216.76	11	143	0.9	21017	2252	15.1	2.42	5.35	149.5	1.09	74	86	10.01	30.2	17.9	16	2.35	1.91	68	102	60	20	0	0	0	0	15	0	0	0	0	0	96	36.9	5.71	78	0	0	0	0	1	0	0	1	1	5	0
female	54	17.92	91.6	59	5	695	2509	16.3	5.93	2.74	139.9	0.64	91	105	4.02	30.2	22.4	43	2.32	1.93	105	118	67	20	0	0	0	0	15	0	0	1	0	0	97	37.5	2.48	95	0	0	0	1	0	0	0	1	2	5	0
male	59	187.18	55.2	59	5.8	304.7	2228	15.5	20	4.23	132.5	0.82	123	137	5.14	23.4	32.1	48	2.75	1.88	152	76	61	26	0	1	0	1	15	0	0	0	0	0	90	40.7	6.02	90	0	0	1	0	0	0	0	1	9	9	0
male	73	3.19	13.2	93	2.3	137.4	8804	14.3	4.37	3.75	148.4	0.97	128	159	14.72	40.1	28.7	18	5	2.33	105	116	77	22	0	1	1	0	12	0	0	0	0	0	96	38.3	4.25	94	0	0	0	0	0	0	0	1	6	4	0
male	55	105.13	5.7	226	1.2	221.4	5864	13.7	2.13	3.68	134.5	0.74	152	181	11.85	34.8	25.3	17	3.03	1.93	99	91	54	20	1	0	0	0	15	0	0	0	0	0	96	37.1	4.52	95	0	0	0	0	0	0	0	1	2	7	1
male	66	59.7	5.2	50	3.7	845.2	3928	14.7	0.97	3.73	136.2	0.89	90	203	16.32	31.8	23.3	11	2.7	2.14	82	129	107	20	0	0	0	0	15	0	0	0	0	0	97	36.6	3.12	95	0	0	0	0	1	0	0	1	1	2	0
male	89	51.94	25.5	73	3	6466	4123	16.8	1.35	3.54	138.1	0.81	61	97	0.91	34.2	26.8	17	2.73	2.23	97	109	57	21	0	0	0	1	15	0	0	0	0	0	98	39.7	3.14	95	0	0	1	0	0	0	0	1	4	5	0
male	70	132.85	7.3	111	2.8	1445	4158	13.5	0.79	3.67	134.4	0.92	125	164	9.33	26.6	26.4	18	3.57	1.85	104	111	67	20	0	0	0	0	15	0	0	0	0	0	97	38.9	5.85	95	0	0	0	0	1	0	0	1	4	3	0
male	77	59.2	8.4	95	2.6	639.6	2779	13.5	7.06	4.67	131.5	0.75	97	206	9.93	27.3	31.6	29	3.51	2.03	117	77	45	22	0	1	0	1	15	0	0	0	0	0	97	37.8	5.18	96	0	0	0	0	1	0	0	1	6	5	0
female	68	112.96	6	109	1.5	14561	4455	13.6	2.01	3.05	146	0.95	94	83	10.95	31.8	26.4	24	3.04	2.1	72	102	60	20	1	1	1	0	15	0	0	0	0	0	94	37.2	6.17	93	0	0	0	0	1	0	0	1	1	5	0
female	90	79.14	10.4	72	1.3	1098	4703	14.3	2.36	3.09	137	0.81	111	152	11	29.5	23.1	10	3.76	1.96	84	145	70	20	0	0	0	0	15	0	0	0	0	0	97	38.5	5.46	94	0	0	0	0	1	0	0	1	2	2	0
female	83	165.39	11.2	66	5.4	1814	5271	15.6	1.65	3.05	132.8	0.81	104	125	7.16	27.7	30.9	21	3.52	1.99	100	119	61	20	1	0	0	1	15	0	0	0	0	0	96	38.1	4.73	94	0	0	1	0	0	0	0	1	2	3	0
female	72	217.3	4.7	280	1.4	14104	6814	17.6	14.74	4.31	153.1	0.91	80	58	2.59	23.5	32	13	3.76	2.34	114	113	81	22	0	0	0	0	15	0	0	0	0	0	94	37.9	4.7	82	0	0	1	0	0	0	0	1	4	7	0
female	48	128.37	8.3	78	5.8	618	5840	13.2	6.37	2.91	141.5	0.72	118	245	10.03	33.2	27.5	49	2.92	2.45	71	151	74	20	0	0	0	0	15	0	0	0	0	0	99	40	7.33	94	0	0	0	0	1	0	0	1	3	2	0
male	81	27.26	5.7	438	0.1	35000	3695	12.2	1.26	4.54	140.4	0.87	119	213	9.17	34.7	28.7	8	2.63	2.15	106	156	64	20	0	1	0	0	15	0	0	0	1	0	93	39.9	5.46	96	0	0	0	0	0	0	0	1	4	6	0
male	74	83.2	28.4	51	5.8	148.8	1741	13.9	1.48	4.67	132.5	0.9	64	253	9.56	26.8	30.4	43	3.24	1.9	106	110	65	18	0	0	0	0	15	0	0	0	0	1	99	37.5	5.23	96	0	0	0	0	0	0	0	1	2	3	0
female	80	138.04	10.6	74	1.9	1066	2290	14.1	5.57	3.4	128	0.71	106	110	7.63	29	22.1	14	1.79	1.87	108	141	74	20	0	1	0	1	15	0	0	0	0	0	98	37.5	4.6	95	0	0	1	0	0	0	0	1	2	3	0
female	54	200	6.8	98	1.5	770.5	1622	15.8	4.77	3.11	142.3	0.71	115	18	13.69	18.2	17.8	14	2.39	1.17	104	125	83	19	0	0	0	0	15	0	0	0	0	0	99	37.2	6.92	95	0	0	0	0	1	0	0	1	2	6	0
female	72	63.78	14	54	1.7	376.5	3080	14.7	2.28	3.44	135.4	0.8	121	144	15.64	27.1	26.7	44	2.71	1.14	123	137	98	20	0	1	0	0	15	0	0	0	0	0	92	38.6	2.23	92	0	0	0	1	0	0	0	1	5	4	0
male	74	47.57	10.1	85	0.6	829.6	4939	14.4	3.22	4.2	128.6	0.6	102	317	7.67	30	32.7	17	2.6	2.03	72	84	47	20	0	0	0	1	15	0	0	0	0	0	99	36.1	5.01	95	0	0	1	0	0	0	0	1	2	5	0
male	69	149.22	38.8	116	3.2	21411	1765	15.5	18.71	4.72	131.9	0.72	92	76	41.75	17.7	28	126	2.34	1.64	92	138	88	20	0	0	0	1	15	0	0	0	0	0	99	37.7	3.62	94	0	0	0	0	0	0	0	1	1	7	0
male	62	43.98	20.6	80	1.8	187.5	2499	16	16	4.02	140.2	0.84	105	129	4.78	27.8	30.7	50	2.71	1.95	92	118	69	18	0	0	0	1	15	0	0	0	0	0	99	36.6	4.18	97	0	0	0	0	0	0	0	1	1	4	0
male	68	1	69.6	94	1.8	249.2	8801	12.6	0.71	4.12	137.6	0.79	146	159	10.35	42.4	28.1	614	5.33	2.17	103	151	86	20	0	0	0	0	15	0	0	0	0	0	98	39.2	4.77	95	0	0	0	1	0	0	0	1	4	4	0
male	86	67.1	22.4	100	1.4	2995	4977	13.8	1.74	4.17	144.6	1.06	165	286	26.82	40.2	34.7	117	4.08	2.34	88	133	76	18	0	0	0	0	15	0	0	0	0	0	99	36.4	6.97	95	0	0	0	1	0	0	0	1	1	3	0
male	71	45.18	12.5	67	4.1	424.5	7689	14.6	0.62	3.78	135.8	0.97	154	143	17.85	46.9	25.2	18	3.7	2.34	138	177	89	30	1	1	0	0	15	0	0	0	0	0	99	38.9	3.95	94	0	0	1	0	0	0	0	1	7	3	0
female	74	97.8	7.3	81	7.8	192.2	5297	14.4	2.03	3.55	134.5	0.72	134	103	8.94	28.3	23.3	21	3.13	1.97	156	149	88	24	1	0	0	0	15	0	0	0	0	0	91	39.1	6.05	90	0	0	0	0	0	0	0	1	7	4	0
male	77	13.9	14.5	105	2.7	3821	5732	15.5	12.28	3.8	139.1	0.78	142	70	2.8	31.9	21.1	25	4	1.89	130	135	62	20	0	1	0	0	15	0	0	0	0	0	99	39.8	2.67	96	0	0	0	0	0	0	0	1	6	4	0
female	71	35.37	8	154	2	4209	5367	15.2	10.31	3.61	136.6	0.71	94	86	6.36	35.9	21.7	18	3.34	1.04	138	104	62	24	0	1	0	0	15	0	0	0	0	0	97	39.1	3.35	74	0	0	1	0	0	0	0	1	7	5	0
male	70	36.09	9	72	1.9	2789	3912	12.4	2.61	3.05	142.4	0.98	139	98	1.54	34.3	20.9	31	3.25	1.05	113	107	73	20	0	0	0	0	15	0	0	0	0	0	95	38.9	4.45	57	0	0	1	0	0	0	0	1	5	5	0
male	85	80.51	16.3	75	4.2	380.1	3817	12.8	0.71	3.06	138.1	0.74	135	146	8.29	26.5	21.5	19	4.77	1.9	110	106	61	20	0	1	0	0	15	0	0	0	0	0	91	37	6.06	91	0	0	1	0	0	0	0	1	2	4	0
female	72	13.54	19.7	53	1.4	1505	1856	14.5	19.41	3.68	131.8	0.8	83	199	10.59	23.2	21.4	22	2.37	1.76	114	131	72	20	0	0	0	0	15	0	0	0	0	0	94	40.2	5.02	88	0	0	1	0	0	0	0	1	5	3	0
female	67	206.73	14.8	155	0.9	434.9	2396	15	5.57	2.81	131.5	0.64	84	121	9.18	24.7	41.6	13	1.63	2.08	94	116	68	18	0	0	0	1	15	0	0	0	0	0	100	36.9	7.27	95	0	0	0	0	1	0	0	1	1	4	0
male	76	147.65	6.1	733	1.5	5839	2938	14.8	2.52	5.58	127	0.98	77	182	16.53	26.5	24.1	22	4.31	2.04	66	158	90	20	1	0	0	1	15	0	0	0	1	0	98	37.1	5.75	90	0	0	1	0	0	0	0	1	1	6	0
male	81	36.91	14.7	99	2.6	260.8	3390	16.4	6.7	4.53	139	0.94	164	210	9.13	28.3	23.5	12	2.4	1.92	112	135	83	22	0	0	0	0	15	0	0	0	0	0	95	37.1	7.55	95	0	0	1	0	0	0	0	1	4	3	0
male	83	150.5	8.1	114	2.2	4158	5997	15.9	3.79	3.42	138.3	0.94	136	233	31.36	31.8	19.5	48	2.6	2.07	117	95	65	18	0	0	0	0	15	0	0	0	0	0	95	37.7	5.47	95	0	0	0	0	0	0	0	1	4	4	0
female	67	139.1	25.3	45	1.5	3493	2708	17.1	4.29	3.02	138.6	0.74	88	356	17.78	23.8	37.5	16	2.62	1.09	95	132	73	20	0	0	0	0	15	0	0	0	0	0	95	38.5	4.01	89	0	0	0	0	0	1	0	1	2	4	0
female	99	156.26	12.3	81	1.3	3296	5250	15.4	2.65	3.09	136.2	0.9	143	170	12.6	31.5	27.7	11	2.72	2	96	138	97	20	0	1	0	0	15	1	0	0	0	0	96	37.7	6.65	92	0	0	0	0	1	0	0	1	1	2	0
male	73	1.02	7.6	72	2.2	700.5	5030	13.2	3.53	3.5	136.6	0.87	146	199	23.21	32.7	23.3	42	2.82	1.91	92	108	56	18	0	0	0	0	15	0	0	0	0	0	97	37.1	3.12	90	0	0	0	0	0	0	0	1	1	2	0
male	44	221.62	10.7	766	0.7	203.4	4306	13.5	2.39	6.37	129.9	1.24	101	179	14.62	38.4	27.9	13	3.17	2.03	76	103	60	16	0	1	0	0	15	0	0	0	1	0	95	35.9	7.75	95	0	0	0	0	0	0	0	1	2	7	0
female	75	124.45	21.6	253	1.1	4696	6107	14.5	3.18	3.4	139	0.92	97	340	27.43	32.5	30.1	79	4.99	2.09	82	133	75	18	1	1	0	0	15	0	0	0	0	0	96	36.8	6.04	91	0	0	0	1	0	0	0	1	1	5	0
male	67	121.97	18.9	109	1.8	157.5	4248	14.1	0.53	3.27	144.1	0.86	143	114	12.5	32.6	23.2	14	2.43	1.9	70	124	74	20	0	0	0	1	15	0	0	0	0	0	98	37.2	6.08	98	0	0	1	0	0	0	0	1	1	3	0
male	67	200	10.5	401	3.1	882.5	5773	16.9	0.81	2.43	182	0.89	114	150	16.49	29.4	27.9	18	3.37	1.9	112	112	78	20	0	1	0	1	15	0	0	0	0	0	98	37.8	9.73	90	0	0	1	0	0	0	0	1	3	6	0
male	64	200	12.3	97	3	313.7	5290	15.7	2.02	4.03	144.1	0.86	130	84	14.03	32.9	19.9	39	3.06	2.04	84	123	79	20	0	0	0	0	15	0	0	0	0	0	97	36.5	4.8	95	0	0	1	0	0	0	0	1	1	4	0
male	68	200.54	12.7	141	1.3	1223	3042	14.1	1.79	2.43	130.4	0.77	111	121	7.46	29	25.3	23	3.72	2.13	102	114	65	18	0	1	0	0	15	0	0	0	0	0	96	38.3	8.99	90	0	0	0	0	0	0	0	1	3	4	0
male	77	121.21	106.8	160	7.4	27071	3582	15.1	12.26	3.74	140	0.72	144	128	21.08	28.5	28.3	78	3.15	2.26	120	107	63	24	0	1	0	0	15	0	0	0	0	0	100	36.7	8.71	96	0	0	0	1	0	0	0	1	4	7	0
male	50	156.69	15.9	128	1.5	424.8	4892	14.1	3.56	3.4	124.6	0.86	116	59	10.94	32.2	24	191	4.41	2.16	82	132	92	22	0	0	0	0	15	0	0	0	0	0	97	38.3	6.08	95	0	0	0	0	0	0	0	1	3	5	0
male	32	76.73	12.6	1170	2.1	35000	2523	16.1	1.55	5.71	128.5	0.85	120	131	14.57	26.6	22.3	49	2.31	1.87	86	174	116	18	1	1	0	0	15	0	1	0	1	0	100	37.3	3.88	95	0	0	0	0	0	0	0	1	1	7	1
male	55	179.93	26.6	73	1.6	453.1	5569	14.7	5.88	3.45	140.8	0.8	134	253	15.58	34.9	31.7	13	2.77	2.02	90	129	78	18	0	0	0	0	15	0	0	0	0	0	96	36.3	8.61	98	0	0	1	0	0	0	0	1	1	3	0
male	26	213.1	17.2	87	4.3	191.1	7437	16.6	6.25	4.07	137.3	0.82	153	152	8.55	38.5	18.3	36	2.62	2.18	138	91	61	20	0	0	0	0	12	0	0	0	0	0	97	40	5.35	96	0	0	0	0	0	0	0	1	9	4	0
male	68	154.56	14.9	81	3.6	1920	1876	15.8	15.04	3.69	135.6	0.93	76	33	15.11	22	35.9	25	2.35	2	51	99	63	18	0	0	0	1	15	0	0	0	0	0	97	36	4.09	96	0	0	0	0	0	0	0	1	4	5	0
male	70	3.3	14	83	2.3	646.5	6498	12.9	1.38	4.1	139	0.64	150	252	11.87	30.9	21	18	3.07	1.96	94	111	63	18	0	1	0	0	15	0	0	0	0	0	94	37.4	3.46	94	0	0	0	0	0	0	0	1	1	3	0
female	92	44.01	7	61	0.8	747.9	6797	14.5	2.42	3.32	133.5	0.81	81	202	6.22	27.8	28.9	9	3.59	1.94	84	130	78	22	0	1	1	0	15	0	0	0	0	0	98	37.7	3.69	95	0	0	1	0	0	0	0	1	2	2	0
male	98	17.54	25.1	107	0.7	1003	5553	14.7	7.17	4.53	139.4	0.85	110	137	8.47	29.5	35.7	673	2.65	2.01	80	86	58	20	0	0	0	0	15	0	0	0	0	0	98	36.6	4.57	90	0	0	0	1	0	0	0	1	2	7	0
male	67	51.77	22.5	138	8.9	8999	3044	20.3	4.14	5.14	137.1	0.77	94	264	4.44	21.5	20.3	22	2.84	1.12	82	133	65	12	0	0	0	1	15	0	0	0	0	0	97	34.6	2.8	93	0	0	1	0	0	1	0	1	2	4	0
female	46	335.71	8.1	72	1.2	267.8	2945	14.6	1.78	3.09	133.9	0.9	100	232	36.99	25.4	32.4	14	2.16	1.78	114	92	47	24	0	0	0	0	15	0	0	0	0	0	96	36.5	7.11	95	0	0	0	0	0	0	0	1	5	5	0
male	76	92.4	7.2	163	3.5	1531	5090	15.2	16	3.56	134.9	0.8	144	145	16.55	30.8	24.5	23	3.09	2.03	113	120	102	20	1	1	0	0	15	0	0	0	0	0	93	38.3	4.9	91	0	0	0	0	1	0	0	1	4	5	0
female	54	42.73	27.6	101	3.3	1297	4419	15.1	1.8	3.68	136	0.64	125	212	15.41	27.4	28.1	15	1.99	1.84	107	139	84	22	0	0	0	0	15	0	0	0	0	0	98	40.2	5.09	96	0	0	0	0	1	0	0	1	5	3	0
male	70	62.49	13.8	85	1.3	150.6	6498	14.5	0.58	3.52	136	0.9	134	162	10.61	39.7	25.2	14	3.3	1.97	115	154	82	22	0	1	0	0	15	0	0	0	0	0	97	38.6	4.75	95	0	0	0	0	0	0	0	1	6	2	0
male	75	64	30.2	50	1.3	577.6	3944	13.2	0.77	3.92	133.8	0.75	128	81	10.09	31.6	26.7	18	4.11	1.94	124	147	76	18	0	0	0	1	15	0	0	0	0	0	98	39.3	5.94	97	0	0	0	0	0	0	0	1	5	5	0
female	59	86.6	9.2	69	0.9	373.4	4467	16	0.87	3.58	134.3	0.81	119	164	12.03	29.4	18.1	16	3.31	1.95	106	126	73	20	0	0	0	1	15	0	0	0	0	0	94	38.6	4.24	93	0	0	0	1	0	0	0	1	4	3	0
female	54	168.1	11.3	199	3.6	1171	5967	14.4	3.65	3.29	129.3	0.72	110	213	11.78	31.2	32.8	38	3.69	2.04	104	92	49	16	1	1	0	0	15	0	0	0	0	0	96	37.8	8.96	96	0	0	0	0	1	0	0	1	3	7	0
female	52	125.23	17.7	108	1.6	35000	2562	18.4	17.38	4.47	132	0.49	95	105	14.44	19.9	26	35	2.36	2.13	128	105	57	18	1	0	0	0	15	0	0	0	0	0	95	36.7	2.72	95	0	0	0	0	0	0	0	1	3	4	0
female	80	200	5.6	103	0.7	2927	5439	14	4.92	2.53	135.2	0.83	109	171	17.52	29.5	29.2	38	5.2	1.94	110	150	69	20	0	1	0	0	15	0	0	0	0	0	92	39.5	8.36	92	0	0	0	0	0	0	0	1	4	3	0
male	81	16.99	12.3	83	2.3	838.5	6838	13.1	0.68	3.92	140.9	0.89	131	146	5.8	36.6	23.2	20	3.69	1.96	64	136	65	20	0	0	0	1	15	0	0	0	0	0	97	36.9	3.92	97	0	0	0	0	0	0	0	1	1	3	0
male	68	222.13	33.3	262	1.3	473.8	2577	16.9	5.88	4.76	132	0.91	120	238	10.79	24.5	39.4	30	2.78	2.2	108	90	59	22	0	1	0	0	15	0	0	0	0	0	98	37.7	10.72	98	0	0	1	0	0	0	0	1	4	9	0
female	88	28.34	6.1	75	0.8	886	3752	13.6	1.11	4.15	133	0.95	118	264	11.42	33.1	23	9	4.09	1.84	117	162	69	20	0	1	0	1	15	0	0	0	0	0	93	39.5	5.77	93	0	0	0	0	1	0	0	1	5	3	0
female	46	200	8.2	101	0.8	2876	2969	15.2	2.14	3.95	136.7	0.74	118	51	12.65	28.4	17.4	13	2.68	2.23	88	90	52	20	0	0	0	0	15	0	0	0	0	0	97	39.2	8.1	90	0	0	0	0	0	1	1	1	4	7	0
male	85	200	8.2	63	0.7	3099	2826	16.1	1.13	4.55	124.2	0.68	119	267	16.85	25.6	39.7	5	2.17	2.55	74	94	61	20	0	0	0	0	15	1	0	0	0	0	94	37.2	6.99	91	0	0	0	0	0	0	0	1	2	3	0
male	84	148.41	28.6	105	1	649.6	3390	15.6	3.23	3.78	135.8	0.84	118	198	10.51	32.7	29.6	6	3.27	2.22	88	104	56	18	0	1	0	0	15	0	0	0	0	0	91	37.9	6.9	91	0	0	1	0	0	0	0	1	1	4	0
male	64	3.17	9.8	90	1.6	60.5	5564	14.8	0.75	3.71	137.3	0.89	158	177	14.16	35.8	26.3	23	2.61	1.94	64	99	54	18	0	0	0	0	15	0	0	0	0	0	95	37.2	2.6	95	0	0	0	0	0	0	0	1	2	6	0
female	35	200	11.1	86	0.8	2064	7055	13.8	5.92	3.2	136.8	0.89	118	105	2.05	31.2	27.1	18	3.73	2.21	183	114	71	22	0	0	0	0	15	0	0	0	0	0	99	41.3	6.82	97	0	0	0	0	1	0	0	1	7	3	0
male	86	46.6	5.2	101	2	8023	3768	13.8	0.95	3.57	135.8	0.8	103	240	19.15	31.1	38	46	4.25	2.19	87	112	56	18	0	1	1	0	15	0	0	0	0	0	97	37.2	5.05	96	0	0	0	0	0	0	0	1	1	2	1
male	73	58.32	19.5	116	2.3	3292	4883	17.1	0.93	3.29	142.8	0.75	148	84	18.36	31.8	23.4	35	2.6	2.03	64	96	56	20	1	0	0	0	15	0	0	0	0	0	96	36.4	2.8	90	0	0	0	0	1	0	0	1	2	8	0
male	82	56.87	21.1	137	3.8	4721	3496	15.1	4.66	4.6	134.5	0.98	136	81	13.55	32.1	25.9	94	4.13	2.15	114	98	67	29	0	1	0	0	15	1	0	0	0	0	96	36.6	7.84	9	0	0	1	0	0	0	0	1	5	6	0
male	52	82.5	8.9	82	2.2	108.7	4425	13.8	1.12	3.8	144.4	0.86	132	242	11.43	32.1	28.5	41	3.32	2.05	90	110	66	18	0	0	0	1	15	0	0	1	0	0	98	36.5	4.91	98	0	0	0	0	0	0	0	1	1	2	0
female	82	42.28	10.7	92	2	699.5	3158	14.7	0.93	2.98	146.1	0.85	89	190	6.98	31.5	22.7	156	2.54	1.98	102	116	71	20	0	1	0	0	15	0	0	0	0	0	98	37.5	3.4	95	0	0	0	0	0	0	0	1	2	2	0
male	74	62.5	6.3	104	1.2	32.2	4932	14.3	1.11	3.8	134	0.61	102	134	4.92	29.8	20.9	7	1.71	1.84	128	100	65	18	1	0	0	0	15	1	0	0	0	0	91	39.4	3.88	94	0	0	0	0	0	0	0	1	6	4	0
female	83	49.64	5.7	190	2.5	7049	2997	17.3	2.71	4.09	139.6	0.66	141	308	17.36	23.4	36	5	4.87	2.97	109	72	46	22	0	0	0	0	12	0	0	0	0	0	91	38.7	5.1	90	0	0	0	0	0	0	0	1	9	10	0
female	40	140.73	28.8	165	1.9	6842	4665	15.5	1.02	4.89	132.2	0.72	93	38	10.59	27	25.5	45	3.67	1.9	106	97	69	18	1	0	0	0	15	0	0	0	0	0	96	38.6	8.32	89	0	0	1	0	0	0	0	1	5	7	0
male	70	102.12	12.1	78	1.4	774.1	4388	15	5.14	3.28	126.6	0.95	134	67	5.51	30.8	27.7	21	2.97	1.9	118	115	71	16	0	0	0	0	15	0	0	0	0	0	97	39.4	4.61	95	0	0	0	0	0	0	0	1	5	4	0
male	70	160.21	40.9	115	4.9	2816	1142	18.8	12.57	4.25	130.1	0.77	115	60	3.03	14	39.5	42	1.56	1.77	139	110	73	22	1	0	0	0	12	0	0	1	0	0	98	38.9	3.03	88	0	0	0	0	0	0	0	1	9	9	0
male	86	70.64	9.4	212	2.8	1063	4125	15	0.83	5.04	151.8	0.93	133	214	23.06	29.6	22	11	2.59	2.32	98	99	66	18	0	0	0	0	15	1	0	0	0	0	95	36.2	4.98	96	0	0	0	0	0	0	0	1	2	5	0
female	79	165.94	35.6	158	5.4	1474	2618	19.9	7.2	3.45	140.8	0.63	111	33	6.95	26.8	30.3	29	2.22	1.85	159	148	60	24	1	1	0	0	15	0	0	1	0	0	99	38.9	3.6	93	0	0	0	0	0	0	0	1	7	8	0
female	76	200	5.7	157	2.3	2818	3527	16.7	3.88	4.01	135.4	0.89	107	211	28.26	27.8	37.1	11	1.98	2.12	92	118	67	20	0	0	1	0	15	0	0	0	0	0	99	36.1	7.28	95	0	0	1	0	0	0	0	1	1	3	0
female	55	133.86	7.8	52	2.2	2206	2287	16.2	2.82	4.19	135.7	0.59	88	310	27.78	19.7	34	23	3.91	2	108	97	59	20	0	0	0	0	15	0	0	0	0	0	97	36.6	4.44	95	0	0	0	0	0	0	0	1	3	2	0
female	65	29.62	11.1	117	3	22887	3160	17.2	6.96	3.77	141.5	0.9	104	141	10.85	26.3	30.5	33	3.52	1.82	118	146	80	23	0	0	0	0	14	0	0	0	0	0	90	37.6	2.26	84	0	0	1	0	0	1	0	1	5	6	0
male	49	21.88	22.6	71	3.4	36.9	9054	13.2	0.22	3.17	137	0.93	160	257	16.09	42.4	26.6	29	4.37	2.18	110	128	79	20	0	0	0	0	15	0	0	0	0	0	96	37.4	4.42	96	0	0	0	0	1	0	0	1	2	3	0
male	84	73.23	13.7	118	3.8	987.4	5027	15.2	1.87	3.68	134.4	0.92	135	133	17.11	33	30.8	25	3.8	1.93	98	126	70	16	0	0	0	0	15	0	0	0	0	0	100	37.2	3.08	94	0	0	0	0	0	0	0	1	1	4	0
female	69	2.11	6.8	82	2.2	933.7	6976	13.9	5.82	2.64	142.9	0.82	106	125	4.86	32.2	23.3	12	4.41	2.02	122	123	63	20	0	0	0	0	15	0	0	0	0	0	93	39	3.67	90	0	0	0	0	0	0	0	1	5	4	0
female	73	239.76	6.8	135	3.4	956.9	5440	15.8	20	3.18	133.4	0.85	116	149	14.83	28.4	29.1	18	3.14	1.94	126	91	67	28	1	1	0	0	15	0	0	0	0	0	98	36.6	10.05	96	0	0	0	0	0	0	0	1	5	4	0
female	73	77.2	7.5	71	1.9	257.3	6350	13.6	4.16	3.83	138.3	0.95	132	268	11.23	33	23	49	5.09	1.98	88	159	66	20	1	0	0	0	15	0	0	0	0	0	100	37.3	4.84	95	0	0	0	0	0	0	0	1	1	2	0
female	39	90.47	14.8	73	1.9	1102	5122	15.4	10.75	2.9	134	0.82	109	96	2.48	30.5	23	19	2.9	1.94	155	115	70	20	0	0	0	0	15	0	0	0	0	0	96	39.3	6.21	95	0	0	0	0	0	0	0	1	6	4	0
female	87	138.36	3	61	1.5	388.5	3075	14.5	3.06	3.52	136.6	0.83	113	347	12.84	22.9	29.2	11	3.38	1.94	122	124	68	20	0	0	0	0	15	0	0	0	0	0	98	36.5	8.51	19	0	0	0	0	0	0	0	1	3	2	0
male	80	197.13	224.4	114	8.6	1888	2335	23.3	4.61	5.27	131.3	1.05	115	20	9.53	23.1	24.7	90	2.24	1.18	94	129	75	22	0	0	0	0	15	0	0	0	0	0	91	37.8	1.94	90	0	0	0	1	0	1	1	1	2	12	0
female	66	194.54	28.6	96	8.1	259.3	2343	16.2	20	3.65	137.1	0.76	130	164	35.18	24.5	21.5	10	1.98	1.87	95	133	80	20	0	0	0	0	15	0	0	0	0	0	95	37.4	4.84	95	0	0	0	0	1	0	0	1	1	4	0
female	70	3.73	10.7	70	3.3	205.5	7544	12.7	1.04	3.74	138.4	0.82	141	212	13.91	35.4	23.7	24	3.29	2.02	130	159	73	20	0	1	0	0	15	0	0	0	0	0	98	40	3.31	92	0	0	1	0	0	0	0	1	6	2	0
male	85	165.67	16.2	117	2.4	6542	3897	17.6	19.98	4.38	138	0.85	127	141	15.13	28.9	26.1	41	2.61	1.86	118	83	51	18	1	1	0	0	15	0	0	0	0	0	98	37.9	5.88	95	0	0	0	0	0	0	0	1	4	7	0
male	85	184.3	7.3	204	1.6	22031	5968	11.9	2.82	3.09	126.5	0.82	85	178	10.07	30.6	28.2	13	2.5	1.79	72	134	64	18	0	1	0	0	15	0	0	0	0	0	96	38.1	6.45	95	0	0	0	0	0	0	0	1	2	4	1
female	34	65.52	17.3	56	1.1	2237	3503	13.9	5.54	3.36	136	0.73	105	150	12.31	24	24	83	2.69	1.87	60	94	56	20	0	0	0	0	15	0	0	0	0	0	99	37.5	3.79	95	0	0	0	0	0	0	0	1	2	6	0
male	79	77.6	7.9	70	1.4	164.6	2510	14.1	5.78	4.65	139.5	0.76	99	524	12.63	28.2	36.2	20	3.25	1.97	78	138	75	20	0	1	0	0	15	1	0	0	0	0	99	37.2	6.71	88	0	0	1	0	0	0	0	1	1	2	0
female	51	171.72	12.7	125	0.4	154.9	5011	15.7	1.12	3.45	142	0.88	121	186	17.8	35.5	31.9	11	3.57	2.18	88	120	89	20	0	0	0	0	15	0	0	0	0	0	95	39.3	6.63	95	0	0	0	0	1	0	0	1	3	4	0
female	77	176.76	11.1	81	2.1	7066	5709	16.2	1.35	3.58	133.2	0.73	102	50	4.28	32.4	25.3	37	2.69	2.1	120	118	60	24	1	0	0	0	15	0	0	0	0	0	98	40.1	4.49	84	0	0	0	0	0	0	0	1	6	5	0
female	55	153.25	15.9	102	1.2	204.8	4803	14.6	1.69	3.04	133	0.91	108	141	14.66	33.9	24.5	41	2.8	1.89	88	108	71	18	0	0	0	1	15	0	0	0	0	0	100	36.6	5.71	95	0	0	0	0	0	0	0	1	1	3	0
male	64	55.55	8.8	80	1.7	1178	8444	13	0.95	3.78	131.3	1.16	158	127	17.75	44.8	33.9	13	4.18	2.31	102	128	81	20	0	0	0	0	15	1	0	0	0	0	93	37	7.42	93	0	0	1	0	0	0	0	1	2	4	0
male	37	2.73	6	74	1.9	56.3	7563	13.6	0.88	3.7	137.3	0.72	158	207	16.94	32.1	21.3	33	3.01	1.98	120	122	75	20	0	1	0	0	15	0	0	0	0	0	98	37.8	3.44	96	0	0	0	0	0	0	0	1	3	2	1
male	89	47.51	19.2	56	3.8	405.5	5108	16.5	0.6	3.81	135	0.97	129	189	17.71	30.7	25.6	8	3.12	1.89	86	151	76	20	0	0	0	0	15	1	1	0	0	0	98	38	3.65	93	0	0	1	0	0	0	0	1	1	2	0
male	45	106.43	19.2	128	8.3	2011	4237	20.3	20	2.89	149	1.37	96	64	6.13	26.8	36.9	45	2.88	2.04	130	128	82	20	0	0	0	0	15	0	0	0	0	0	98	36.1	1.76	95	0	0	1	0	0	0	0	1	4	5	0
male	73	146.87	10.8	248	2.8	321.1	4924	13.1	0.6	4.28	146	1.14	104	81	16.58	31	37.5	41	4.09	2.18	64	138	100	18	0	1	0	0	15	0	0	0	0	0	98	36.1	7.31	89	0	0	1	0	0	0	0	1	1	6	0
male	70	46.42	70.4	214	4.7	3074	5625	15	7.13	3.13	142.7	0.95	129	94	24.38	32.2	25.2	161	3.24	2.38	109	74	42	32	1	1	0	0	15	1	0	0	0	0	94	38	4.02	94	0	0	0	1	0	0	0	1	6	12	0
female	77	214.09	7.7	194	1.4	2309	5021	15	5.73	3.86	139.8	0.71	119	141	35.26	26.4	20.6	20	3.95	1.98	112	81	52	20	0	1	1	0	15	0	0	0	0	0	95	37	4.68	93	0	0	0	0	1	0	0	1	4	9	0
female	47	166.2	15.2	57	2.8	358.1	5586	15.3	1.44	4.09	134.1	0.9	90	227	11.02	31	31	49	3.69	1.99	100	95	65	20	0	0	0	0	15	0	0	0	0	0	98	36.6	6.47	95	0	0	0	0	0	0	0	1	2	2	0
male	58	55.6	591.9	129	6.6	35	1245	50.1	5.14	4.13	127	0.74	74	54	7.75	28.5	35.9	43	0.18	2.15	82	115	56	22	0	0	0	0	15	0	0	0	0	0	99	37.3	0.83	95	0	0	0	0	0	0	0	1	2	9	0
male	81	77.96	16	133	2	385.7	5052	14	0.89	3.76	135	0.87	73	142	13.05	37.4	26.5	38	3.36	2.1	74	158	101	16	0	1	0	1	15	0	0	0	0	0	99	36.5	4.71	99	0	0	0	1	0	0	0	1	1	4	0
female	46	64.8	13.6	76	1.4	343.5	5671	14.1	0.39	3.47	140	0.73	101	182	15.91	33.2	27.1	14	3.14	2.03	93	93	58	20	0	0	0	0	15	0	0	0	0	0	99	37.7	3.41	95	0	0	1	0	0	0	0	1	2	5	0
male	54	78	29.1	119	2.4	83.7	2526	19.5	1.56	4.42	137	0.92	60	54	5.87	27.9	24.4	81	2.74	2.01	95	103	75	18	1	0	0	0	15	0	0	1	0	0	97	36.8	2.16	95	0	0	1	0	0	0	0	1	1	6	0
male	59	16.63	18.7	61	1.8	33.4	6294	13.4	0.61	3.34	134.2	0.86	156	141	10.94	39.2	30.6	24	3.12	2.19	112	140	92	20	0	0	0	0	15	0	0	0	0	0	98	39.2	4.33	93	0	0	0	0	1	0	0	1	5	3	0
female	86	146.5	9.9	27	0.7	1885	2089	14.6	2.6	3.86	139.7	0.58	74	276	13.12	21.7	28.5	19	3.03	1.7	85	107	51	18	0	1	0	0	15	0	0	0	0	0	100	37.2	6.22	81	0	0	1	0	0	0	0	1	1	5	0
female	93	188.8	12.1	198	0.8	677.5	2333	13.2	3.32	4.16	134	0.97	107	60	7.63	28.2	30.6	7	2.63	1.91	76	103	63	18	0	0	0	0	15	0	0	0	0	0	98	36.4	6.49	92	0	0	0	0	0	0	0	1	1	6	0
male	69	1	130	67	26	36.9	6415	25.7	9.12	3.1	136.3	0.82	158	99	12.81	43.9	29.2	52	3.81	2.12	86	106	56	18	0	0	0	1	15	0	0	0	0	0	98	36	1.88	65	0	0	0	0	0	0	0	1	2	7	0
male	30	212.45	17.9	441	2.5	8729	5773	16.5	20	4.43	138.2	0.8	180	39	18.38	31.8	29.4	61	1.8	2.07	106	95	57	20	0	0	0	0	15	0	0	0	0	0	94	36.9	6.04	92	0	0	1	0	0	0	0	1	3	13	0
female	77	274.62	7.5	134	1.5	1650	5008	16.2	2.57	4.31	129.6	0.71	94	188	23.96	27.6	26.7	13	2.52	1.81	104	107	52	18	1	1	0	0	15	0	0	0	0	0	96	37.4	7.01	95	0	0	0	0	0	0	0	1	2	3	0
male	75	200	7	61	1.1	1064	2652	16.5	1.61	3.84	139.6	0.68	124	259	7.96	27.9	21.7	8	2.64	2.02	68	111	70	18	0	0	0	1	15	0	0	0	0	0	98	36.9	7.07	96	0	0	1	0	0	0	0	1	1	2	0
male	24	117.69	64.7	132	2.4	387.5	6791	14	7.4	4.2	141	0.81	134	199	11.27	37.4	27.6	132	3.94	2.17	98	144	89	18	0	0	0	0	15	0	0	0	0	0	96	36.1	8.39	96	0	0	0	0	0	0	0	1	1	5	1
male	84	200	10.5	155	2.1	27071	3626	15.9	2.01	3.84	135.9	0.8	132	89	14.3	27	22.3	20	2.5	1.06	94	121	70	20	1	0	0	0	15	0	0	0	0	0	96	38.3	6.03	92	0	0	0	0	0	0	0	1	2	5	0
female	58	44.72	10.6	32	1.8	153.6	4445	11.6	2.19	4.38	136.3	0.89	78	9	0.03	33.1	19.7	77	2.48	2.09	88	109	67	20	0	0	0	0	15	0	0	0	0	0	98	37.5	4.32	98	0	0	1	0	0	0	0	1	1	6	0
male	82	42.45	11.8	100	2.2	3149	7130	15.8	2.65	3.39	139	0.96	132	181	4.84	32.3	28.3	30	2.9	2.03	126	146	78	26	0	1	0	0	15	0	0	0	0	0	98	40.5	5.39	95	0	0	0	0	1	0	0	1	6	2	0
male	88	20.62	29.9	112	5.7	1754	3408	16.1	4.07	3.84	132.4	0.84	121	176	3.08	27.2	25.9	97	3.09	1.77	88	106	53	32	0	1	1	0	15	0	0	0	0	0	95	40.3	4.56	35	0	0	0	1	0	0	0	1	5	5	0
male	45	105.42	10.3	150	3.3	322.7	5746	14.1	0.86	4.43	127	0.83	136	101	8.01	27.3	22.2	22	2.72	2.32	111	110	77	26	1	0	0	0	15	0	0	0	0	0	92	38.8	3.64	90	0	0	1	0	0	0	0	1	6	5	0
male	65	342.2	10	417	2.6	1402	4624	15.6	2.65	3.23	136.3	0.99	93	224	16.21	27.4	29.4	44	2.22	1.84	82	76	51	18	0	1	0	1	15	0	0	0	0	0	97	36.5	9.03	92	0	0	0	0	0	0	0	1	3	8	0
female	79	32.49	3.4	377	1.5	4797	3944	14.9	16.53	3.63	140.5	0.35	83	150	15.67	22.8	16.4	17	1.63	1.57	108	133	73	20	0	0	0	0	15	0	0	0	0	1	97	37.1	2.99	95	0	0	0	0	0	0	0	1	2	6	0
female	45	200	8.4	307	3.5	14812	7194	16.8	11.44	3.66	139.4	0.57	93	149	13.66	35.2	28.1	16	2.57	2.03	114	151	125	26	0	0	0	1	15	0	0	0	0	0	99	37.4	4.82	95	0	0	0	0	1	0	0	1	4	6	0
male	77	149.13	10.9	80	1.9	12958	2327	14	3.53	3.03	129.3	0.8	117	138	6.72	25.9	22.9	20	1.73	1.84	92	140	76	22	0	1	0	0	15	0	0	1	0	0	93	38.3	5.96	93	0	0	0	0	0	0	0	1	3	4	1
male	75	224.69	3.2	922	1.5	14417	2206	13.8	6.32	5.43	126.3	0.91	56	261	24.68	24.9	29.3	9	3.15	1.84	92	144	84	18	0	1	0	1	15	0	0	0	1	0	100	37.8	7.84	96	0	0	0	0	0	0	0	1	1	6	0
male	54	117.29	16	68	5	2785	3135	16	4.14	3.52	131	0.67	105	165	11.93	19.3	33.1	19	2.45	1.92	136	117	69	24	1	0	0	0	15	0	0	0	0	0	98	40.5	5.39	98	0	0	0	0	0	0	0	1	7	2	0
male	39	196.1	10.9	62	1.5	515	5300	13.2	5.36	4.15	137	0.98	127	168	20.3	31.4	27.7	26	2.43	1.94	70	92	62	20	0	0	0	0	15	0	0	0	0	0	99	37.3	6.1	96	0	0	0	0	0	0	0	1	2	2	0
female	52	200	34.5	450	1.3	24590	2886	16.2	8.6	2.79	129	0.82	123	172	27.22	20.7	25.9	27	2.83	1.91	98	100	69	18	0	0	0	0	15	0	0	0	0	0	98	36.8	8.84	92	0	0	1	0	0	0	0	1	2	8	0
female	61	6.31	32.5	128	3.8	1897	5177	14.1	1.34	3.77	136	0.72	99	186	12.95	32.6	41.4	24	1.59	1.88	113	142	98	18	0	1	1	0	15	0	0	0	0	0	98	38.4	3.47	90	0	0	0	0	1	0	0	1	4	4	0
female	32	52.72	665.6	350	1.7	667.6	2764	20.8	0.83	2.64	131	0.8	153	16	10.05	25.2	30	52	3.29	1.86	74	92	52	20	0	0	0	0	15	0	0	1	0	0	99	36.6	2.06	95	0	0	0	0	0	0	0	1	2	16	0
female	84	134.95	11.4	210	10.9	17703	5827	15.9	16	2.58	143.3	0.89	127	114	11.51	32.6	29.1	23	3.46	2.14	145	90	48	22	0	1	0	0	15	0	0	0	0	0	95	37.7	4.04	10	0	0	0	0	1	0	0	1	6	9	0
male	33	22.61	11	74	1.3	191.1	7129	13.2	0.73	4.09	136.5	0.74	132	153	22.4	34.6	23.2	18	5.18	2.07	82	130	78	20	0	0	0	0	15	0	0	0	0	0	97	39	5.9	97	0	0	1	0	0	0	0	1	3	2	0
male	38	157	11.8	109	1	3813	4994	14.5	3	3.95	134.1	0.61	111	119	10.83	30.5	22.5	19	2.37	2.05	88	81	45	20	0	0	0	0	15	0	0	0	0	0	98	37.3	5.4	91	0	0	0	1	0	0	0	1	2	6	0
female	73	123.85	10.2	76	1.2	1718	4020	12.2	1.46	3.41	135	0.76	84	117	5.38	30.7	27.6	144	2.58	2.08	92	140	82	24	0	1	0	0	15	0	0	0	0	0	96	37.7	6.01	93	0	0	1	0	0	0	0	1	2	3	0
female	73	133.57	56.3	83	1.1	5288	3843	41.5	1.87	3.37	127	0.91	122	68	13.05	33	21.2	15	2.43	1.84	66	90	52	20	0	0	0	0	15	0	0	0	0	0	94	37.9	5.8	94	0	0	1	0	0	0	0	1	2	10	0
male	66	148.29	18.2	73	0.9	1587	6274	14.2	3.38	3.82	131.9	0.7	132	104	10.35	24.4	22.6	17	3.23	1.75	142	116	63	20	0	1	0	0	15	0	0	0	0	0	98	38.1	5.19	96	0	0	1	0	0	0	0	1	5	3	0
male	64	172.5	27.2	113	3.7	1011	6089	14	2.64	4.84	135.7	0.83	115	152	8.82	30.8	43	134	4.38	2.3	92	92	60	18	1	1	0	1	15	0	0	0	0	0	96	36.2	9.43	93	0	0	0	0	0	0	0	1	2	4	0
female	54	228.12	7	50	1.4	6402	2667	15.9	3.04	3.05	128.7	0.72	119	97	26.73	16	34.1	32	2.3	1.78	102	168	105	20	1	1	0	0	15	0	0	0	0	0	94	38.6	8.73	84	0	0	0	0	0	0	0	1	4	5	0
male	56	150.97	8.8	61	1.2	926	2610	14	2.93	3.66	134.7	0.8	130	213	7.91	25.3	24.1	50	2.82	1.69	74	118	82	18	0	0	0	0	15	0	0	0	0	0	97	37.4	6.52	97	0	0	1	0	0	0	0	1	1	2	0
male	45	45.44	35.9	133	7	4624	6698	14	18.37	3.13	136.1	0.59	159	176	10.19	41.1	21.5	24	3.65	2.16	150	74	44	20	0	0	0	0	15	0	0	0	0	0	98	39.5	3.85	97	0	0	0	0	0	1	0	1	8	8	0
female	76	151.34	101.5	72	3.3	502.6	4585	17	2.67	3.67	131	0.71	102	44	14.61	27.3	29.1	81	2.34	1.87	120	154	98	20	1	0	0	0	15	0	0	0	0	0	97	39.5	4.72	95	0	0	0	1	0	0	0	1	5	8	0
male	75	183.62	9.7	194	7.7	18168	3357	13.8	0.97	2.96	131.1	0.81	127	77	8.61	30.9	23.1	12	3.09	1.95	109	93	59	18	0	1	0	0	15	0	0	0	0	0	96	36.8	5.3	20	0	0	0	0	0	0	0	1	3	6	0
female	73	142.69	4.8	135	0.9	542.3	4726	13.9	0.99	3.33	129.8	0.75	102	296	9.26	31.8	26.6	34	3.35	2.1	66	127	51	18	0	0	0	0	15	0	0	0	0	0	99	36.9	5.44	95	0	0	0	0	0	0	0	1	1	3	0
male	60	40.4	16.7	81	4.7	1386	5338	15.4	0.99	3.87	135	0.54	148	168	27.94	31.6	14.5	20	2.37	1.84	98	115	69	22	0	0	0	0	15	1	0	0	0	0	95	37.1	3.53	93	0	0	1	0	0	0	0	1	2	3	0
male	97	148.94	7.2	226	3.7	19446	3270	17	1.92	4.88	131.7	0.69	135	178	31.66	27	27	11	1.56	2.07	92	74	39	22	0	1	0	0	15	0	0	0	0	0	93	36.4	5.26	87	0	0	1	0	0	0	0	1	4	8	0
female	46	159.61	3	34	2	641.7	1925	14.7	4.06	4.45	124.6	0.75	77	740	39.47	17.6	32.4	16	2.79	1.99	110	110	70	20	1	1	0	0	15	0	0	0	0	0	97	38.1	6.27	96	0	0	1	0	0	1	0	1	3	2	0
male	77	51.87	12.2	96	2.4	1997	5106	15.7	1.51	3.48	132.2	0.97	118	162	13.34	33.5	31.8	28	3.66	1.98	142	145	90	22	0	0	0	0	15	0	0	0	0	0	100	40.5	5.01	96	0	0	1	0	0	0	0	1	7	2	0
female	76	59.61	17.9	66	1.7	33.7	4994	14.5	1.91	3.42	137.3	0.97	99	510	7.82	32.4	29.1	33	4.03	2.32	80	101	62	18	0	0	0	1	15	0	0	0	0	0	98	37	10	98	0	0	0	0	1	0	0	1	1	2	0
male	74	200	19.5	134	2.5	35000	2513	15	6.93	3.3	149.6	0.59	105	33	16.62	33.2	17.6	45	2.19	1.05	108	112	71	15	0	1	0	1	15	0	0	0	0	0	98	36.3	5.61	95	0	0	1	0	0	1	0	1	1	6	0
male	82	1	56	133	2.4	1866	4997	14.1	1.59	3.56	138	0.63	132	224	8.41	35.6	32.2	149	1.8	1.84	85	158	83	20	0	1	0	0	15	0	0	0	0	0	97	36.7	3.07	93	0	0	0	0	0	0	0	1	1	5	0
male	57	173.83	4.6	82	1.2	2582	3478	15.5	1.44	3.09	141.4	0.82	91	232	6.63	26	27.6	8	2.93	2.42	102	90	52	18	0	1	0	1	15	0	0	0	0	0	97	36.2	6.12	94	0	0	1	0	0	0	0	1	3	5	0
female	76	122.45	8.4	145	7.2	2206	3049	16.7	8.98	4.83	127	0.62	130	218	24.01	18.2	28.7	28	2.58	1.84	141	154	99	28	1	1	1	0	15	0	0	0	0	0	96	40	6.3	95	0	0	0	0	0	0	0	1	7	3	0
female	78	216.85	12	106	1.4	1399	3587	14.5	5.03	3.36	130.2	0.69	100	218	17.26	30.1	31.3	27	2.37	1.87	126	133	74	16	0	1	0	0	15	0	0	0	0	0	95	38.5	5.35	95	0	0	0	0	1	0	0	1	4	3	0
female	67	153.9	13	175	2.8	1320	3068	14.6	1.3	4.77	132	0.77	95	224	32.7	31.1	29.5	12	3.22	2.16	98	103	68	18	0	1	0	0	15	0	0	0	0	0	99	36.8	6.22	99	0	0	0	0	0	0	0	1	1	4	0
male	69	186.64	9.1	131	1	1541	3396	13.4	1.31	3.61	136.4	0.76	120	137	5.31	25.5	33.2	33	3.56	1.82	84	134	88	20	0	0	0	0	15	0	0	0	0	0	98	36.5	9.3	92	0	0	1	0	0	0	0	1	1	4	0
male	47	5.21	29.6	102	1	502	6490	13.1	4.26	3.51	138	0.87	142	154	13.35	35	25.4	172	3.58	1.99	118	114	78	20	0	0	0	0	15	0	0	0	0	0	97	37.4	4.49	96	0	0	0	0	0	0	0	1	3	3	0
female	76	218.95	12	102	5.3	4854	2635	16.5	3.91	4.26	136	0.68	96	100	11.01	28.5	27.5	42	2.86	1.92	104	82	50	20	1	1	0	0	15	0	0	0	0	0	100	37.9	4.77	96	0	0	0	1	0	0	0	1	3	7	0
female	81	163.2	7.3	111	1.4	3474	5629	14.6	4.79	3.38	136	0.96	119	180	10.37	32.4	26	17	2.91	1.16	83	152	80	20	0	1	0	0	15	0	0	0	0	0	97	38	5.97	97	0	0	0	0	1	1	0	1	1	3	0
female	77	90.17	33.2	219	2.3	35000	3443	17.4	20	3.93	144	0.69	83	19	10.8	34.5	19.3	112	3.36	1.6	68	95	62	18	0	0	0	0	15	0	0	0	0	0	95	36.9	1.76	91	0	0	0	0	0	0	0	1	2	11	0
male	78	77.35	73	111	5.2	1860	5008	15.4	2.67	3.01	139.5	0.69	126	101	14.36	29.7	23.3	254	2.48	1.71	74	96	60	20	0	0	0	0	15	0	0	0	0	0	94	37.9	3.68	86	0	0	0	1	0	0	0	1	2	7	0
female	60	126.17	8	44	1.9	359.1	7418	13.7	1.47	3.07	133	1.07	110	186	10.04	37.5	31.3	12	3.75	2.13	104	138	81	22	1	1	1	0	15	0	0	0	0	0	94	38.4	6.21	95	0	0	0	0	0	0	0	1	4	3	0
female	69	118.3	13.8	106	2.6	1409	5055	13	2.51	2.95	134.4	0.78	129	94	18.35	30.5	29.5	12	3.91	2.19	90	126	81	18	0	0	0	0	15	0	0	0	0	0	90	37.5	6.02	90	0	0	0	0	1	0	0	1	1	5	0
male	55	35	21.6	123	1.4	838.5	3018	14.5	0.62	3.65	133.8	0.97	121	98	10.31	35.9	23.8	20	3.34	2.08	78	127	72	20	0	0	0	1	15	0	0	0	0	0	100	39.4	6.59	96	0	0	0	0	0	0	0	1	3	6	0
male	83	58.14	34.3	30	1.9	6742	2399	15.9	1.2	3.26	136.8	0.62	88	60	1.73	25	20.2	11	1.34	1.85	68	113	74	16	0	0	0	1	15	0	0	0	0	0	100	38.7	2.27	95	0	0	0	0	1	0	0	1	3	6	0
female	56	150.61	13.7	60	0.8	719.4	4338	15.7	2.39	3.35	138.2	0.84	126	98	19.39	29.2	22.5	42	2.83	1.85	54	90	51	18	0	0	0	0	15	0	0	0	0	0	97	36.6	5.82	96	0	0	0	1	0	0	0	1	2	7	0
female	59	239.52	7.1	117	2	620.4	4947	14.8	3.26	3.44	137.5	0.78	116	102	12.65	32.6	24.7	20	3.69	2.13	102	114	77	22	0	0	0	0	15	0	0	0	0	0	99	40.1	7.73	95	0	0	0	0	1	0	0	1	5	4	0
female	88	51.75	12.4	146	1.1	1060	2313	16	5.59	3.69	137	0.73	62	128	19.12	21.7	20.7	86	1.94	1.67	95	112	66	20	0	0	0	0	15	0	0	0	0	0	99	36.5	2.71	94	0	0	0	0	0	1	1	1	1	4	0
male	52	19.42	10.6	278	2.4	226.7	6434	14	0.67	5.96	134.7	0.68	125	161	16.51	32.6	23	32	4.72	2.09	64	161	92	18	0	1	0	0	15	0	0	0	1	0	98	36.8	4.02	96	0	0	0	0	1	0	0	1	1	4	0
male	78	119.67	7.2	97	0.8	954.9	4775	14.5	0.96	3.25	135.8	0.85	109	129	5.04	29.9	27.2	17	3.41	2.14	82	135	58	22	0	1	0	0	15	0	0	0	0	0	97	38.8	5.9	94	0	0	1	0	0	0	0	1	4	3	0
female	87	82.93	66.5	105	4.4	5019	4620	17.7	1.08	3.21	136.1	0.73	143	111	15.34	35.4	26.4	13	2.29	2.09	86	94	61	20	0	1	0	1	15	0	0	0	0	0	93	36.8	3.94	89	0	0	1	0	0	0	0	1	2	6	0
female	53	286.22	17.6	95	2.6	653.8	6629	17.8	2.29	3.89	135	0.7	100	202	21.12	29.2	18.3	38	2.88	1.91	136	117	69	20	1	0	0	0	15	0	0	0	0	0	97	39.6	6.92	95	0	0	0	0	1	0	0	1	6	2	0
male	56	4.76	8	98	1.1	532.4	2962	16	0.87	4.38	130.3	0.76	108	42	2.08	29.4	33.8	26	2.77	1.81	64	135	66	20	1	0	0	0	15	0	0	1	0	0	98	37.8	3.17	96	0	0	0	0	0	0	0	1	1	5	0
male	75	0.5	71.4	96	4.2	1303	7797	13.8	14.23	2.93	135.2	0.64	125	133	3.5	32.4	20.8	255	3.09	1.81	114	120	54	22	1	1	0	0	15	1	0	0	0	0	98	39.3	2.73	91	0	0	0	1	0	0	0	1	6	5	0
female	57	18.21	6.8	56	13.2	13391	8733	14.5	1.64	3.54	137.9	0.83	130	392	25.2	38.2	30.1	39	5.45	0.97	128	84	43	16	0	0	0	0	15	0	0	0	0	0	92	36.5	4.57	78	0	0	1	0	0	0	0	1	4	6	0
male	86	2.88	82.5	103	5.6	220.8	3926	14.3	13.4	3.81	141	0.66	123	155	6.78	33.5	34.5	325	2.05	1.98	120	142	111	22	1	1	0	1	15	0	0	0	0	0	97	39.4	3.79	94	0	0	0	0	0	0	0	1	6	4	0
male	62	181.04	13.3	79	3.6	3400	1489	16.5	1.61	3.76	134.3	0.72	122	150	11.31	24.1	35.6	27	1.05	1.74	118	128	65	22	1	1	0	0	15	0	0	0	0	0	95	39	7.89	94	0	0	0	0	0	0	0	1	6	4	0
male	79	210.45	27.2	93	1.3	201.6	5606	12.9	1.54	3.72	134.9	0.79	133	150	17.52	29.4	30.8	12	3.81	2.11	102	131	71	20	0	0	0	0	15	1	0	0	0	0	96	38.1	7.45	94	0	0	0	0	1	0	0	1	3	4	0
male	74	196.44	4.1	160	1.3	3569	3230	15.4	2.59	3.14	137.5	0.67	123	222	8.93	28.3	26.5	17	3.74	2.05	94	136	86	18	0	1	0	0	15	0	0	0	0	0	96	36.4	6.37	96	0	0	1	0	0	0	0	1	1	3	0
male	67	19.03	83.2	147	1.7	623.8	6366	18.8	2.81	3.75	137.8	0.8	124	78	6.45	34.8	33.9	45	3.19	1.79	71	152	93	16	1	0	0	1	15	0	0	0	0	0	98	39.1	5.7	95	0	0	0	1	0	0	0	1	3	7	0
male	75	5.11	13.8	191	25	513.3	8019	15.5	12.72	3.22	142.6	0.67	143	328	29.64	37	32.3	29	2.78	1.99	124	101	57	26	0	0	0	0	15	0	0	0	0	0	91	38.2	4.16	91	0	0	0	0	0	0	0	1	5	5	0
male	70	164.89	52.3	143	18	5477	3371	16.3	13.02	4.02	135.7	0.97	175	199	29.64	31.8	27.2	9	2.91	1.97	175	142	62	24	0	1	0	0	15	0	0	0	0	0	93	36.3	6.36	88	0	0	1	0	0	0	0	1	5	6	1
male	63	228.7	18.1	92	1.3	4313	2387	16.4	19.61	3.86	134.7	0.58	50	85	1.93	22.8	39.9	22	2.28	1.91	108	121	69	20	1	1	0	0	15	0	0	0	0	0	97	37.2	4.68	95	0	0	1	0	0	0	0	1	2	4	0
male	76	274.87	67.4	315	4.5	8674	2980	14.5	7.59	4.98	139.3	0.91	114	205	24.41	25.8	35.4	28	3.72	1.95	154	114	72	20	0	1	0	0	15	0	0	0	0	0	99	36	6.69	95	0	0	0	0	0	0	0	1	5	7	0
female	65	1.89	8.3	79	2.2	739.1	5986	13.3	8.82	3.55	139.4	0.64	132	352	5.14	29.2	21.8	25	2.74	1.98	112	142	93	20	0	1	0	0	15	0	0	0	0	0	97	39.8	4.04	95	0	0	0	0	0	0	0	1	5	2	0
male	89	84.16	6.8	234	1.7	371.7	3167	12.1	2.73	4.47	135	0.88	76	287	14.91	30.2	27.4	13	4.46	2.83	78	129	81	18	0	1	1	0	15	0	0	0	0	0	96	36.5	5.8	95	0	0	0	0	1	0	0	1	1	4	0
female	21	24.17	24.6	71	1	1243	4321	15.3	2.34	3.43	136.4	0.68	124	191	15.68	28.4	22.8	191	1.73	1.84	142	92	50	18	0	0	0	0	15	0	0	0	0	0	99	39.5	3.93	95	0	0	0	0	0	0	0	1	7	6	0
female	58	97.86	49.6	109	11.3	2803	3666	18.4	14.8	3.53	140.1	0.77	122	125	4.09	31.4	15.5	67	2.03	1.18	83	101	68	29	0	0	0	0	15	0	0	0	0	0	98	39	5.87	59	0	0	0	0	0	1	1	1	4	5	0
male	66	250.68	276.2	232	2.5	35000	2402	16.6	1.52	4.79	130.4	0.86	128	315	16.36	22.9	26.2	45	3.02	1.99	113	87	57	20	0	0	0	0	15	0	0	0	0	0	95	36	7.27	84	0	0	1	0	0	1	1	1	5	12	0
male	49	29.96	9.3	130	2.1	2196	2576	15.6	0.95	5.04	116.5	0.5	107	256	20.79	27.1	21.1	16	2.24	1.34	114	116	61	28	1	0	0	0	15	0	0	0	0	0	95	37.6	2.8	95	0	0	0	0	0	0	0	1	4	4	0
male	73	11.87	17.7	144	3.6	2302	4261	15.4	3.8	3.73	132.9	0.83	128	101	9.78	24.5	31	58	2.59	1.89	74	78	37	20	0	0	0	0	15	0	0	1	0	0	94	39	2.95	90	0	0	1	0	0	0	0	1	5	8	0
female	85	27.91	10.7	74	1.4	721.2	3261	14.7	2.94	3.45	136.4	0.73	109	159	9.71	24.9	23.7	11	3.11	1.79	105	141	86	22	0	1	0	0	15	0	0	0	0	0	98	38.5	3.4	96	0	0	1	0	0	0	0	1	4	2	0
female	30	34.24	10.1	75	1.2	1918	5911	14.9	1.06	3.67	134	0.72	119	199	22.28	30.6	25.2	14	2.68	2.27	90	108	59	20	0	0	0	0	15	0	0	0	0	0	99	37.1	5.2	97	0	0	0	0	0	0	0	1	1	2	0
male	50	131.07	5.4	266	1.3	947.6	4428	15.6	2.65	3.47	135.8	0.79	145	204	19.97	32.8	24	25	2.8	1.93	82	103	58	18	0	0	0	0	15	0	0	0	0	0	98	37.8	5.64	91	0	0	0	0	0	0	0	1	1	4	0
male	75	60.98	21.4	99	1	1301	2061	14.8	0.35	3.72	135	0.81	88	1	2.96	26.5	26.5	14	3.25	2.12	100	119	70	24	0	1	0	0	15	0	0	0	0	0	96	38.8	4.93	95	0	0	1	0	0	0	0	1	4	7	0
female	84	24.7	13.7	63	0.8	373.4	4768	12.6	0.95	4.06	140.4	0.96	112	183	4.3	32.2	25.6	25	5.58	2.15	72	115	56	20	0	0	0	0	15	0	0	0	0	0	95	37.5	6.14	91	0	0	1	0	0	0	0	1	1	3	0
female	75	200	5.7	393	2.9	35000	2179	20.1	16	3.5	128.4	0.86	89	133	29.64	24	35.2	9	2.73	1.95	97	127	89	22	0	1	0	0	15	0	0	0	0	0	96	36.2	6.44	94	0	0	1	0	0	0	0	1	2	6	0
male	65	99.03	16.7	46	1.1	3970	1971	17.5	4.16	4.01	138.4	0.7	67	12	1.18	22.5	27.7	28	2.61	1.99	58	108	68	20	0	0	0	1	15	0	0	0	0	0	98	36.5	2.84	20	0	0	1	0	0	0	0	1	1	6	0
male	81	71.7	6.1	158	2.4	8883	2670	14.8	1.34	3.2	128.5	0.89	105	198	10.01	31.8	28.5	14	4.56	1.94	92	83	54	20	1	1	0	0	15	0	0	0	0	0	98	36.2	6.4	90	0	0	0	0	0	0	0	1	2	6	0
female	74	194.14	12.9	117	2.7	19405	3150	13.7	5.45	3.96	136.6	0.85	118	89	22.96	24	28.9	45	4.26	2.06	72	84	45	26	0	0	0	0	15	0	0	0	0	0	96	36.4	5.85	68	0	0	0	1	0	0	0	1	3	8	0
male	37	0.5	22.6	80	1.5	468.3	5263	15.5	1.05	2.97	139	0.7	131	181	15.94	38.6	18.7	11	2.25	1.95	92	126	72	19	0	0	0	0	15	0	0	0	0	0	99	37.8	1.87	97	0	0	0	0	0	0	0	1	1	3	0
female	68	132.27	24.2	55	1.7	2515	3352	13.5	1.74	3.22	128.3	0.45	81	51	0.94	28.7	46.2	25	2.55	2.03	82	85	57	24	0	0	0	1	15	0	0	0	0	0	99	36.9	5.48	95	0	0	0	0	0	0	0	1	3	8	0
male	67	182.55	9	76	1.3	2122	2900	14.6	1.3	3.51	130	0.8	112	168	14.01	27	32.5	16	3.16	1.82	106	136	71	24	0	0	0	0	15	0	0	0	0	0	95	38.6	6.43	94	0	0	1	0	0	0	0	1	5	3	0
male	68	186.6	153.1	128	5.5	929.7	719	19.9	7.23	5.32	126	0.91	77	95	20.31	25.6	45.4	35	1.29	1.67	116	93	54	26	0	0	0	1	15	0	0	1	0	0	96	36.9	5.71	95	0	0	0	0	0	0	0	1	5	11	0
male	76	134.85	61.5	80	3.4	17553	3145	15.5	2.87	3.42	134.3	0.69	122	83	5.3	27.3	23.6	127	2.49	1.73	106	81	45	20	0	0	0	1	15	0	0	0	0	0	98	39.7	5.53	85	0	0	1	0	0	0	0	1	5	9	0
male	67	24.72	19.6	104	2.1	1364	2902	15	20	3.45	135.9	0.8	138	110	13.9	24.7	25.3	44	2.57	1.64	68	103	62	18	0	1	0	0	15	0	0	1	0	0	97	38.2	3.84	95	0	0	0	0	0	0	0	1	2	3	0
female	50	204.87	5.8	41	1.5	153.6	5369	13.2	2.19	2.92	132	0.87	119	400	24.82	32.2	34.9	18	3.74	2.14	140	135	96	28	0	0	0	0	15	0	0	0	0	0	96	39.3	7.82	90	0	0	1	0	0	0	0	1	7	2	0
male	84	110.1	21.4	231	2.4	2229	7015	16.1	1.61	3.72	162.1	1.39	151	173	17.77	34.6	32.5	30	4.63	1.98	73	132	99	20	0	0	0	0	15	0	0	0	0	0	100	37.2	6.38	93	0	0	1	0	0	0	0	1	1	5	0
female	70	200	7.3	59	1.2	4451	5977	15.7	0.7	2.6	135	0.88	96	111	8.46	25.3	20.5	16	3.8	1.81	83	115	79	20	0	0	0	0	15	0	0	0	0	0	97	38.5	5.96	96	0	0	0	1	0	1	0	1	2	3	0
male	44	150.7	203	249	3.8	1983	5169	18.5	16	5.61	140.8	0.7	167	35	14.34	32	18.7	68	1.86	1.12	120	135	83	30	0	0	0	0	15	0	0	0	0	0	97	38	3	89	0	0	1	0	0	0	0	1	4	10	0
female	83	18.05	15.2	87	1.1	360.6	4994	14.7	4.39	3.48	140.5	0.82	135	136	10.44	37.4	25	36	3.26	1.96	92	145	78	20	0	0	0	0	15	0	0	0	0	0	98	37.8	3.44	96	0	0	0	0	1	0	0	1	1	3	0
female	52	130.61	87.9	206	1.7	607.9	1480	21.2	0.51	3.86	127.6	0.75	71	4	6.69	25.4	28.2	7	3.6	2.06	86	80	38	18	0	0	0	1	13	0	0	1	0	0	98	36.3	2.87	95	0	0	0	0	0	1	1	1	4	14	0
female	90	90.8	17.3	154	5.9	4011	4533	15.4	16	3.5	131	0.66	112	69	6.66	31.1	23.1	32	3.77	1.01	109	143	87	20	0	1	0	0	15	0	0	0	0	0	98	39.2	2.71	95	0	0	0	0	1	1	0	1	4	5	0
male	84	0.91	9.6	161	2.5	504.6	6402	14.4	0.91	3.78	137.8	0.75	115	177	3.9	35.9	23.9	72	3.89	2.14	56	103	56	18	0	1	0	0	15	0	0	0	0	0	96	37.3	3.08	96	0	0	0	0	0	0	0	1	1	3	0
male	62	95.41	7.1	68	1.1	502	4570	13.6	2.65	3.14	135.2	0.94	133	246	10.94	31.7	22.8	22	3.77	2.39	122	150	100	20	0	1	0	0	15	0	0	0	0	0	95	37.9	8.65	90	0	0	1	0	0	0	0	1	3	3	0
female	75	13.99	19.1	272	1.9	9828	1656	14.3	0.95	6.72	129	0.57	65	242	19.8	29.5	22.9	24	1.47	2.34	63	120	64	18	0	1	0	0	15	0	1	0	0	0	97	35.8	5.1	95	0	0	1	0	1	0	1	1	2	4	0
female	43	196.5	8.5	52	0.6	1449	4207	13.5	0.88	3.7	133	0.81	106	90	5.06	31.6	18.2	13	2.54	1.9	94	103	62	18	0	0	0	0	15	0	0	0	0	0	100	38.4	6.02	96	0	0	0	0	0	0	0	1	2	4	0
female	65	198.4	107.5	70	1.7	299.1	3717	13.9	2.44	3.97	132	0.84	95	59	15.03	23	26.1	169	3.55	1.89	92	91	59	20	1	1	0	1	15	0	0	0	0	0	97	38.1	7.63	96	0	0	0	1	0	0	0	1	3	10	0
male	86	51.6	7.1	64	2.6	1452	4699	14.2	1.27	3.68	130.6	0.93	121	141	7.47	37.2	27.6	16	2.76	2.19	78	118	67	20	0	0	0	1	15	0	0	0	0	0	97	37.4	4.12	96	0	0	0	0	0	0	0	1	1	3	0
female	78	43.08	12.6	34	1.9	554.3	2540	14.4	5.09	3.84	135.7	0.87	93	44	1.38	31.9	31.5	18	3.11	1.93	88	149	65	20	0	1	0	1	15	0	0	1	0	0	98	36.8	4.2	92	0	0	1	0	0	0	0	1	1	5	0
female	80	136.43	37.5	125	3.1	1524	3255	16.6	20	2.71	137.2	0.76	130	35	3.36	29.9	21	50	2.06	1.9	111	101	60	20	0	1	0	0	15	0	0	0	0	0	97	39.4	4.72	90	0	0	0	0	1	0	0	1	5	8	0
male	82	103.31	14	82	4.1	673.7	1937	18.6	1.82	3.75	139	0.79	97	131	4.06	25.2	34.6	15	2.8	1.91	112	118	81	28	0	1	0	1	12	0	0	0	0	0	93	37.8	3.97	90	0	0	0	1	0	0	0	1	6	6	0
male	29	36.82	29.5	100	1.4	404.1	5658	20.3	2.03	3.18	134.2	0.76	131	198	10.99	32.2	17.7	37	2.75	2.11	126	94	47	22	0	0	0	0	15	0	0	0	0	0	97	38.8	4.05	96	0	0	0	0	0	0	0	1	7	6	0
male	80	156.03	15.8	219	1.3	2926	3727	14	3.69	4.58	135.7	0.75	128	118	13.79	26.2	22.3	64	2.7	1.97	90	96	55	20	0	0	0	0	15	1	0	0	0	0	91	36.3	3.98	91	0	0	0	0	0	0	0	1	2	9	0
male	54	123.8	10.5	191	2.3	140.1	5842	15.8	3.24	3.25	139.1	0.95	133	155	18.17	29.6	25.7	48	5.17	2.15	102	87	61	29	0	0	0	0	15	0	0	0	0	0	99	35.4	6.37	96	0	0	0	0	0	0	0	1	5	7	0
female	75	247.96	6.9	221	2	14727	3842	16.3	18.85	4.08	137.9	0.73	115	83	18.4	31.4	25.8	34	2.82	1.15	65	118	57	18	0	0	0	0	15	0	0	0	0	0	96	36.5	6.9	95	0	0	0	0	1	0	0	1	1	6	1
female	84	84.47	49.4	188	6.6	9813	6560	16.6	9.89	3.77	137.5	0.77	141	38	18.55	36.8	28.1	37	2.04	2.03	106	158	81	22	1	1	0	0	15	0	0	0	0	0	98	36.6	1.85	94	0	0	0	0	1	0	0	1	3	9	0
male	64	135.9	47.6	83	2.7	10048	1747	25	20	5.07	131.8	0.7	71	162	5.08	18.9	31.3	35	1.56	1.7	116	136	70	23	0	0	0	1	15	0	1	0	0	0	100	39.8	4.9	42	0	0	0	0	0	1	1	1	6	4	0
female	75	104.49	8.9	152	1.5	925.5	5441	14.9	1.87	4	132.3	0.76	114	143	19.13	31.1	26.1	17	3.24	1.81	109	92	45	20	1	0	1	0	15	0	0	0	0	0	97	38.1	5.29	96	0	0	0	0	0	0	0	1	4	7	0
male	88	194.04	5.7	244	1.3	4714	3266	16.5	13.93	4.15	137.7	0.65	109	93	10.72	25.8	23.2	17	1.27	1.69	106	122	66	16	0	1	1	0	15	0	0	0	0	0	100	39.8	3.96	88	0	0	0	0	0	0	0	1	4	6	1
male	83	48.79	7.6	30	2.6	422	3038	14.9	2.81	4.08	128.9	0.9	88	470	4.17	22.4	29.2	38	3.25	1.98	88	132	72	20	0	1	0	0	15	0	0	0	0	0	96	36.6	3.5	95	0	0	1	0	0	0	0	1	1	2	0
female	61	252.44	42.9	65	4	1213	1693	15.9	4.13	3.03	145	0.79	120	86	27.32	17.8	24.1	22	2.44	1.99	102	82	53	20	0	0	0	1	15	0	0	0	0	0	94	36.6	9.29	93	0	0	1	0	0	0	0	1	3	10	0
male	57	46.6	4.6	104	3.3	745.2	4802	16.7	4.9	3.1	133.3	0.9	87	132	9.71	34.9	27	64	3.29	2.01	102	102	70	22	0	1	0	0	15	0	0	0	0	0	97	37.7	4.43	95	0	0	1	0	0	0	0	1	3	3	0
male	76	38.2	31.9	128	3.3	836.7	4453	15.1	2.23	4.31	137	0.7	104	97	10.75	33.7	25.3	35	1.84	2.04	70	114	76	20	0	1	0	0	15	0	0	0	0	0	95	37.5	3.62	93	0	0	0	1	0	0	0	1	1	7	0
male	55	111.52	25.2	307	1.8	516.1	6232	14	20	3.59	128	0.87	163	77	8.59	35.7	28.6	241	2.45	2.12	98	129	73	18	1	1	0	0	15	0	0	0	0	0	100	36.6	4.47	95	0	0	0	0	0	0	0	1	1	8	0
male	75	127.3	18.8	89	0.8	746	5114	14.2	1.7	4.01	145.2	0.96	157	117	8.7	34.7	26	7	3.45	1.91	116	133	85	20	0	0	0	0	15	0	0	0	0	0	98	37.8	5.53	97	0	0	0	0	0	0	0	1	3	3	0
female	64	228.45	6.4	69	1	781.3	4392	16.5	5.99	3.24	134.4	0.86	134	87	5.94	26.8	24.8	55	2.82	1.9	128	122	77	20	0	1	0	0	15	0	0	0	0	0	96	41.1	8.58	95	0	0	0	0	0	0	0	1	5	4	0
female	33	36.02	8.5	65	5	838.5	6286	16.9	3.32	4.06	140	0.77	120	203	19.04	32.6	19.7	14	3.09	1.93	128	96	79	22	0	0	0	0	15	0	0	0	0	0	98	38.2	5.44	95	0	0	0	0	0	0	0	1	6	2	0
male	50	112.35	47.8	127	3.2	3959	1313	19.4	5.92	3.25	120.6	0.85	47	64	12.54	26.1	31.2	42	1.2	1.91	89	135	71	20	0	0	0	0	15	0	0	0	0	0	99	39.8	3.52	66	0	0	1	0	0	0	0	1	3	7	0
male	82	153.33	11.7	126	1.6	4629	3563	13.5	4.22	3.67	137.7	1.04	85	126	9.28	26.9	30.7	54	2.17	1.93	60	139	63	20	0	1	0	0	15	0	0	0	0	0	99	36.5	5.13	94	0	0	0	0	1	0	0	1	1	4	0
male	87	61.34	9.9	99	1.3	1259	3948	17.1	2.91	3.42	153	0.69	95	69	3.25	27.9	28.5	18	2.88	1.93	85	120	47	20	0	1	0	0	15	1	0	0	0	0	98	36.7	1.12	93	0	0	0	0	0	0	0	1	1	4	0
male	65	162.11	9.8	315	1.6	35000	4170	15.7	8.77	3.83	135	0.69	119	112	4.93	26.1	24.4	22	2.69	1.7	150	154	95	20	0	0	0	0	15	0	0	0	0	0	96	40.8	9.03	95	0	0	0	0	1	0	0	1	6	6	0
male	81	159.17	11	190	1.6	4824	4200	16.7	2.52	4.29	135.9	0.82	93	113	12.38	34.2	30.4	28	2.49	2.07	82	140	69	20	1	1	1	0	15	0	0	0	0	0	96	37	6.21	91	0	0	1	0	0	0	0	1	1	5	0
female	73	6.7	13.6	141	1.9	1571	6440	14.5	7.6	7.17	136.5	0.68	106	123	7.4	32.5	20	15	3.1	2.1	80	164	73	27	1	1	0	0	15	0	0	0	0	0	97	38.9	3.29	96	0	0	0	0	0	0	0	1	4	4	0
male	59	198.38	20.7	355	1	13703	3615	17.1	9.41	4.08	138	0.68	110	33	14.35	27.3	23.2	35	2.03	1.98	102	136	96	20	0	1	0	0	15	0	0	0	0	0	100	38.5	6.45	97	0	0	0	0	0	0	0	1	3	9	0
male	78	6.69	48.5	93	1.1	636.7	5395	13.4	2.17	3.22	136.8	0.94	131	94	6.73	31.9	32.4	182	5.38	1.98	92	140	71	18	0	0	0	0	15	0	0	0	0	0	91	37.9	3.2	91	0	0	0	1	0	0	0	1	1	7	0
female	71	229.88	31.2	69	2	1938	4887	14.8	0.66	4.05	134.6	0.85	114	100	19.45	27.9	34.4	28	3.46	2.41	128	150	76	26	1	1	0	0	15	0	0	1	0	0	94	38	8	94	0	0	0	0	0	0	0	1	4	6	0
male	77	4.77	123.8	82	1.9	540	5240	14.3	2.46	3.18	140.8	0.78	99	123	7.1	31.4	21.7	112	2.29	1.77	102	127	63	20	0	0	0	0	15	0	0	0	0	0	96	38.3	3.15	76	0	0	0	1	0	0	0	1	3	6	0
male	80	200	48.8	359	7.8	19807	2492	18.8	2.11	4.15	139.5	0.77	142	96	12.71	30.2	25.7	45	4.02	0.95	122	128	78	28	0	1	0	0	15	0	0	1	0	0	95	37.8	4.31	84	0	0	1	0	0	1	0	1	4	10	0
female	91	146.5	29.7	117	2.8	4933	6012	15.5	1.82	5.4	132	0.97	119	357	10.73	32.1	20.6	38	3.95	2	92	96	61	20	1	1	0	0	15	0	0	0	0	0	94	36.6	6.04	90	0	0	0	0	0	0	0	1	2	5	0
female	36	1	9.1	84	2.9	827.4	5338	14.1	4.59	2.62	134.9	0.86	113	91	1.8	29.8	29.4	24	2.09	1.85	116	91	50	20	0	0	0	0	15	0	0	0	0	0	96	38.9	2.36	96	0	0	0	0	0	0	0	1	6	7	0
male	62	186.2	6.4	94	1.1	1039	5606	16.7	2.04	3.62	131	0.86	107	159	9.09	29.9	22	33	3.81	2	95	90	53	20	0	0	0	0	15	0	0	0	0	0	97	39.3	5.03	96	0	0	0	0	0	0	0	1	4	5	0
male	62	103.01	37.6	118	4	226	4474	17.6	1.24	4.24	139.4	0.86	139	41	6.15	43.2	32.4	17	2.67	2.3	78	168	93	18	0	1	0	0	15	0	0	1	0	0	99	38.4	3.78	92	0	0	0	1	0	0	0	1	2	8	0
male	84	3.4	14.6	160	7.3	120.6	7623	14	1.35	2.6	140	0.71	160	182	6.62	36.1	19.2	42	3.63	2.01	99	84	52	21	1	1	0	0	15	0	0	0	0	0	99	37.7	3.25	93	0	0	0	0	0	0	0	1	3	6	1
male	72	157.12	7.2	102	1.3	644.3	3256	14.9	4.02	3.32	131.3	0.87	123	41	13.5	28.3	20	21	2.89	1.71	120	92	60	22	0	0	0	0	15	0	0	0	0	0	95	39	5.63	95	0	0	0	0	0	0	0	1	7	6	0
female	45	342.15	7.3	69	1.1	201.5	4528	15.1	2.3	3.63	132.1	0.82	113	101	14.29	30.1	26.6	13	1.96	1.75	116	126	73	18	1	1	0	0	15	0	0	0	0	0	96	39.7	6.84	93	0	0	0	0	1	0	0	1	5	3	0
female	75	158.3	7.5	133	2	11113	6225	16.2	5.06	2.56	138.8	0.86	129	103	12.77	34.4	24.3	17	4	2.03	112	117	60	26	0	1	0	0	15	0	0	0	0	0	95	38.6	4.43	95	0	0	0	0	1	0	0	1	6	5	0
female	45	191.81	15	65	1.1	230.1	4951	13.3	2.43	3.42	132.5	0.84	107	142	12.72	29.5	27	50	4.41	2.06	127	91	63	20	0	0	0	0	15	0	0	0	0	0	98	37.7	4.68	95	0	0	0	0	1	0	0	1	4	3	0
female	56	83.8	9.6	53	0.8	959	4249	14.2	0.41	4.53	129.3	0.85	111	46	0.39	28.3	32.1	17	4.33	2.02	100	128	77	20	1	0	0	0	15	0	0	0	0	0	98	38.1	10.7	96	0	0	0	0	0	0	0	1	2	5	0
female	59	99.53	210.4	56	9	3021	4246	15.6	4.49	5.06	130	0.58	91	19	9.87	23.1	21.2	52	2.13	1.85	93	103	64	20	0	0	0	0	15	0	0	1	0	0	100	36.8	4.44	96	0	0	1	0	1	0	0	1	1	10	0
female	30	119.1	8.5	63	1	1866	4103	13.4	2.87	3.37	135	0.72	114	198	17.48	25.4	19.9	6	2.7	1.89	114	109	63	20	0	0	0	0	15	0	0	0	0	0	96	38.2	6.17	96	0	0	0	0	0	0	0	1	4	2	0
male	70	262.48	5.1	94	0.7	649.3	3670	16.1	9.78	3.44	135	0.89	73	192	12.15	25.9	34.9	13	3.69	1.95	88	146	87	20	1	1	1	0	15	0	0	0	0	0	98	37.3	8.01	96	0	0	0	0	1	0	0	1	1	2	0
female	29	145.97	6.7	40	1.3	1031	4146	14.7	2.48	4.4	132.8	0.72	100	255	10.53	21.1	33.3	100	2.93	1.85	132	107	76	12	1	0	0	0	15	0	0	0	0	0	99	36.3	8.87	95	0	0	0	0	0	0	0	1	3	2	0
female	81	96.3	8	61	1.6	6009	3783	14.2	8.7	3.34	135	0.84	122	93	11.87	25.5	25.5	41	3.53	1.9	118	150	88	26	0	0	0	0	15	0	0	0	0	0	96	39.1	5.44	95	0	0	0	0	1	0	0	1	6	4	0
male	85	200	41.7	142	3.8	2283	3772	17	1.33	4.38	137.3	0.81	119	68	10.39	30.8	20.1	23	1.93	1.94	130	114	64	31	0	1	0	1	15	0	0	0	0	0	98	39.1	5.43	96	0	0	0	0	0	0	0	1	8	7	0
female	55	128.91	7.9	50	2.5	196.5	6724	14	1.22	3.55	142.4	0.89	112	261	20.07	27.5	28.7	23	4.75	2.04	124	110	67	20	0	0	0	0	15	0	0	0	0	0	98	38	7.31	94	0	0	0	0	1	0	0	1	3	2	0
female	67	200	10.2	83	2.5	5835	2467	12.7	3.22	3.6	136	0.78	122	41	31.5	29	29.9	36	3.73	2.15	124	124	80	30	0	1	0	0	15	0	0	0	0	0	96	37.5	5.4	94	0	0	0	0	0	0	0	1	4	5	0
female	63	350.91	9.9	106	2	698.6	6187	16.1	5.35	3.32	139.6	0.84	110	216	20.7	28.5	33.4	11	3.06	2	139	158	89	20	1	1	0	1	15	0	0	0	0	0	100	38.5	12	96	0	0	0	0	0	0	0	1	5	2	0
male	40	200	88	182	6.3	1275	3792	20.3	16	4.2	137	0.93	120	14	3.54	20.6	16.4	703	2.3	0.98	80	86	57	20	0	0	0	0	15	0	0	0	0	0	98	36.5	1.21	76	0	0	0	0	0	1	0	1	2	13	0
male	67	127.9	11.6	77	2.1	94.9	4395	13.8	1.87	3.6	139	0.83	119	165	11.12	28.9	22.1	70	3.71	1.96	78	110	76	20	0	0	0	0	15	0	0	0	0	0	96	37	4.47	95	0	0	0	0	1	0	0	1	1	2	0
male	80	182.7	7.9	381	2	22088	1485	17	13.58	4.64	113	0.98	84	180	35.04	18	33.8	34	1.33	1.89	116	165	77	22	1	1	0	0	15	0	0	0	1	0	99	37.9	5.09	96	0	0	1	0	0	0	0	1	4	5	0
female	41	1.8	10.7	59	3	1884	6558	12.5	10.95	3.58	141.6	0.66	130	351	18.29	27.4	28.2	34	3.26	1.74	114	103	64	16	0	0	0	0	15	0	0	0	0	0	99	37.2	3.81	85	0	0	0	0	1	0	0	1	3	2	0
male	77	251.09	8.7	239	1.2	77.6	4481	15.5	2.35	5.61	116.6	1.08	126	306	22.52	27.7	27.4	18	4.06	1.94	78	96	42	18	1	1	0	0	15	0	0	0	0	0	96	36.6	15	95	0	0	0	1	0	0	0	1	2	7	0
female	64	113.37	13.6	56	1.2	2052	2235	15.9	18.68	3.68	131.9	0.66	99	102	17.41	21.2	23.7	295	3.37	1.8	102	118	73	22	0	0	0	0	15	0	0	0	0	0	93	38.6	4.57	93	0	0	0	0	0	0	0	1	5	4	0
female	54	4.07	12.4	168	4.8	2312	5493	14.6	1.97	4.15	133.2	0.78	113	98	8.4	28.2	29.2	38	2.06	2.04	133	132	66	20	1	0	0	0	15	0	0	0	0	0	95	41.8	4.04	95	0	0	0	0	0	0	0	1	6	6	1
male	87	51.96	127.9	148	8.3	35000	4514	18.7	20	3.2	142.6	0.73	141	128	6.23	31.6	21.9	69	2.63	1.88	156	118	53	22	0	0	0	0	15	0	0	0	0	0	95	39.8	3.69	95	0	0	0	1	0	0	0	1	7	8	0
female	92	27.55	6.8	63	4.2	312.4	5116	13.5	1.11	3.36	137.2	0.86	122	173	11.06	33.7	25	25	4.67	2.01	119	162	100	20	0	1	0	0	15	0	0	0	0	0	90	39.5	4.28	90	0	0	0	0	0	0	0	1	5	3	0
female	85	23.25	10.8	57	1.2	1219	7107	14.2	0.93	3.64	135.2	0.83	123	167	9.01	35	26.4	13	3.05	1.99	70	153	73	20	0	1	0	0	15	0	0	0	0	0	93	39.3	3.68	90	0	0	0	0	0	0	0	1	3	3	0
female	71	168.3	11.9	129	10	2100	1605	17.2	3.08	3.8	126	0.65	107	48	0.4	27.3	21.1	19	3.11	1.87	167	100	34	31	0	0	0	0	15	0	0	0	0	0	98	39.5	5.15	92	0	0	1	0	0	0	0	1	9	9	0
female	89	21.67	6.5	135	2.1	464.2	4727	14.7	5.86	3.56	141.1	0.94	109	268	7.7	30.9	22	15	2.75	2.01	74	108	57	16	1	1	0	0	15	0	0	0	0	0	97	36.6	4.38	96	0	0	0	0	0	0	0	1	1	3	0
female	65	200	7.5	107	0.9	1566	5497	15.1	2.83	2.89	133.1	0.82	117	209	13.09	27.5	28.5	9	2.72	2.22	90	117	66	24	0	1	0	0	15	0	0	0	0	0	100	37.4	10.3	97	0	0	0	0	1	0	0	1	2	2	0
male	73	55.18	9.8	92	2.3	195.3	5183	14.2	0.88	3.85	131.2	0.89	137	186	12.01	37.1	30.4	9	2.73	2.07	94	113	63	20	1	0	0	0	15	1	0	0	0	0	95	36	4.67	95	0	0	0	0	0	0	0	1	2	3	0
female	68	200	20.8	287	4.2	35000	4634	16	8.63	2.75	137.5	0.73	107	24	24.95	33.7	25.6	42	2.84	1.87	70	83	52	22	0	0	0	1	15	0	0	0	0	0	90	38.7	6.77	88	0	0	0	0	0	1	0	1	5	12	0
female	80	90.12	43.3	138	2.1	1002	3109	13.9	4.05	3.87	136	0.7	99	123	7.86	20.5	27.4	8	3.21	1.96	80	60	37	18	0	0	0	0	15	0	0	0	0	0	95	36.8	5.2	30	0	0	0	0	0	1	1	1	4	10	0
male	93	7.12	15.8	118	4.2	580.7	6634	15.5	20	3.39	136.5	0.88	147	134	9.06	30.8	24.1	64	2.96	1.9	126	141	57	20	0	1	0	0	15	0	0	0	0	0	96	40.5	3.19	95	0	0	0	0	1	0	0	1	5	4	0
female	75	150.04	8	101	1.8	7526	3169	13.2	4.06	3.4	142.1	0.65	122	92	23.96	20	26.7	26	3.02	1.81	76	109	66	18	0	0	0	0	15	0	0	0	0	0	100	36.5	6.2	96	0	0	0	0	1	0	0	1	1	4	0
male	75	99.03	7.1	159	0.8	843.1	4176	15.4	2.39	5.44	124.9	0.85	88	216	13.5	30.7	47.4	25	3.34	2.03	78	110	61	18	0	0	0	0	15	0	0	0	0	0	98	38.1	6.17	96	0	0	1	0	1	0	0	1	2	3	0
female	83	170.7	11.4	110	2.1	695.6	2215	14.5	2.83	3.9	129	0.85	92	129	8.1	20.6	25.7	14	2.92	1.98	88	114	59	20	0	0	0	0	15	0	0	0	0	0	96	37.9	8.77	86	0	0	1	0	0	0	0	1	1	3	0
male	83	176.01	19	299	3.8	3039	4428	14.9	5.23	3.52	131	0.88	106	70	5.1	32.1	22.8	30	2.27	2.25	115	63	42	26	0	1	0	0	13	0	0	0	0	0	90	37.9	3.83	90	0	0	0	0	0	0	0	1	8	11	0
female	82	30.93	11.7	75	1.7	1828	6042	14.2	2.48	3.1	137.7	0.74	106	175	10.99	33.6	25.8	352	4.49	1.91	96	115	71	18	0	0	0	0	15	0	0	0	0	0	96	38.4	4.01	96	0	0	0	1	0	0	0	1	2	2	0
female	67	36.42	9.6	138	1.6	253.7	5124	15.8	1.29	3.42	139.6	0.79	100	94	1.69	33.3	24.5	47	2.97	1.95	60	133	62	20	0	1	0	0	15	0	0	0	0	0	97	36.3	3.55	20	0	0	1	0	1	0	0	1	1	5	0
male	55	2.71	8.3	89	3.9	681.2	6294	12.8	0.22	3.46	138.8	0.88	137	173	6.18	39.9	20.7	33	2.85	2.2	82	114	69	20	1	1	0	0	15	0	0	0	0	0	96	36.5	2.61	96	0	0	0	0	0	0	0	1	1	2	1
female	93	114.65	14.8	145	1.7	1603	4562	14.9	7.47	3.88	137.8	1.03	113	49	5.3	30.1	23.6	97	2.47	1.98	103	110	64	20	1	1	0	0	15	0	0	0	0	0	93	37.4	4.91	93	0	0	0	0	0	0	0	1	2	7	0
female	66	143.25	8.8	57	1.1	220.3	5460	14.2	0.93	3.37	134.4	0.8	90	136	12.18	32.8	21.6	58	2.78	2.11	130	130	70	18	1	0	0	1	15	0	0	0	0	0	98	39.1	5.37	96	0	0	0	0	0	0	0	1	6	3	0
male	77	334.6	32.2	124	7.3	2234	3194	15.2	11	2.9	134	0.69	157	73	9.31	25.2	17.7	23	2.33	1.78	114	120	51	24	0	1	0	0	15	0	0	0	0	0	95	39.9	8.12	68	0	0	0	1	0	0	0	1	6	7	0
male	62	202.9	62.3	88	2	719.4	7562	13.3	1.23	3.61	135.6	0.94	148	26	15.45	36.5	32.1	139	3.75	1.99	76	112	64	18	0	0	0	0	15	0	0	0	0	0	98	37.5	8.72	96	0	0	0	1	0	0	0	1	1	7	0
male	70	240.18	9.3	269	3.4	5719	2483	16.8	20	4.94	126.5	0.82	130	193	16.12	26.7	24	17	3.11	2.15	80	94	54	22	0	0	0	0	15	0	0	0	0	0	97	36.1	5.71	95	0	0	0	0	0	0	0	1	3	7	0
male	80	124.8	6.3	83	5.5	1213	4219	16	13.65	4.41	142.6	0.65	103	177	26.27	30.9	30.2	18	3.08	1.91	136	82	57	20	0	0	0	0	15	0	0	0	0	0	96	38.1	4.24	96	0	0	0	0	0	0	0	1	6	5	0
female	69	140.5	10	107	3	1505	5416	13	2.96	4.62	137.4	0.61	95	79	11.29	26.4	18.3	57	2.21	1.82	85	114	63	20	0	1	0	0	15	0	0	0	0	0	100	37.3	3.22	98	0	0	0	0	0	0	0	1	1	4	0
male	77	194.7	6.7	240	1.2	1703	6111	14	7.93	3.79	135.6	0.8	91	82	15.05	35.4	32.7	11	3.91	2.19	106	104	67	20	0	1	0	1	15	0	0	0	0	0	97	37.4	4.05	95	0	0	0	0	0	0	0	1	2	6	1
male	55	61.9	12.8	76	1.2	3149	4599	13.1	0.84	3.6	143	0.8	144	192	19.5	31	20.4	15	2.31	2.14	67	140	86	20	0	0	0	0	15	0	0	0	0	0	97	37.1	4.76	97	0	0	0	0	1	0	0	1	1	2	0
female	80	79	14.6	46	3.2	267.6	4014	14.4	2.31	3.26	132.1	0.75	118	102	7.43	31.4	27.9	16	2.14	1.98	106	161	80	24	0	1	0	0	15	0	0	1	0	0	94	40	3.15	78	0	0	0	0	0	0	0	1	5	4	0
female	69	21.71	16.2	93	1.8	1928	2828	20.4	1.8	3.96	142	0.65	61	48	10.99	30.3	25.6	22	1.46	1.94	104	70	42	20	0	0	0	1	15	0	0	0	0	1	99	36.8	1.86	95	0	1	1	0	0	0	0	1	5	8	0
male	93	3.08	68.4	105	3.1	324.2	4207	14	13.31	4.07	136	0.58	99	226	14.72	28.2	21.3	185	4.58	1.81	130	150	131	22	0	1	0	0	15	0	0	0	0	0	90	38.1	2.53	82	0	0	0	1	0	0	0	1	6	5	0
male	74	88.59	231.7	406	5.1	1514	1798	50.1	7.22	3.75	131.3	0.86	87	192	18.82	21.4	37.3	43	1.49	1.88	93	109	61	20	0	1	0	1	15	0	0	0	0	0	96	36.4	2.44	95	0	0	0	1	0	0	0	1	1	9	0
female	90	140	10.4	171	2.7	2317	2583	16.7	20	2.97	141	0.65	101	75	7.6	23.3	25.3	21	1.46	1.57	115	99	61	20	0	0	0	0	13	0	0	0	0	0	92	38.6	2.12	89	0	0	0	0	1	0	0	1	7	8	0
female	86	29.28	5.4	238	0.7	3745	3679	13.8	6.23	3.33	138.7	0.77	66	154	9.9	29.6	34.5	10	4.08	1.84	80	167	86	20	1	1	0	0	15	0	0	0	0	0	96	36.7	4.14	91	0	0	0	0	1	0	0	1	1	4	0
female	91	140.09	9.1	117	1.3	1270	5690	14.6	5.54	3.46	129.3	0.8	120	127	11.91	27.3	20.9	32	3.84	2.01	76	102	51	18	1	1	0	0	15	0	0	0	0	0	96	36.8	4.04	90	0	0	0	0	0	0	0	1	1	7	0
female	73	164.78	7.4	70	3.6	1258	6135	15.5	2.94	3.5	133	0.89	157	175	9.23	31.8	29.6	13	3.1	2.21	96	121	64	16	1	1	0	0	15	0	0	0	0	0	98	36	6.14	95	0	0	0	0	1	0	0	1	2	2	0
female	54	93.86	12	55	1.6	259.7	8016	13.8	0.84	3.44	136	0.88	118	199	21.72	36	28.8	268	4.11	1.97	61	108	69	20	1	1	0	0	15	0	0	0	0	0	98	38	5.26	98	0	0	0	0	0	0	0	1	1	2	0
male	24	101.95	13.7	150	1.8	34	9231	13.9	3.88	3.04	133.9	0.72	170	186	13.74	38.1	28.9	65	3.99	1.97	136	143	96	24	0	0	0	0	15	0	0	0	0	0	92	40.5	6.75	92	0	0	0	0	0	0	0	1	7	4	1
female	67	89.18	13.4	61	0.6	479.1	6692	13.3	1.87	3.42	136.2	0.85	140	210	10.69	37.3	31.3	16	6.57	2.05	84	139	65	18	0	1	0	0	15	0	0	0	0	0	98	39.1	6.71	96	0	0	0	0	1	0	0	1	3	2	0
female	87	56.9	12.8	105	1.5	2104	5369	15	1.96	4.09	135.2	1.1	109	196	7.52	31.3	27.9	19	3.55	1.94	84	130	78	20	0	0	0	0	15	0	0	0	0	0	96	39.6	6.31	89	0	0	0	0	1	0	0	1	3	2	0
male	31	25	10.6	123	2.1	94.9	6069	13	3.39	3.94	128.7	0.86	190	42	18.43	29.5	27	163	3.88	1.81	113	111	67	20	0	0	0	0	15	0	0	0	0	0	98	38.2	2.99	95	0	0	1	0	0	0	0	1	4	6	0
female	84	70.38	19.7	177	3.4	13591	4645	16	17.38	3.81	136.7	0.74	140	112	22.35	28.3	21.3	19	2.98	1.19	121	72	50	22	0	0	0	0	15	0	0	0	0	0	95	37	3.25	89	0	0	1	0	0	0	0	1	6	9	1
female	72	64.7	11.6	68	2.8	179.4	6441	13.8	0.63	3.43	135.6	0.77	143	286	3.91	36.5	25.2	28	3.69	2.04	62	123	69	18	0	0	0	0	15	0	0	0	0	0	97	37.5	5.11	93	0	0	0	0	0	0	0	1	1	2	1
male	74	200	15.7	68	1.3	1676	2294	15.8	5.56	3.99	137	0.71	113	160	11.29	27.3	27.7	13	2.2	2.1	124	121	66	20	0	0	0	1	15	1	0	0	0	0	97	39.1	6.37	88	0	0	1	0	0	0	0	1	5	2	0
male	66	9.4	13.1	74	1.6	259.9	7368	13.4	3.46	3.57	140	0.89	147	134	8.09	38.5	20	33	3.33	2.22	101	97	62	20	1	0	0	0	15	0	0	0	0	0	97	39.9	3.39	94	0	0	0	0	0	0	0	1	5	3	0
male	47	123.38	58.8	627	0.7	3805	2753	16.6	2.4	5.34	129	0.56	92	114	14.84	21.3	26.4	51	4.79	1.96	118	108	56	16	0	1	0	0	15	0	0	0	0	0	99	37.4	4.33	95	0	0	0	0	0	0	0	1	3	9	0
female	73	146.5	16.2	115	2.7	1683	5272	15.7	1.26	4.77	136.9	0.61	115	280	8.43	31.6	15.5	34	2.02	1.8	82	80	55	18	1	1	0	0	15	0	0	0	0	0	98	36.7	6.9	91	0	0	0	0	0	0	0	1	3	6	0
male	71	95.06	4.5	176	1.1	1270	2827	13.4	0.74	4.24	138.5	0.61	93	242	9.4	25.6	25.8	11	2.08	2.12	80	83	54	18	0	0	0	1	15	0	0	0	0	0	98	36.5	5.57	96	0	0	0	0	0	0	0	1	2	7	0
female	50	93.78	9.3	68	1.1	295.7	2326	13.7	5.16	2.49	129.3	0.62	79	154	6.64	24.2	24.1	23	3.86	1.9	112	108	55	22	0	0	0	1	15	0	0	0	0	0	91	36.7	5.39	92	0	0	0	0	0	0	0	1	4	3	0
female	78	195.18	15.6	70	1.9	538.1	1541	16.3	3.47	4.08	115.7	0.6	127	179	32.35	18.9	31.1	84	2.69	1.85	88	158	78	18	1	1	0	0	15	0	0	0	0	0	97	36.6	6.13	95	0	0	0	0	0	0	0	1	1	2	0
female	88	199.8	48.3	104	2.5	4031	2897	18.4	2.68	4.91	130.1	0.69	118	126	20.86	30.2	23	20	3.36	1.92	164	109	58	16	0	0	0	1	15	0	0	0	0	0	98	37.1	6.92	93	0	0	1	0	1	0	0	1	4	5	0
female	66	24.65	120.9	53	3	202.4	4813	14.2	1.8	3.93	134	0.79	145	273	6.43	27.4	52.2	613	3.85	2.06	84	123	81	20	0	0	0	0	15	0	0	0	0	0	99	36.6	2.49	94	0	0	0	0	0	0	0	1	1	5	0
male	75	36.12	43.3	79	1.4	2897	3168	16	1.31	4.06	139.4	0.91	107	152	3.87	30.9	24.1	32	3.64	1.94	78	147	70	20	0	1	0	1	15	0	0	0	0	0	98	36.7	3.16	98	0	0	1	0	0	0	0	1	1	4	0
male	84	78.64	10.6	79	1.1	594.4	3904	13.1	2.71	4.07	131.3	0.82	102	221	8.38	28.1	21.5	24	2.77	1.95	112	112	61	22	0	0	0	1	15	0	0	0	0	0	94	38.9	5.18	96	0	0	0	0	1	0	0	1	6	3	0
male	79	53	7.9	89	1.3	2448	5109	13.4	1.09	2.41	136.2	0.82	154	82	5.59	31.7	19	20	2.87	2.07	114	119	79	20	1	0	0	0	15	0	0	0	0	0	98	37.6	4.78	95	0	0	0	0	0	0	0	1	3	4	0
female	68	10.81	48	63	1.5	599.8	2840	25.6	2.86	3.52	135.5	0.88	73	18	3.51	24	28.7	27	2.73	1.79	70	94	35	18	0	0	0	0	15	0	0	1	0	0	98	38.2	1.21	95	0	0	0	0	0	0	0	1	3	11	0
male	87	192	11.7	122	1.9	1999	2765	15.4	7.11	3.95	136	0.83	82	224	3.58	26.4	36	40	3.02	1.93	73	102	53	20	0	1	0	0	15	0	0	0	0	0	91	36.8	4.5	86	0	0	0	0	0	0	0	1	1	7	0
female	69	149.29	5.3	69	4.1	3482	5411	16.4	1.23	4.03	126.5	0.83	88	89	8.51	22.8	39	9	4.69	1.85	100	101	60	24	1	0	0	0	15	0	0	0	0	0	98	39.6	4.3	86	0	0	0	0	1	0	0	1	4	4	0
male	71	143.3	27	95	1.4	2064	5499	16	1.56	4.14	140.3	1.01	142	117	13.05	43	26.8	13	3.37	2.4	100	128	61	20	0	0	0	0	15	0	0	0	0	0	99	40	4.92	95	0	0	1	0	0	0	0	1	3	4	0
female	83	11.08	8.9	71	1.4	1334	3017	13.9	1.84	4.57	131	1.09	95	71	20.62	26.4	19.9	11	3.3	1.91	96	83	52	18	1	1	0	1	15	0	0	0	0	0	98	36	2.83	95	0	0	0	0	0	0	0	1	3	7	0
female	56	47.92	15.2	38	1.4	1281	4264	17.1	0.97	3.63	143.2	0.73	60	106	17.11	31.2	29.3	14	3.42	2.11	74	85	46	16	0	0	0	0	15	0	0	0	0	0	98	37.2	5.48	92	0	0	0	0	1	0	0	1	2	6	0
male	66	156.82	12.2	62	7.1	305	2324	18.6	12.26	3.24	133	1.03	124	89	3.41	20.8	23.3	45	1.22	1.57	130	94	60	24	0	0	0	1	15	0	0	0	0	0	92	39.2	5.57	60	0	0	1	0	0	0	0	1	8	5	0
male	87	109.16	5.2	285	1.5	7135	3033	14.6	8.08	4.78	130.9	0.9	117	292	14.25	26.5	44.5	20	3.6	2.07	84	133	69	20	0	1	0	1	15	0	0	0	0	0	98	38	6.74	95	0	0	0	0	0	0	0	1	1	4	0
female	93	133.9	6.3	67	1.4	1706	4837	13.9	1.77	3.89	132.4	0.75	104	177	7.39	28.7	26.9	10	3.06	2.02	96	118	78	22	0	1	0	0	15	0	0	0	0	0	96	38.6	6.97	95	0	0	0	0	0	0	0	1	4	2	0
male	57	200	7.2	125	0.8	207.1	2364	14.9	1.76	2.56	124.6	0.73	93	44	5.47	21.2	27.8	44	2.38	1.79	102	117	61	19	0	0	0	0	15	0	0	0	0	1	100	38	6.31	96	0	0	0	0	0	0	0	1	2	6	0
female	82	5.5	11.3	86	1.9	154.9	2897	12.8	1.7	4.48	142.8	0.75	144	177	12.74	36.2	16.1	19	2.61	1.87	183	106	69	20	0	0	0	0	15	0	0	0	0	0	99	37.9	2.91	94	0	0	0	0	0	0	0	1	4	2	1
female	78	7.67	12.3	63	1.7	698.3	7355	13	0.89	3.24	143	0.88	113	254	13.21	35.1	25.4	17	3.92	2.03	110	150	85	20	0	1	1	0	15	0	0	0	0	0	96	39	5.05	95	0	0	1	0	0	0	0	1	4	2	0
male	71	121.8	155.2	61	0.7	104.6	2224	13.1	2.82	3.91	134.5	0.85	112	295	13.18	22.8	30.2	54	3.19	1.91	106	137	87	20	0	1	0	0	15	0	0	0	0	0	97	38.1	4.66	95	0	0	0	1	0	0	0	1	3	5	0
female	68	105.66	16.1	194	2.4	35000	3115	18	5.31	4.71	130.5	0.65	131	107	20.45	26.5	21.9	12	2.18	1.75	111	97	63	20	0	0	0	0	15	0	0	0	0	0	95	38.2	5.87	90	0	0	0	0	1	0	0	1	5	6	0
male	56	0.9	27.5	83	1.1	409.4	2733	15.7	2.53	3.28	141.4	0.71	69	104	4.57	25.7	31.5	64	3.71	1.84	88	158	68	32	1	0	0	1	15	0	0	1	0	0	100	38.6	1.59	93	0	0	0	0	0	0	0	1	5	4	0
male	67	115.8	13.9	71	0.6	133.8	4326	14.9	4.05	4.21	139.7	0.93	113	445	11.35	33.7	32.7	14	4.92	2.24	56	121	55	16	0	1	0	0	15	0	0	0	0	0	94	38.6	7.38	94	0	0	0	0	1	0	0	1	3	3	0
female	71	48.43	10.1	90	3.2	6130	3893	17.6	20	3.21	137.5	0.76	120	108	4.56	29.1	23.5	9	3.01	1.92	94	116	60	18	0	1	0	1	15	0	0	0	0	0	92	38.1	2.52	92	0	0	0	0	1	1	0	1	2	4	0
male	51	64.7	8.3	104	2.6	68.9	7575	15.7	0.86	3.32	140.2	0.85	115	176	9.15	36.6	24.5	20	2.77	2.25	85	93	57	20	1	0	0	0	15	0	0	0	0	0	99	36.8	4.85	97	0	0	0	0	0	0	0	1	2	5	0
female	52	176.4	32	91	5.4	2383	3585	14.9	16	3.37	134.8	0.72	98	192	1.14	25.8	25.8	65	3.15	1.16	111	102	46	20	0	0	0	0	15	0	0	0	0	0	99	39.8	7.8	84	0	0	0	1	0	0	0	1	5	6	1
male	75	51.01	12.6	46	1.5	534.4	3310	13.8	1.62	3.45	134	1	108	450	18.83	25.9	28.5	21	4.59	2.07	120	128	72	20	0	0	0	1	15	0	0	0	0	0	99	37.7	6.36	95	0	0	1	0	0	0	0	1	3	2	0
female	76	10.3	7.8	60	0.7	320.7	3859	14.4	1.68	3.7	143	0.7	93	131	2.88	28.1	17.3	9	2.74	1.84	113	121	71	17	0	0	0	0	15	1	0	0	0	0	96	39.6	4.21	95	0	0	0	0	0	0	0	1	5	3	0
male	70	1.92	11.6	70	1.3	82.5	4069	13.8	0.59	4.06	140	0.82	119	175	3.09	31.8	17.5	14	2.45	1.86	110	176	75	20	1	0	0	0	15	0	0	0	0	0	96	39.2	3.27	95	0	0	0	0	0	0	0	1	4	2	0
male	48	218.83	49.3	335	1.5	2304	1111	17.1	7.65	4.3	125.9	0.92	135	119	20.74	20.2	41.5	30	2.17	1.89	129	128	96	20	0	0	0	0	15	0	0	0	0	0	96	36.8	5.71	95	0	0	0	0	0	0	0	1	3	8	0
female	54	130.37	10.8	77	1.4	2776	4575	14.5	2.45	4.25	139.3	0.82	129	184	14.83	28.1	30.7	17	3.47	1.87	84	112	58	20	1	1	0	0	15	0	0	0	0	0	96	39.1	6.21	95	0	0	0	0	0	0	0	1	3	2	0
male	64	66.56	9.7	158	2.7	356.9	7582	13.3	2.15	3.45	133	0.78	138	136	10.7	36	25.6	9	3.29	1.93	82	153	89	18	0	1	0	0	15	1	0	0	0	0	97	38	4.24	77	0	0	0	0	0	0	0	1	1	4	0
female	66	200	21.6	72	1.4	4750	5103	17.6	16	2.72	143.5	0.91	88	20	0.3	41.2	25.8	13	2.85	2.24	92	110	55	20	1	0	0	0	15	0	0	0	0	1	98	39.3	4.7	20	0	0	0	0	0	0	0	1	3	7	1
male	64	88.93	7.2	63	1.9	541.7	4147	14.8	4.01	3.69	133	0.97	140	205	37.13	29.4	29.9	12	4.11	1.99	80	101	64	20	0	1	0	1	15	0	0	1	0	1	98	37	6.41	96	0	0	1	0	0	0	0	1	1	2	0
male	80	53.06	51.2	98	2.9	2935	2910	13.5	1.61	4.05	137	0.81	91	192	13.81	29.8	27.8	43	2.74	1.9	73	128	98	20	0	0	0	1	15	0	0	0	0	0	99	37.5	4.14	97	0	0	0	1	0	0	0	1	1	4	0
female	52	1.28	15	85	2.2	731.2	3321	14.4	20	3.59	138.2	0.55	128	192	2.18	33.3	23.4	14	3.64	1.96	117	99	57	18	0	0	0	0	15	0	0	0	0	0	97	38.2	2.68	90	0	0	0	0	1	0	0	1	5	2	0
female	87	248.74	8.8	121	1.9	1282	3766	14.5	3.79	3.57	134	0.74	102	142	23.58	29.7	28.2	21	3.49	1.97	114	160	96	24	0	1	0	0	15	0	0	0	0	0	90	37.6	7.14	86	0	0	1	0	0	0	0	1	4	5	0
female	67	58.82	8.8	174	20	3037	3798	19.5	20	3.53	134.6	0.92	65	17	274.24	31.8	28.6	22	2.4	1.84	94	106	57	18	0	0	0	0	15	0	0	0	0	0	97	37.4	2.95	92	0	0	0	0	0	0	0	1	1	8	0
male	66	192.91	19.8	93	1.6	807.4	3970	15.2	1.84	4.1	129.6	0.95	117	162	6.43	35.7	24.6	14	3.27	1.98	88	178	92	20	1	0	0	0	15	0	0	0	0	0	90	39.2	6.24	90	0	0	1	0	0	0	0	1	3	3	0
female	70	149.08	9	200	2.9	2065	4629	14.4	2.88	3.93	132	0.83	102	114	27.16	27.3	32.3	5	4.22	2.06	91	71	55	20	0	0	0	0	15	0	0	0	0	0	96	37.1	8.26	88	0	0	0	0	0	0	0	1	3	8	0
male	63	191.96	6.6	570	2	229.9	3862	16.3	10.47	4.81	129	1.11	133	210	21.11	25	30.1	16	2.91	2.26	127	156	82	20	1	1	0	0	15	0	0	0	0	0	96	36.5	7.16	91	0	0	0	0	1	0	0	1	3	6	0
male	86	200	9.4	267	3.3	10048	1469	13.1	16	3.84	116.7	0.82	95	323	10.79	22.9	31.1	11	2.52	1.78	142	129	57	26	0	0	0	0	15	0	0	0	0	0	98	36.2	5.26	70	0	0	1	0	0	1	1	1	5	4	0
male	68	9.78	16.4	93	9.4	526.6	6671	13.6	0.89	4.31	141.2	0.85	153	132	15.36	37.1	22.4	31	3.71	2.01	122	114	78	22	0	1	0	0	15	0	0	0	0	0	96	39	2.92	95	0	0	0	0	0	0	0	1	6	3	0
male	53	173.31	9.6	99	5	1760	4324	17.4	7.11	3.78	131.9	0.94	105	81	5.46	29.6	21.5	23	2	1.91	133	120	85	20	1	0	1	0	15	0	0	0	0	0	98	38.7	5.19	96	0	0	1	0	0	0	0	1	6	4	0
female	39	69.8	40.7	94	6.9	3235	3994	17.1	16	3.17	141.2	0.67	99	184	3.03	31.4	17.1	275	2.91	1.93	67	83	31	18	0	0	0	0	15	0	0	0	0	0	100	39.5	2.75	95	0	0	0	0	0	0	0	1	4	7	0
female	73	210.95	10.5	181	1.4	16305	5137	13.1	9.81	3.87	142.9	0.7	105	114	37.04	21.4	32.6	16	2.66	1.95	112	85	50	20	0	0	0	0	15	0	0	0	0	0	97	37.3	7.72	95	0	0	0	0	1	0	0	1	4	8	0
male	78	108.21	8.5	132	1.1	480.8	4864	14	0.82	4.05	137.1	0.85	121	171	13.99	34	20.7	15	4.24	2.02	70	121	65	18	0	1	0	0	15	0	0	0	0	0	96	36.9	5.58	95	0	0	1	0	0	0	0	1	1	3	0
female	84	46.02	10.9	68	0.7	619	5139	16.9	0.4	3.64	130	0.78	119	124	7.52	34.9	25.2	18	3.19	2.12	64	93	52	20	0	0	0	0	15	0	0	0	0	0	100	38.8	3.39	66	0	0	1	0	0	0	0	1	4	6	0
female	32	34.64	8.3	45	1.7	259.3	4487	12.6	7.45	3.89	138.2	0.96	97	177	4.14	26.1	25.3	16	3.05	1.84	98	125	85	20	1	0	0	0	15	0	0	0	0	0	97	38	4.36	95	0	0	0	0	0	0	0	1	1	2	0
female	71	39.15	2.7	1080	6	5822	4878	13.5	2.68	3.46	139.7	0.72	62	119	10.72	27.5	24.6	8	3.78	2.07	68	163	78	20	1	1	0	1	15	0	0	0	1	0	95	37	4.66	95	0	0	0	0	0	0	0	1	1	8	0
male	50	75.16	582.5	172	3.9	1442	4316	31.9	2.45	4.43	130	1.41	120	16	1.18	26.2	24.3	55	1.12	2.38	91	105	65	20	0	1	0	0	15	0	0	0	0	0	93	39.4	1.7	51	0	0	1	0	0	0	1	1	3	13	0
female	62	112.44	5.2	171	2.3	935.3	5016	13.8	3.74	3.73	133.3	0.68	108	210	10.28	29.3	19.9	15	2.41	2.06	128	107	70	20	0	0	0	0	15	0	0	0	0	0	98	38.1	4.33	98	0	0	0	0	1	0	0	1	4	4	0
male	83	188.15	7.1	158	1.1	7744	2962	13.6	3.1	3.37	135.1	0.75	119	222	8.5	31.8	35.7	57	3.75	2.16	98	136	70	20	0	1	0	0	15	1	0	0	0	0	98	38.7	8.37	92	0	0	0	0	0	0	0	1	3	3	0
female	55	242.28	13.6	188	0.7	162.3	6282	13.8	4.72	3.94	137	0.78	113	189	17.71	33.9	39.7	9	5.69	2.04	86	113	72	18	0	0	0	0	15	0	0	0	0	0	97	36.8	6.51	95	0	0	0	0	0	0	0	1	1	4	0
female	82	23	9.6	135	1.9	228.8	6272	13	9.78	2.65	138	0.8	137	108	8.46	29.8	21.5	40	4.77	2.11	98	75	46	20	0	1	0	0	15	0	0	0	0	0	98	38.6	3.68	95	0	0	1	0	0	0	0	1	5	7	0
male	69	200	12.6	121	4.3	1761	2875	14.1	0.75	4.07	130.8	0.75	98	82	0.46	32.3	24.9	12	5.71	2.19	133	67	44	28	0	0	0	1	15	0	0	0	0	0	96	38.8	4.92	95	0	0	1	0	0	0	0	1	10	8	0
male	78	156.26	3.7	143	1.3	5386	5008	13.1	2.34	4.45	141.8	0.67	100	152	9.12	24.1	25	6	3.04	1.82	89	112	54	20	0	1	0	0	14	0	0	0	0	0	96	37.5	4.62	93	0	0	0	0	0	0	0	1	2	4	0
male	65	154.54	26.1	59	1.2	2922	1981	16.9	2.95	3.39	133	0.99	117	89	23.08	21.8	25.7	43	1.82	1.76	85	108	98	20	0	1	0	0	15	0	0	0	0	0	91	38.2	7.75	91	0	0	1	0	0	1	0	1	2	6	0
male	59	68.75	10.9	56	1.8	105.6	2179	17.3	1.2	4.07	131	0.86	103	106	9.95	24.4	25.1	218	1.82	1.69	76	111	69	20	0	0	0	1	15	0	0	1	0	0	100	39	4.36	95	0	0	0	0	0	0	0	1	3	3	0
female	87	114.42	36.9	152	2.2	1133	3579	14.9	7.34	3.73	137	0.92	55	188	13.61	30.9	24.3	18	3.19	1.97	94	121	85	22	0	1	1	0	15	0	0	0	0	0	95	39.8	5.22	95	0	0	0	0	1	0	0	1	4	6	0
male	99	26.12	18.5	122	1.5	279.4	3583	14.8	6.64	3.07	140.1	0.78	123	234	6.96	30.3	23.1	19	3	2.08	88	123	66	20	0	0	0	0	15	0	0	0	0	0	98	36.4	3.71	95	0	0	1	0	0	0	0	1	1	3	0
female	67	152.33	26.1	70	2.5	214	4739	15	19.4	4.14	125.5	0.82	102	15	3.15	32.6	32.2	79	3.05	1.9	113	140	74	20	0	0	0	1	15	0	0	0	0	0	99	38.3	6.31	96	0	0	0	0	0	0	0	1	4	7	0
female	78	185.56	24	120	1.3	612.8	6607	14	1.96	2.78	140.1	0.82	107	136	9.4	30.8	26.5	11	5.69	1.92	88	123	72	18	1	1	0	1	15	0	0	0	0	0	98	37.7	6.21	86	0	0	1	0	0	0	0	1	1	5	0
male	72	110.78	11.8	63	1	16394	5146	16.4	2.18	4.24	139.2	1.02	127	226	12.8	31	35.6	30	3.34	2.01	82	140	76	20	0	0	0	0	15	0	0	0	0	0	96	37.6	5.61	95	0	0	0	0	0	0	0	1	1	2	0
male	90	170.75	15.2	169	1.7	582.8	4265	14	1.36	4.13	133.4	0.71	137	210	13.21	34.4	27.2	15	2.76	2.11	102	128	76	22	1	0	1	0	15	1	0	0	0	0	95	38.2	6.53	95	0	0	1	0	0	0	0	1	4	4	0
female	67	205.78	6.6	256	3.7	26164	3633	22.7	20	4.14	136.7	0.79	104	106	20.94	23.6	23.7	22	2.81	1.85	112	76	43	22	0	0	0	0	15	0	0	0	0	0	95	38.2	2.64	96	0	0	0	0	1	0	0	1	7	9	0
male	83	75.21	33.7	76	1	1489	3423	17.5	0.79	4.42	134	0.83	124	178	24.92	27.3	31.3	11	1.98	2.16	108	127	63	20	0	0	0	0	15	0	0	0	0	0	94	37.7	6.11	89	0	0	1	0	0	0	0	1	2	5	0
male	72	142.4	7.1	73	1.9	3436	2729	14.5	3.37	3.89	135	0.67	65	193	0.83	28.9	32.1	16	2.49	1.79	54	85	64	20	0	0	0	1	15	0	0	0	0	0	100	37.2	3.02	96	0	0	1	0	0	0	0	1	2	2	0
male	73	114.92	22.9	94	2	3099	3843	15.2	0.75	3.86	134.9	0.82	117	187	7.67	31	29.5	116	3.27	2.11	70	128	89	18	1	1	0	0	15	0	0	0	0	0	94	39.9	6.9	94	0	0	1	0	0	0	0	1	3	4	0
male	67	90.8	54.9	101	1.8	9022	2790	16.9	10.18	3.96	137.7	0.7	117	51	15.05	26.2	41.3	28	2.77	2.05	82	113	64	18	0	0	0	1	15	0	0	1	0	0	98	38.3	2.79	96	0	0	0	1	0	0	0	1	2	6	0
male	85	89.58	134.2	56	1	214.1	5886	13.3	2.51	4.37	135.6	0.85	143	192	8.98	41.4	37.7	105	4.3	2.34	80	144	86	20	0	0	0	0	15	0	0	0	0	0	97	37.8	5.99	95	0	0	0	1	0	0	0	1	1	5	0
male	59	231.72	8.8	242	1	821.7	5724	14.4	2.56	4.21	138	1.08	86	47	0.2	30.4	27.4	20	4.72	2.07	98	163	82	18	0	0	0	0	15	0	0	0	0	0	95	38.1	9.54	95	0	0	0	0	0	0	0	1	2	8	0
female	66	16.83	8.5	52	1.3	259.4	4639	14.3	1.29	3.88	142.1	0.85	98	120	6.2	31.5	21.5	12	3.76	1.98	105	182	93	22	0	0	0	1	15	0	0	0	0	0	98	38.5	5.13	95	0	0	0	0	0	0	0	1	4	3	0
female	73	1	11	101	2.5	35000	6557	20.2	20	3.6	136.2	0.66	106	156	5.85	28.8	24.4	10	3.85	1.75	86	128	66	20	1	1	0	0	15	0	0	0	0	0	93	39	3.87	93	0	0	0	0	0	0	0	1	3	3	0
male	68	119.4	9	51	0.4	254.7	3614	14.4	6.74	3.44	138.1	0.95	104	165	7.31	27.3	29.9	54	4.27	1.87	100	102	63	18	0	0	0	0	15	0	0	0	0	0	100	37.7	7.45	95	0	0	0	0	0	0	0	1	1	2	0
female	88	24.42	14.2	138	4	626.5	3765	14.1	0.81	4.1	134.5	0.91	106	121	14.21	30.2	29.1	14	4.02	1.98	81	138	68	20	0	1	0	0	15	0	0	0	0	0	95	38.8	4.37	80	0	0	0	0	0	0	0	1	3	5	0
male	64	104.06	38.4	92	2.5	5866	8495	14.4	4.55	3.42	141	0.7	181	182	12.13	38.7	27.6	51	3.24	2.15	102	155	78	20	1	1	0	0	15	0	0	0	0	0	99	39	5.95	96	0	0	0	0	0	0	0	1	4	4	0
male	78	131.8	43.7	107	2.2	2752	2862	16.1	0.74	3.87	135	0.79	140	133	18.59	28.9	21.1	25	3.66	1.72	90	80	47	22	0	0	0	0	15	0	0	0	0	0	96	36.8	6.08	95	0	0	0	0	0	0	0	1	4	8	0
female	92	34.85	15.8	152	8.6	35000	4374	18.6	4.55	5.01	136.5	0.85	114	108	7.27	30.2	29.9	68	3.77	2.07	71	149	73	20	0	1	0	0	15	0	0	0	1	0	95	36	3.78	95	0	0	0	1	0	0	0	1	2	5	0
female	61	106.66	45.7	119	5	1419	3416	14.6	7.2	2.81	137.7	0.93	87	128	11.11	28	34.3	101	4.46	1.74	110	120	73	18	0	0	0	1	15	0	0	0	0	0	94	38	4.74	91	0	0	0	1	0	0	0	1	2	7	0
female	68	1	14.7	70	3.5	201	3291	12.2	20	3.05	141	0.65	74	337	7.31	23.3	15.6	36	2.28	1.86	77	112	72	30	0	0	0	0	15	0	0	0	0	0	100	36.6	2.79	95	0	0	0	0	0	0	0	1	2	2	0
male	54	158.95	31.3	102	1.6	129.7	5168	12.7	1.08	4.12	132.9	0.94	123	192	27.73	37.4	29.1	74	3.33	1.94	108	132	81	20	0	0	0	0	15	0	0	0	0	0	98	39.3	8.39	98	0	0	0	0	0	0	0	1	4	3	0
female	82	2.28	4.9	86	4.5	485.6	7279	14.3	3.71	3.85	146.4	0.81	102	255	17.82	37	28.8	9	3.43	1.95	80	110	60	26	1	1	0	1	15	0	0	0	0	0	91	36.2	3.29	85	0	0	1	0	0	0	0	1	2	3	1
female	82	113.57	6.3	120	0.7	1732	2646	14.6	11.88	4.33	134	0.82	80	153	21.32	25.9	38.9	16	2.13	1.86	110	104	56	18	0	0	0	0	15	0	0	0	0	0	96	38.4	4.38	92	0	0	1	0	0	0	0	1	3	3	0
female	53	105.7	8.4	136	9.2	932.2	3371	15.7	3.58	3.64	140.5	0.62	83	206	4.02	28	27.7	16	1.93	2.1	131	102	67	25	0	0	0	0	12	0	0	0	0	0	100	39.4	6.37	95	0	0	0	0	0	0	0	1	9	5	0
male	79	200	14.2	47	1.2	559.8	2535	15.5	1.26	3.97	130.8	0.85	97	375	20.5	22.1	28.3	47	2.88	1.89	58	118	68	21	0	0	0	1	15	0	0	0	0	0	96	36.4	8.44	93	0	0	1	0	0	0	0	1	2	2	0
male	76	139.63	23.7	99	1.3	1656	4651	14.7	1.8	3.65	133	0.84	107	76	4.68	29.5	27.3	31	4.21	1.92	97	111	59	18	0	0	0	0	15	0	0	0	0	0	99	37.9	4.69	95	0	0	0	0	0	0	0	1	1	5	0
male	56	75.72	10.8	119	1.5	368	5494	12.9	1.56	3.52	135.5	0.91	163	152	9.69	31.8	26.5	46	2.86	2	122	104	69	22	0	1	1	0	15	0	0	0	0	0	98	39	5.39	95	0	0	0	0	0	0	0	1	6	3	0
female	61	71.54	10.9	69	0.7	698.3	6240	14.3	1.42	3.9	134.3	0.91	127	334	10.99	36.9	29	19	4.93	2.09	84	171	94	18	0	1	0	1	15	0	0	0	0	0	99	38.4	4.93	95	0	0	0	0	0	0	0	1	2	2	0
female	53	180.7	8.5	109	0.8	845.2	6653	14.9	1.87	3.45	128.1	0.95	145	231	15.77	31.7	30.3	26	3.19	2.04	86	119	57	18	1	1	0	0	15	0	0	0	0	0	97	37.8	6.56	95	0	0	0	0	0	0	0	1	1	2	0
male	81	254.18	4.8	167	2.4	4167	2294	16.5	4	4.04	138	0.77	118	395	19.34	18.9	34.5	22	2.82	1.91	98	109	59	20	0	0	0	0	15	0	0	0	0	0	98	36.2	10.04	94	0	0	0	0	0	0	0	1	1	3	0
male	54	58.3	22.1	184	3.1	957.4	5445	26	16	3.14	137.6	0.54	145	123	12.6	28.8	19.9	45	3.25	1.83	118	114	93	20	0	0	0	0	15	0	0	0	0	0	94	39.3	0.91	94	0	0	1	0	0	1	0	1	5	7	0
female	66	206.5	40.1	67	1.1	1231	1451	16	9.74	3.43	132.2	0.74	86	69	8.01	20.5	38.1	21	2.52	1.75	76	93	43	18	0	0	0	0	15	0	0	1	0	0	97	38.7	5.19	95	0	0	1	0	0	0	0	1	4	9	0
female	40	16.6	22.3	63	4.5	880.2	4228	14.3	4.03	3.69	137.5	0.6	129	243	19.72	31.7	22.9	68	2.32	2.19	108	83	51	20	0	0	0	0	15	0	0	0	0	0	98	37.7	3.3	95	0	0	0	0	1	0	0	1	3	6	0
female	50	66.2	7.3	71	1	75.9	6592	14.3	1.19	3.52	138.3	0.99	142	258	8.25	34.6	31.5	42	3.96	2.17	108	117	76	22	1	0	0	0	15	0	0	0	0	0	100	39.4	4.39	97	0	0	0	0	0	0	0	1	5	2	0
female	64	116.01	11.3	70	2.8	623.8	5397	14.1	3.7	3.13	133.1	0.85	124	120	3.63	33	23.5	23	3.01	1.91	117	115	76	20	0	0	0	0	15	0	0	0	0	0	91	38.1	5.44	91	0	0	0	0	1	0	0	1	4	4	0
female	88	122.08	12.3	120	3.1	27339	4040	14	2.17	3.71	135	1.07	80	74	12.67	28.4	30.1	25	3.36	2.15	121	132	91	24	0	1	0	0	15	0	0	0	0	0	93	38.1	6.45	82	0	0	1	0	0	0	0	1	5	6	0
male	37	4.51	23.1	120	2.2	519.6	4148	15.5	1.37	3.53	137.4	0.68	144	128	6.92	33.1	25.5	32	2.21	1.99	106	82	52	22	0	0	0	1	15	0	0	0	0	0	98	38.8	3.12	95	0	0	0	1	0	0	0	1	6	8	0
female	54	5.05	9.7	91	0.8	702.8	7199	12.7	7.58	3.43	134.8	0.72	115	232	14.05	29.3	30.7	22	4.68	2.07	95	109	75	20	0	0	0	0	15	0	0	0	0	0	95	36.5	4.05	95	0	0	0	0	1	0	0	1	1	3	0
female	75	73.19	12.8	91	3.3	3393	2206	27.1	15.72	4.26	139.5	0.77	98	52	2.6	28.8	14.3	20	1.95	1.94	135	85	56	20	0	0	0	1	15	0	0	0	0	0	100	37.6	2.89	90	0	0	0	1	0	0	0	1	5	7	0
male	53	139.38	224.1	48	3.3	667.6	1160	18.5	2.98	4.58	125.4	0.8	80	110	7.63	33.7	18.9	77	3.1	2.21	74	90	54	17	0	0	0	1	15	0	0	1	0	0	99	36.9	2.9	95	0	0	0	0	0	0	0	1	2	10	0
female	35	17.45	19.2	47	3.3	479.1	3216	14.6	0.4	4.37	142.6	0.82	62	1	0.71	26	15.6	162	2.72	1.9	89	100	51	18	0	0	0	0	15	0	0	0	0	1	99	38	1.38	97	0	0	0	0	0	0	0	1	2	9	0
male	52	48.35	18.2	46	1.5	504.6	2974	13.2	1.24	3.98	137.2	0.78	133	225	6.42	28.4	34.1	29	3.16	2.17	110	116	74	22	1	0	0	1	15	0	0	0	0	0	98	39.3	6.05	96	0	0	0	0	0	0	0	1	5	2	0
female	39	200	7.4	405	0.8	143.5	4832	15	1.24	3.08	133.6	0.92	124	343	19.79	33.9	21.4	11	3.77	1.99	82	95	63	20	0	0	0	0	15	0	0	0	0	0	100	36.4	8.69	97	0	0	0	0	0	0	0	1	2	5	0
female	88	193	6.1	66	0.8	1900	4246	14.3	3.22	4.02	135.3	0.88	97	163	16.38	27.7	24.4	25	3.28	1.99	84	120	68	20	0	0	0	0	15	0	0	0	0	0	95	39.1	6.65	93	0	0	1	0	0	0	0	1	3	3	0
female	49	356.59	27.1	40	1.4	1100	5176	14.2	1.38	2.05	134.5	0.66	124	242	22	27.7	21.9	27	3.83	1.8	118	112	75	18	1	0	0	0	15	0	0	0	0	0	99	36.4	9.39	96	0	0	0	0	1	0	0	1	3	3	0
male	67	34.48	16.8	84	1.6	674.9	4579	18.8	8.62	3.75	136.7	0.81	114	192	8.13	29.5	25.1	18	1.91	1.83	89	95	51	20	0	0	0	1	15	0	0	0	0	0	92	39.4	5.41	92	0	0	1	0	0	0	0	1	4	6	0
male	61	202.28	61.8	254	4.9	2929	727	20.2	17.22	4.86	130	0.76	90	71	21.12	25.5	38.6	37	2.03	1.99	111	90	56	20	0	0	0	0	15	0	0	0	0	0	97	36.6	2.28	93	0	0	0	0	0	0	0	1	4	11	0
female	77	34.35	53.8	77	1.2	1046	3717	14	2.32	3.89	134.2	0.68	84	184	8.16	25.4	27	208	3.8	1.79	106	171	73	20	1	1	0	1	15	0	0	0	0	0	100	39.5	5.3	95	0	0	0	1	0	0	0	1	4	4	0
male	55	198.38	19.2	153	1.3	1688	3965	15.3	1.64	4.09	133.6	0.89	131	118	11.93	31.6	22.7	15	2.23	1.86	102	97	65	20	0	0	0	0	15	0	0	0	0	0	93	37.3	7.02	93	0	0	0	0	0	0	0	1	3	5	0
male	80	251.57	12.4	177	1.7	35000	4054	14.3	3.3	3.97	131	0.75	124	61	10.17	27.4	26.9	35	1.87	1.62	100	96	48	18	0	1	0	1	15	0	0	0	0	0	100	38	6	96	0	0	0	0	0	0	0	1	2	9	0
female	77	67	10.9	54	1.2	433.7	4455	13.9	1.47	4.21	142.7	0.88	114	143	4.55	37.4	24.9	13	3.59	2.4	54	105	58	18	1	0	0	0	15	0	0	0	0	0	100	37.9	3.5	95	0	0	0	0	0	0	0	1	1	3	0
male	70	30.14	5.7	184	2.4	1845	2695	15.2	13	3.78	142.5	0.65	128	245	14.84	27.5	19.7	11	2.09	2.03	92	75	51	18	0	1	0	1	15	0	0	0	0	0	97	37.9	3.61	97	0	0	1	0	0	0	0	1	3	7	1
male	68	343.28	18.3	124	3.7	4284	4321	14.2	3.9	3.38	125.7	0.8	116	107	18.84	24.7	27.9	26	3.88	1.88	94	125	69	30	1	1	0	0	15	0	0	0	0	0	95	36.5	8.97	88	0	0	0	0	0	0	0	1	2	5	0
male	89	164.8	11.9	575	1	9548	3143	18.1	7.25	5.61	153.5	0.99	101	111	26.18	21.9	30.6	55	3.72	2.09	76	146	71	16	0	0	0	0	15	0	0	0	0	0	98	36.2	6.43	96	0	0	0	0	0	0	0	1	1	7	0
female	85	120.8	6.6	80	0.6	323.7	6607	13.3	9.11	3.68	134.1	0.76	123	174	21.35	31.9	22.2	5	4.57	2.14	90	136	84	26	0	1	0	0	15	0	0	0	0	0	98	38.5	4.58	96	0	0	0	0	1	0	0	1	3	2	0
male	74	148.15	88.5	55	2.1	987.5	5395	13.4	1.15	3	140.9	0.83	160	134	7.39	34.4	23.8	31	4.49	2.15	84	199	94	20	1	1	0	0	15	0	0	0	0	0	98	36.7	6.27	96	0	0	0	0	0	0	0	1	1	5	0
female	74	151.9	9	141	1.1	7277	3302	15.3	4.59	3.44	135.9	0.75	94	216	23.53	27.1	29	10	2.52	2.21	132	123	77	20	0	1	0	0	15	0	0	0	0	0	99	36.8	4.59	95	0	0	0	0	0	0	0	1	4	3	0
female	71	220.43	9.4	87	3.2	2443	4228	20.2	2.17	3.89	132.8	0.95	91	239	12.57	29.1	22.4	25	3.12	1.95	106	109	76	20	0	1	0	0	15	0	0	0	0	0	98	38.5	6.49	95	0	0	0	0	0	0	0	1	3	2	0
female	50	11.04	16.8	90	1.2	515	3678	15.3	2.98	3.47	131.6	0.81	129	131	5.61	29.8	23.3	42	2.9	1.82	78	88	53	18	0	1	0	0	15	0	0	0	0	0	96	37.8	4.46	95	0	0	0	0	0	0	0	1	2	6	0
male	84	72	26.8	263	4.3	1271	2734	15.2	1.6	4.79	127.5	0.8	153	169	27.22	21.3	27.9	26	2.24	1.97	121	101	53	23	1	0	0	0	15	0	0	0	0	0	92	38.3	7.92	92	0	0	0	0	1	0	0	1	5	9	0
male	80	94.85	113.4	204	4.2	157.8	5168	16.8	1.18	4.39	134	0.66	187	124	28.93	30.4	21.1	414	2.08	2.22	106	90	56	20	0	1	0	0	15	0	0	0	0	0	97	37.4	4.78	94	0	0	0	1	0	0	0	1	3	11	0
male	56	204.37	49.6	296	3.8	924.6	6114	14.1	6.53	2.97	131	0.88	175	203	8.3	31.3	23.4	48	3.4	2.04	126	137	88	22	0	0	0	0	15	0	0	0	0	0	95	38.7	7.03	90	0	0	0	0	0	0	0	1	6	7	1
male	64	205.9	63.4	289	1.3	1168	3387	15.1	6.53	3.45	140.6	1.18	119	85	23.69	25.7	27.6	85	4.2	1.72	139	122	79	18	0	0	0	0	15	0	0	0	0	0	98	38.7	7.91	94	0	0	0	1	0	0	0	1	6	8	0
female	73	210.3	6.4	82	2.2	365.4	2422	19.5	5.94	3.37	160.1	0.89	74	380	6.83	21.2	34.8	11	1.86	1.96	151	108	71	20	0	1	0	0	12	0	0	0	0	0	96	38.9	6.69	92	0	0	0	1	0	0	0	1	8	4	0
male	58	200	13.5	75	2.1	1161	4490	11.9	1.99	4.1	134.4	0.82	153	12	10.15	28.9	20.1	30	3.88	1.94	87	116	82	22	1	0	0	0	15	0	0	0	0	0	98	36.6	7.78	97	0	0	0	0	1	0	0	1	2	6	0
male	57	52.8	15.1	68	2.6	1234	4884	13.2	1.34	3.76	143.9	0.74	99	111	8.54	30.2	21.9	13	2.66	1.93	88	106	79	16	0	0	0	0	15	0	0	0	0	0	98	36.2	3.85	96	0	0	0	0	0	0	0	1	1	3	0
female	85	83.98	9	81	3.9	1687	1019	20	1.53	2.83	133.9	0.65	85	49	2.03	16.1	26.2	15	0.85	1.58	82	100	76	20	0	0	0	0	15	0	1	0	0	0	100	35.8	0.93	96	0	0	0	0	0	0	0	1	3	5	0
female	87	23.53	44.2	52	2.5	328	4617	13.7	2.36	3.31	141	0.61	95	233	13.26	29.7	26.1	43	4.23	1.96	123	121	90	22	0	1	0	0	15	0	0	0	0	0	92	38.9	4.09	92	0	0	0	1	0	0	0	1	6	5	0
female	88	250.8	7.8	298	0.8	1221	3788	14.5	17.22	3.27	135.5	0.8	89	56	12.89	26.6	39.3	13	3.11	1.9	95	141	70	20	0	1	0	0	15	0	0	0	0	0	95	37.1	6.19	95	0	0	0	0	0	0	0	1	1	7	0
male	68	9.25	27.3	101	4.2	468.3	4702	13.6	0.33	3.67	141.6	0.78	145	233	17.16	33.1	17.9	12	2.93	1.93	68	99	58	20	0	1	0	0	15	0	0	0	0	0	92	36.7	3.2	86	0	0	1	0	0	0	0	1	2	4	0
female	48	151.1	4.9	47	2.6	50.3	4562	13.3	3.28	3.6	138.2	0.94	90	437	23.83	29.9	40.9	19	4.02	2	106	113	78	20	0	0	0	0	15	0	0	0	0	0	96	36.6	7.79	96	0	0	0	0	0	0	0	1	2	2	0
female	49	24.56	7.5	81	5.6	965.2	7208	13.3	1.75	3.33	133.1	0.6	140	301	23.98	28.9	25.2	44	2.01	1.9	99	86	60	28	0	0	0	0	15	0	0	0	0	0	96	35.8	3.02	95	0	0	0	0	0	0	0	1	4	5	0
female	77	62.68	6.6	74	0.8	1920	6187	13.7	0.85	3.2	140.9	0.71	88	107	4.68	34.8	26	9	3.72	1.99	80	165	76	20	1	1	0	0	15	0	0	0	0	0	98	37	6.35	97	0	0	0	0	0	0	0	1	1	3	0
female	87	146.65	4.3	69	0.6	7616	3660	14.3	2.48	4.05	138.4	0.64	98	255	6.96	29.3	28.5	16	3.5	2.28	144	86	54	32	0	1	0	0	15	0	0	0	0	0	100	36.7	5.93	96	0	0	0	0	0	0	0	1	7	5	1
female	77	170.8	10.6	84	0.8	5477	2343	13.2	1.29	3.16	138.7	0.7	101	250	13.77	21.2	30.2	11	3.09	2.09	92	107	59	20	0	0	0	1	15	0	0	0	0	0	98	36.2	8.06	95	0	0	0	1	0	0	0	1	1	2	0
male	53	202.85	8.9	112	6.4	1032	4146	15.4	1.25	3.62	133	0.82	135	109	10.16	28.4	21.8	26	1.64	1.71	136	101	60	24	1	1	0	0	15	0	0	0	0	0	94	40	6.43	94	0	0	0	1	0	0	0	1	7	5	0
female	75	200	4.3	227	1.7	1710	5396	13.1	1.36	3.17	138.7	0.81	128	98	8.93	28	24.1	25	3.16	2.1	79	94	51	19	0	0	0	0	15	0	0	0	0	0	99	36.6	6.23	95	0	0	0	0	0	0	0	1	2	9	0
male	70	92.11	20.1	24	5	253.7	2061	15.3	7.77	3.3	136.2	0.74	103	238	77.41	31.2	29.6	11	2.06	2.65	71	137	73	18	0	1	0	1	15	0	0	0	0	0	97	37	3.26	97	0	0	0	0	0	0	0	1	1	3	0
female	49	172.3	7.3	90	0.8	3021	5062	16.5	1.06	3.78	135	0.83	135	164	13.15	28.2	23.3	12	2.82	1.74	98	108	65	20	0	0	0	0	15	0	0	0	0	0	100	37.8	6.04	95	0	0	0	0	0	0	0	1	1	2	0
female	72	92.94	5.9	74	2.5	1282	1718	18.5	13.12	3.48	133	0.8	85	160	19.15	20.1	40.8	15	2.48	1.97	132	111	80	22	0	0	0	1	15	0	0	0	0	0	95	37.3	2.99	93	0	0	0	1	0	0	0	1	5	3	1
male	75	28.32	6.4	131	1.3	122.6	7396	14.4	0.44	4.41	137	0.76	121	113	10.64	35.8	26.7	54	3.08	2.14	74	159	74	20	0	1	0	0	15	0	0	0	0	0	99	37	3.87	95	0	0	0	0	0	0	0	1	1	4	0
female	51	116.58	17.6	78	1.6	2201	3358	16.9	1.42	3.42	137.3	0.8	100	32	5.46	30.4	23.4	33	2.78	1.89	66	111	62	22	0	1	0	0	15	0	0	0	0	0	95	39.5	4.65	92	0	0	0	0	0	0	0	1	4	6	0
female	89	116.92	6.3	83	1.4	1064	5846	14.9	3.16	3.54	130.3	0.7	110	196	21.11	26	28.7	21	3.7	1.89	103	103	52	20	0	1	0	0	15	0	0	0	0	0	94	36.7	6.33	94	0	0	1	0	0	0	0	1	2	6	0
male	85	152.85	20.9	310	3.4	35000	1721	14.4	4.63	5.26	96.7	0.88	95	11	8.43	22.2	21	27	3.09	1.16	116	119	62	18	0	0	0	1	15	1	0	0	0	0	100	38	6.29	90	0	0	1	0	0	0	0	1	3	10	0
female	84	64.01	5.7	470	0.9	13061	4086	14.7	2.13	5.08	137	1.09	82	144	26.3	32.9	24.6	23	2.5	1.68	90	137	61	18	0	1	0	0	15	0	0	0	0	0	96	36.3	4.34	92	0	0	0	0	0	0	0	1	1	7	0
female	47	21.2	10.5	78	0.8	1600	6916	15.8	2.71	3.22	135.9	0.67	85	121	3.04	26.8	21.2	19	2.91	2	90	85	58	18	0	0	0	1	15	0	0	0	0	0	96	38.5	2.91	95	0	0	0	0	0	0	0	1	3	6	0
male	40	166.1	26	61	0.5	488.1	1390	16.8	0.79	4.24	142.4	0.88	32	2	3.71	23.7	26.3	33	3.42	1.88	128	129	66	16	0	0	0	1	11	0	0	0	0	0	93	37.7	2.46	82	0	0	0	0	0	0	0	1	5	10	0
female	66	200	120.1	86	3.6	757.4	1173	17.4	0.59	3.38	130	0.69	71	295	21.87	18.1	42	25	3.54	2.12	86	75	49	20	0	0	0	0	15	0	0	0	0	0	99	35.9	4.5	95	0	0	0	0	0	0	0	1	4	8	0
male	65	200	97.5	97	5.1	5170	2262	15.5	9.13	4.9	124	0.73	71	53	1.75	26.1	22.5	22	2.9	2.59	130	96	57	26	0	0	0	0	15	0	0	1	0	0	96	39	2.8	92	0	0	0	0	0	1	1	1	8	9	0
male	68	170.87	7.9	250	7.3	984.3	4467	18.4	7.62	2.55	138.2	1.11	123	94	11.94	26.9	25.4	13	2.83	2.09	133	107	70	15	1	1	0	0	15	0	0	0	0	0	93	38.7	5.09	91	0	0	0	0	1	0	0	1	5	7	0
female	87	201.2	19.6	159	1.9	1778	4231	15	1.65	3.39	136.2	0.97	111	188	7.21	31.6	33.3	10	4.17	1.89	108	167	80	20	0	1	0	0	15	0	0	0	0	0	97	38.9	6.59	95	0	0	1	0	0	0	0	1	4	3	0
male	64	169.3	13.2	83	2.2	2718	4184	11.8	2.93	3.17	138	0.83	117	119	9.79	28.2	32.4	27	2.78	2.01	86	150	85	18	0	1	0	0	15	0	0	0	0	0	96	37.9	9.05	93	0	0	1	0	0	0	0	1	1	3	0
male	41	144.24	120.9	44	2.2	63.1	3523	18.2	13.5	4.3	137.9	0.72	74	76	17.94	27.2	29.9	23	2.14	1.81	130	118	69	20	0	0	0	1	15	0	0	0	0	0	99	37.1	3.55	95	0	0	0	0	0	0	0	1	4	7	0
male	85	42.93	48	103	1.4	2465	6015	14.4	2.35	3.63	135.8	0.76	123	103	3.95	35.8	24.6	127	4.39	2.06	76	113	71	21	0	1	0	0	15	0	0	0	0	0	99	37	7.82	93	0	0	0	1	0	0	0	1	2	5	0
female	67	77.51	3.5	116	3.5	1877	3168	15.1	4.06	3.19	132.2	0.67	95	274	28.84	24.6	29.6	13	1.96	2.05	105	112	68	20	0	0	1	0	15	0	0	0	0	0	96	38.9	5.16	96	0	0	0	0	0	0	0	1	4	3	0
male	70	186.49	115.9	507	1.9	3146	2088	14.4	1.21	3.33	135.6	0.75	102	200	11.54	20.4	40.6	60	4.22	1.85	95	74	49	18	0	0	0	0	15	0	0	0	1	0	97	36.8	8.43	96	0	0	0	0	0	0	0	1	3	12	0
male	79	94.27	12	71	2.7	286.4	3176	17.1	20	3.1	129.3	0.88	102	83	1.6	27.5	27.1	105	3.32	1.89	103	95	57	20	0	0	0	0	15	0	0	0	0	0	96	36.8	3.27	95	0	0	1	0	0	0	0	1	3	7	0
female	64	199.8	9.3	70	1.4	258.8	6272	16.9	7.59	3.64	129.7	0.93	114	149	21.37	31.3	37.1	11	4.09	2.04	120	142	70	22	0	1	0	0	15	0	0	0	0	0	95	39.2	7.11	94	0	0	1	0	0	0	0	1	6	4	0
female	35	46.24	25.7	59	1.6	46.8	7427	12.7	0.7	2.77	135.9	0.67	127	186	12.89	39.8	27.4	14	5.7	1.96	99	109	60	20	0	0	0	0	15	0	0	0	0	0	100	36.7	5.26	97	0	0	0	0	1	0	0	1	1	3	0
female	66	47.83	11	71	2.5	153.2	4278	15.8	13.48	2.63	146	0.73	110	98	1.18	30.7	19.6	34	3.29	1.95	112	100	55	26	1	0	0	0	15	0	0	0	0	0	93	40.1	4.04	93	0	0	0	0	1	0	0	1	7	8	0
female	84	200	16.4	114	4.2	11778	4688	16.9	16	3.9	138	0.8	125	54	22.64	31	22.5	53	2.43	1.1	80	105	57	24	1	1	0	0	15	0	0	0	0	0	98	37.4	3.13	96	0	0	0	0	1	0	0	1	2	5	0
female	58	151.89	3	828	1.2	1794	3017	15	20	7.34	133.8	1	58	353	7.27	29.1	38.6	5	2.85	1.45	92	99	59	16	0	0	0	1	15	0	0	0	1	0	98	37	3.66	95	0	0	0	0	0	0	0	1	2	6	0
female	78	79.17	21.6	165	2.7	754.1	1982	18.8	1.59	5.11	133	0.85	81	140	21.94	24.1	15	37	1.95	1.98	124	73	45	22	1	0	0	0	15	0	0	0	0	0	98	38.1	2.27	94	0	0	0	0	0	0	0	1	7	8	0
female	96	51.45	30.3	69	3.1	856.5	3909	14.9	1.24	3.75	135	0.8	104	172	9.22	28.9	27.1	167	2.27	1.98	82	138	73	30	0	1	0	0	15	0	1	0	0	0	96	38.8	5.37	96	0	0	0	1	0	0	0	1	4	3	0
female	34	10.11	4.8	80	1.4	381.4	3804	14.5	1.17	3.03	139	0.71	104	156	6.65	29.1	24.9	24	2.59	1.8	99	116	70	20	0	1	0	1	15	0	0	0	0	0	95	39	4.03	95	0	0	0	0	0	0	0	1	3	3	0
female	66	5.14	15.4	67	4.3	542.5	4061	14.6	2.27	3.34	140.1	0.73	128	152	4.51	31.7	21.9	17	3.33	1.89	113	94	63	20	1	0	0	0	15	0	0	0	0	0	95	37.5	3.83	92	0	0	0	0	0	0	0	1	4	3	0
female	52	219.93	12.6	178	1.2	1336	4327	14.3	6.59	3.94	129.5	1.01	104	126	16.44	30.6	27.6	92	2.97	1.96	102	98	58	18	1	0	0	0	15	0	0	0	0	0	97	37	10.25	95	0	0	0	0	0	0	0	1	3	5	0
female	94	124.16	6.6	62	1.6	505.4	3154	15.3	5.66	4.71	134	0.9	95	271	10.84	24.6	31.5	6	2.94	1.93	112	118	68	22	0	0	0	0	15	0	0	0	0	0	96	38.5	6.2	92	0	0	1	0	0	0	0	1	5	2	0
male	64	78.29	11.4	114	0.7	5866	5478	14	0.8	4	133.5	0.78	99	48	0.43	36.7	26.4	13	3.09	2.13	88	174	81	18	0	1	0	1	15	0	0	0	0	0	97	38.8	6.31	91	0	0	0	0	0	0	0	1	3	6	0
male	69	200	11.1	109	1.9	111.6	4813	15.2	1.96	4.24	127.7	1.04	148	233	6.93	28.3	29.5	8	2.26	2.09	110	107	69	26	0	0	0	0	15	0	0	0	0	0	90	37.6	11.01	89	0	0	1	0	0	0	0	1	3	3	0
male	70	8.2	7.7	216	6.2	1984	2292	15.8	3.99	5.22	134.9	0.72	90	103	78.3	25	22.7	46	2.79	1.89	148	84	48	20	0	0	0	0	15	0	0	0	0	1	90	39.3	3.1	90	0	0	1	0	0	0	0	1	7	9	0
female	46	59.97	6.4	73	7	930.2	5509	14.9	4.39	3.54	131	0.75	80	165	21.38	32.6	28	33	4.46	2.01	112	109	71	18	0	0	0	0	15	0	0	0	0	0	100	36.6	4.27	95	0	0	0	0	0	0	0	1	3	2	0
female	77	146.65	5.6	105	1.3	6466	3686	18.4	3.32	4.15	127.6	0.89	114	134	23.85	37.3	36	27	3.36	2.34	120	127	74	20	1	1	0	0	13	0	0	0	0	0	93	39.5	6.65	93	0	0	0	0	0	0	0	1	6	5	0
male	76	86.85	6.3	103	1.8	3931	2402	14	2.46	3.47	139.2	0.67	78	219	21.11	18.6	24.4	13	2.36	2.05	122	100	73	24	0	1	0	1	15	0	0	0	0	0	96	38.4	3.48	95	0	0	0	0	0	0	0	1	6	2	0
female	78	2.01	72.6	69	2.1	6977	3245	16.1	14.97	3.08	140.4	0.9	52	60	0.87	33.5	24.5	143	2.54	2.45	101	95	51	18	0	0	0	0	15	0	0	0	0	0	94	38.6	2.51	93	0	0	0	1	0	0	0	1	5	10	0
male	41	268.67	26.5	424	3.7	6049	5128	16.5	2.57	3.47	131.5	0.92	127	351	29.19	30.7	31.2	69	2.9	1.77	120	99	69	17	0	0	0	0	15	0	0	0	0	0	100	36	10.75	96	0	0	0	0	0	0	0	1	5	6	1
male	53	112.08	139.7	355	8	4950	1658	41.4	5.21	5.79	129	0.91	65	43	5.13	18.2	38.1	30	1.04	1.63	108	116	79	26	0	0	0	1	15	0	0	1	0	0	96	36.6	2.11	60	0	0	1	0	0	1	1	1	3	11	0
female	86	44.81	10.7	75	1.2	1449	4890	15.3	2.75	3.76	134	0.69	121	308	20.17	30.3	23.4	14	2.96	2.05	80	89	42	18	1	1	1	0	15	0	0	0	0	0	93	37.3	6.89	80	0	0	0	0	0	0	0	1	2	6	0
female	33	200	4.1	352	0.9	13703	2010	14.8	6.58	2.02	132	0.59	50	43	13.62	24.2	25.4	5	2.46	2.02	78	92	53	20	0	0	0	1	15	0	0	0	0	0	99	37.6	5.87	97	0	0	0	0	1	0	0	1	2	11	0
male	93	170.64	14.3	149	7	1489	1450	15.9	7.25	4.5	132	0.87	82	194	14.98	19.3	26.3	86	2.03	1.71	90	111	51	28	0	1	0	1	12	0	0	0	0	0	90	37	4.84	59	0	0	1	0	0	0	0	1	4	6	0
male	34	29.09	13.2	84	1	106	6878	14.4	0.27	3.92	138.7	0.93	163	250	25.99	39.4	22.5	39	3.81	2.09	79	111	65	20	0	0	0	0	15	0	0	0	0	0	98	37.6	4.79	95	0	0	0	0	0	0	0	1	1	2	0
female	22	138.3	12.5	57	0.6	4968	2914	14.1	8.85	3.63	139	0.71	63	199	13.76	27.1	27.1	67	3.4	2.12	107	106	67	20	0	0	0	0	15	0	0	0	0	0	96	36.9	5.57	95	0	0	1	0	0	0	0	1	2	2	0
male	38	62.14	204	38	1.3	1505	2934	14.5	4.55	4.02	142.1	0.85	90	377	11.06	31.8	27.5	160	3.39	2.12	98	123	70	18	0	0	0	0	15	0	0	0	0	0	99	38	7.51	95	0	0	0	0	1	0	0	1	1	5	0
male	82	140.32	13.7	77	2.1	1120	5177	14.7	3.23	3.16	135.5	0.81	128	222	15	36	25.1	32	3.4	2.22	111	146	73	20	1	1	0	1	15	0	0	0	0	0	94	39.1	6.92	91	0	0	0	0	0	0	0	1	5	3	0
male	88	200	8.6	193	1.8	1069	2346	14.5	1.58	5.09	139.3	0.97	100	251	21.35	26.5	23.7	7	2.68	2.1	82	117	57	20	0	1	0	1	15	0	0	0	0	0	96	37	8.24	95	0	0	1	0	0	0	0	1	1	4	0
male	91	7.4	35.8	85	1.5	6870	4484	14.2	3.09	3.73	141.7	0.69	145	114	6.86	26.7	20.1	116	2.72	1.99	77	127	67	20	0	0	0	0	15	0	0	0	0	0	99	38.3	3.53	94	0	0	0	0	0	0	0	1	2	5	0
male	29	167.1	9.7	59	1.1	75.9	5699	14.5	0.79	2.72	137.3	0.84	113	222	8.96	35.4	30.9	83	3.04	1.93	94	114	69	18	0	0	0	0	15	0	0	0	0	0	99	37	5.47	96	0	0	0	0	0	0	0	1	1	2	1
male	65	127.97	50	81	2.3	419.6	1510	16.7	5	3.8	136.7	0.79	112	65	4.18	25.1	33.4	34	2.23	1.91	74	91	54	18	0	0	0	1	15	0	0	1	0	0	99	37.7	5.18	95	0	0	1	0	0	0	0	1	2	9	0
female	83	127.6	11.8	162	1	2394	4371	15	3.6	3.57	132.4	0.84	111	137	14.2	27	25.2	11	3.2	1.98	78	117	76	20	0	1	0	0	15	0	0	0	0	0	97	37.7	7.17	95	0	0	0	0	0	0	0	1	1	4	0
female	47	34.22	6.5	66	1	2533	6501	13.1	0.42	3.64	134	0.91	123	280	19.77	36.4	25.8	16	3.56	2.07	78	92	56	18	0	0	0	0	15	0	0	0	0	0	98	36.6	6.05	96	0	0	0	0	0	0	0	1	2	5	0
male	79	330.98	9.6	88	1.4	299.3	2219	15.7	2.47	4.15	133.2	0.92	111	250	19.49	25.5	36.4	5	1.71	1.8	80	95	60	20	0	1	0	1	15	0	0	0	0	0	97	36.7	7.59	90	0	0	0	0	0	0	0	1	2	2	0
male	57	229.4	11.7	220	0.5	1445	2613	15.7	6.26	5.32	132.6	0.97	70	492	16.56	27.1	35.9	51	2.84	1.96	96	123	82	18	0	1	0	0	15	0	0	0	0	0	100	37.2	8.03	96	0	0	0	0	1	0	0	1	1	4	0
female	65	62.3	8	128	1.5	845	4372	14.2	13.61	3.58	130	0.8	110	93	5.58	31.6	24.2	56	3.04	1.72	96	95	55	18	0	1	0	1	15	0	0	0	0	0	98	38.7	2.36	93	0	0	1	0	0	0	0	1	4	8	0
male	83	79.8	42.8	74	3.1	1475	1307	15.4	2.76	3.31	132	0.73	97	1057	16.43	20.8	41.2	146	2.52	1.9	119	140	70	20	0	1	0	1	15	0	0	0	0	0	97	37.9	7.2	95	0	0	0	1	0	0	0	1	3	4	0
male	83	19.01	31	80	2.2	721.6	6125	13.5	0.48	4.38	133.8	0.69	143	179	16.73	34.7	25.4	15	2.84	1.99	84	152	81	18	0	1	0	0	15	0	0	0	0	0	97	38.5	4.89	96	0	0	0	0	0	0	0	1	2	3	0
male	82	278.95	5.6	216	1.3	5440	2717	17.8	2.48	3.83	137	0.86	125	300	17.65	27.4	31.2	86	2.64	1.82	63	121	57	20	0	1	0	0	15	0	0	0	0	0	99	36.3	7.55	93	0	0	0	0	0	0	0	1	1	4	0
female	91	6	5.8	77	1	982.2	2982	14.6	2.81	4.15	135	0.79	101	130	4.82	31	22.5	6	2.97	1.97	85	129	76	20	0	0	0	0	15	0	0	0	0	0	97	40	5.29	90	0	0	1	0	0	0	0	1	3	3	0
female	76	90.16	10.7	86	2.8	3770	2733	14.5	9.89	2.91	139	0.71	93	26	2.21	23.9	28	17	2.55	1.77	90	145	81	20	0	1	0	0	15	0	0	0	0	0	95	37.4	5.17	95	0	0	0	0	1	0	0	1	1	6	0
female	25	200	6.1	93	7	175.3	4255	15	2.55	3.33	130	0.8	80	228	19.18	34.5	29.5	19	2.92	2.03	114	110	70	20	0	0	0	0	15	0	0	0	0	0	98	38.7	6.91	95	0	0	0	0	0	0	0	1	5	2	0
female	77	7.8	9.8	60	1.7	105.1	8216	12.9	5.74	3.65	143.2	0.84	117	160	5.21	37.1	31.3	6	4	2.16	62	115	76	18	0	1	0	0	15	0	0	0	0	0	98	36.5	3.61	95	0	0	0	0	1	0	0	1	1	2	0
male	83	57.8	10.1	63	0.8	658.8	6079	14.3	1.16	3.8	139	0.79	124	146	9.55	29.9	19.5	12	2.47	2.08	68	96	59	20	0	0	0	0	15	0	0	0	0	0	97	39.1	3.85	97	0	0	0	0	1	0	0	1	4	3	0
female	81	103.17	25.7	115	0.9	4087	3836	13.9	1.88	4.49	134.5	0.71	92	102	16.64	30.3	32.2	14	3.81	1.98	90	102	68	18	0	1	0	0	15	0	0	0	0	0	95	37.1	7.98	94	0	0	1	0	0	0	0	1	1	6	0
female	83	1.26	30.9	88	2.7	1436	4521	14	4.73	3.32	137.4	0.7	100	101	2.84	30.9	24.6	26	2.14	1.04	86	177	87	20	0	1	0	0	15	0	0	0	0	0	96	36.7	3.58	88	0	0	0	1	1	0	0	1	1	4	0
female	78	79.17	7.3	208	1.2	4778	2458	14.1	4.79	3.51	143.4	0.86	72	137	18.83	23.2	36.1	6	2.87	1.93	82	145	78	26	0	1	0	0	15	0	0	0	0	0	96	37	4.18	95	0	0	0	0	1	0	0	1	2	5	0
female	83	47.57	25.4	58	2.4	4928	4018	15.3	3.75	3.51	136	0.78	99	119	4.49	33.4	26.4	18	3.26	1.95	110	139	82	20	0	0	0	0	15	0	0	0	0	0	97	40	3.74	95	0	0	0	1	0	0	0	1	4	4	0
female	75	36.49	10.3	75	1.1	419.6	3695	13.3	1.39	3.97	129	0.93	117	212	28.99	34	31	12	2.01	2.17	107	115	58	20	0	1	0	0	15	1	0	0	0	0	97	39.1	4.89	97	0	0	1	0	0	0	0	1	4	2	0
male	83	165.17	6.7	275	1.4	9378	5582	14.6	1.96	2.49	150	0.68	143	275	23.23	24.9	24.9	18	2.99	2.01	86	163	84	20	1	0	1	0	15	0	0	0	0	0	95	36.8	8.86	90	0	0	0	0	0	0	0	1	1	5	0
male	84	125.92	14.3	65	1.6	1806	2905	14.9	20	2.72	141.9	0.74	104	124	4.1	25.3	21.1	43	3.41	1.85	102	97	57	20	0	0	0	0	15	0	0	0	0	0	96	36.5	4.35	85	0	0	1	0	0	0	0	1	3	3	0
male	85	122.83	44.4	197	6.1	4481	1506	16	2.24	5.1	139	0.89	46	498	9.66	21.5	27.1	15	1.47	1.73	85	128	41	22	0	0	0	0	15	0	0	0	0	0	96	36.5	4.98	70	0	0	0	0	0	1	1	1	2	9	0
female	67	19.02	13.9	267	1.3	152	5458	13.9	6.1	2.96	127	0.64	134	188	12.65	32.4	21	20	4.35	1.84	80	95	57	22	1	1	0	0	15	0	0	0	0	0	99	36.5	4.98	97	0	0	0	0	0	0	0	1	3	7	1
male	72	11.31	9.3	63	1.1	1221	2857	13.7	1.4	2.63	138	0.75	96	69	0.84	24.8	21.9	17	3.15	1.9	116	109	64	20	0	1	0	1	15	0	0	0	0	0	97	39.3	3.76	96	0	0	0	0	0	0	0	1	5	4	0
male	50	54.2	13.4	767	1.7	35000	3247	18.2	0.56	5.86	134.4	0.83	95	179	19.1	30.8	31.2	10	2.37	2	96	115	78	16	0	0	0	0	15	0	0	0	1	0	95	37.9	2.43	95	0	0	0	0	0	0	0	1	1	7	0
male	45	151.08	6.7	120	4.5	142.8	4823	15.2	10.01	3.86	137.6	0.99	150	323	4.84	29.7	29.3	29	3.11	2.06	130	91	56	22	0	0	0	0	15	0	0	0	0	0	98	40.1	7.26	95	0	0	0	0	0	0	0	1	8	6	0
female	58	200	13.4	130	6.4	6591	1676	16.1	16	3.85	128.6	0.6	76	150	9.05	25.5	30.1	11	1.94	2.01	104	77	49	16	0	1	0	1	15	0	0	0	0	0	95	38.1	4.08	95	0	0	0	0	0	1	1	1	5	8	0
male	78	269.12	39.9	259	2.5	2081	3944	15.6	2.75	4.31	133	0.94	133	139	29.6	33.5	34.1	34	4.14	1.92	106	110	64	20	0	0	0	0	15	0	0	0	0	0	95	37.5	8.61	90	0	0	1	0	0	0	0	1	2	8	0
male	78	21.67	4.4	46	2	276.1	5352	12.7	3.32	3.86	139.7	0.79	119	155	8.25	32	17.1	23	2.88	1.98	92	146	72	18	0	1	0	0	15	1	0	0	0	0	92	37.5	3.83	92	0	0	0	0	0	0	0	1	1	3	0
male	86	45.57	34.6	120	1.8	969.4	5392	14.4	11.43	3.78	140	0.97	135	329	18.17	33.6	28.3	250	4.4	2.11	92	144	82	26	0	1	0	0	15	0	0	0	0	0	96	39	6.09	95	0	0	0	0	0	0	0	1	4	5	0
male	88	48.49	8.5	111	4	580.3	3483	13.9	1.94	4.27	144.3	0.82	128	258	9.72	29.5	26.7	20	2.77	2	120	124	73	22	0	0	0	0	15	0	0	0	0	0	96	38.4	6.63	94	0	0	0	0	0	0	0	1	5	3	0
female	88	172.5	6	102	0.7	661.7	4217	17.2	4.33	3.85	131.5	0.92	54	44	8.47	30.8	40.2	20	4.27	2.09	112	100	57	20	0	0	0	0	15	0	0	0	0	0	94	38	9.78	100	0	0	1	0	0	0	0	1	4	6	0
female	68	266.95	6.8	106	0.6	516.7	2206	16.3	3.37	2.97	129.9	0.88	72	244	14.01	22.7	29.2	19	3.23	1.8	112	102	73	48	0	1	0	1	15	0	0	0	0	0	99	35.5	7.21	96	0	0	0	0	1	0	0	1	6	2	1
female	75	93.8	32.7	63	1.3	162.8	5266	15	1.06	4	131	0.91	128	133	11.12	31.7	24.5	32	3.55	2	97	162	74	20	0	0	0	0	15	0	0	0	0	0	96	40.4	4.45	96	0	0	0	0	0	0	0	1	3	4	0
female	65	189.94	46.8	112	1.5	742.5	4661	15.2	3.48	3.89	127.7	1	101	298	8.76	31.9	45.2	7	3.91	2.3	98	107	67	26	0	0	0	1	15	0	0	0	0	0	97	38.4	7.87	91	0	0	1	0	0	0	0	1	3	5	0
male	70	209.9	8.8	56	1	609.8	2682	16.6	11.93	3.49	135.7	0.88	91	167	20.1	20.2	31	160	1.8	1.72	105	165	87	18	1	1	0	0	15	0	0	0	0	0	97	35.8	5.79	95	0	0	0	0	0	0	0	1	3	2	0
male	77	123.12	23.8	232	0.8	458.8	2340	14.3	3.22	3.7	135.9	0.68	133	196	14.43	22.7	30.5	63	3.36	1.65	113	173	86	20	0	1	0	0	15	0	0	0	0	0	98	38.8	7.25	76	0	0	1	0	0	0	0	1	5	5	0
female	58	295.6	3.9	135	1.5	327.4	4400	16.3	5.07	3.58	133.9	0.88	105	167	21.72	29.6	25.6	12	3.68	2.1	126	116	80	30	0	0	0	0	15	0	0	0	0	0	94	37.4	9.76	56	0	0	0	0	1	0	0	1	4	4	0
male	65	4.37	10.6	122	1.4	882.1	5381	14.5	1.67	3.03	135	0.64	71	380	7.67	30.9	31.3	9	3.45	2.02	128	71	56	20	0	1	1	0	15	0	0	0	0	0	98	36.8	3.16	95	0	0	0	0	0	0	0	1	5	6	0
female	87	249.04	17.6	176	2.1	8243	4177	15.6	10.62	4.24	132.1	0.83	134	146	9.87	28.6	24	10	3.22	1.96	92	141	79	22	0	1	0	0	14	0	0	0	0	0	92	37.7	4.7	91	0	0	0	0	0	0	0	1	3	7	0
female	71	163.97	19.8	75	0.8	240.7	5264	14.5	1.12	2.73	136.7	0.81	122	167	12.69	30.7	21.9	16	3.3	1.87	103	151	82	20	0	1	0	0	15	0	0	0	0	0	94	39.3	5.9	92	0	0	0	0	1	0	0	1	4	3	0
female	92	119.58	8.9	121	0.9	16537	2819	13.1	2	4.02	132.9	0.82	88	138	13.92	28.1	23	8	3.71	1.86	92	156	69	22	0	1	0	0	15	0	0	0	0	0	96	39.1	6.35	93	0	0	0	0	0	0	0	1	4	4	0
female	70	61.22	6.6	488	1.5	5239	1259	17.4	8.1	3.18	123.3	0.79	68	6	1.57	17.6	58.2	6	2.01	2.16	99	105	73	20	0	0	0	0	15	0	0	0	0	0	99	38.7	2.67	95	0	0	0	0	0	0	0	1	3	10	0
male	65	253.26	6.8	57	1.1	251.5	3977	14.6	0.89	3.89	131.2	0.89	124	157	7.83	31.8	24.2	16	3.92	1.98	94	94	64	20	0	1	0	0	15	0	0	0	0	0	91	37.1	8.58	87	0	0	1	0	0	0	0	1	2	3	0
female	70	232.27	33.9	227	3.6	1196	3523	21.1	4.6	3.77	132.5	0.99	78	221	19.17	25.8	31.4	444	2.72	2.43	141	128	68	20	1	1	0	1	15	0	0	0	0	0	99	38.5	5.41	96	0	0	0	0	0	0	0	1	5	6	0
male	66	313.79	14.2	110	0.9	705.1	4154	14.9	2.49	3.7	129.3	0.85	95	209	16.3	31.6	27.2	16	3.75	1.97	115	115	84	20	0	0	0	0	15	0	0	0	0	0	98	36.5	7.22	96	0	0	0	0	0	0	0	1	3	2	0
male	66	1.99	5.2	102	3.1	53.6	6856	16.5	16	3.5	139.9	0.64	177	182	7.67	29.3	23.8	21	2.4	1.6	145	92	51	22	0	0	0	0	15	0	0	0	0	0	93	37.9	2.87	93	0	0	1	0	0	0	0	1	6	6	1
female	89	63.33	14.3	51	3	960.9	5209	15.2	2.41	3.98	135.6	0.79	129	239	30.51	27.4	28	11	5.07	1.85	98	128	78	20	0	1	0	0	15	0	0	0	0	0	93	38.8	7.08	90	0	0	1	0	0	0	0	1	3	3	0
female	68	127.99	10.9	50	1.3	675.7	4705	13.5	0.95	3.23	135.7	0.87	132	95	9.05	34.1	24.8	10	3.58	2	66	97	65	20	0	0	0	0	15	0	0	0	0	0	98	37.5	6.22	96	0	0	0	0	0	0	0	1	2	4	0
female	47	97.56	15.5	66	1.1	623.4	4375	14.6	1.74	3.4	139.5	0.72	106	237	13.72	31.1	32.8	13	2.55	1.95	100	138	92	20	0	0	0	0	15	0	0	0	0	0	100	37.9	5.38	95	0	0	1	0	0	0	0	1	1	2	0
male	64	147	141.6	165	1.9	2032	2195	16.2	2.49	4.17	134	0.64	135	55	27.65	18.2	25.6	48	4.13	2.1	124	79	46	20	0	0	0	1	15	0	0	0	0	0	100	36.9	6.15	95	0	0	0	1	0	0	0	1	5	11	0
male	67	4.09	23	105	2.3	41.6	7522	13.1	0.63	3.93	136.7	0.94	132	19	5.87	37.4	30	15	3.49	1.98	80	135	71	20	1	1	0	0	15	0	0	0	0	0	97	38.1	2.11	96	0	0	0	0	0	0	0	1	2	7	0
female	46	178.49	34.3	38	1.7	28.8	7563	15.3	0.68	3.89	128.6	0.86	116	127	24.17	36.8	35.5	40	2.4	2.08	112	130	74	18	1	0	0	0	15	0	0	0	0	0	97	36.2	5.1	95	0	0	0	0	1	0	0	1	3	5	0
female	48	34.41	12.5	62	3.3	517.6	6733	14.2	1.15	3.25	139	1.06	115	224	7.85	37	30	108	3.21	2.16	120	111	65	18	0	0	0	0	15	0	0	0	0	0	95	38.8	5.29	94	0	0	0	0	0	0	0	1	5	3	0
female	73	53.37	6.5	46	1.3	708.4	3916	14.6	1.79	2.98	130.3	0.81	116	208	12	25.6	17.5	15	2.07	1.83	86	104	70	18	0	1	0	0	15	0	0	0	0	0	97	39	6.59	95	0	0	0	0	0	0	0	1	3	2	0
female	46	5.9	9.7	42	2.4	1505	7804	11.9	1.37	3.04	137.4	0.85	128	384	7.02	32.9	24.7	11	3.14	1.87	108	139	88	20	0	0	0	1	15	0	0	0	0	0	98	36.8	3.25	97	0	0	0	0	0	0	0	1	2	2	0
female	87	204.59	12.4	163	1.1	1823	4333	13.4	4.01	3.32	138.3	0.8	114	260	27.14	26.5	18.8	11	3.87	1.98	92	95	55	18	0	0	0	0	15	0	0	0	0	0	98	37.5	6.37	95	0	0	0	0	0	0	0	1	2	6	0
male	55	39.35	9.2	82	1.1	1067	5568	14.9	1.77	3.79	142.5	0.97	140	287	13.19	36.9	30.5	19	3.06	2.39	123	149	82	20	0	0	0	0	15	0	0	0	0	0	99	39.8	6.23	92	0	0	1	0	0	0	0	1	5	2	0
female	55	89.46	39.6	54	3.6	329	7036	13.6	1.61	3.23	132.1	0.77	150	24	9.75	30.9	21.1	193	2.48	1.9	130	87	52	22	1	0	1	0	15	0	0	0	0	0	90	38.9	6.22	90	0	0	1	0	0	0	0	1	8	11	0
male	65	169.07	6.8	263	1.3	302	4818	13.3	0.86	4.4	133	0.86	156	161	7.67	31.2	20.2	21	2.71	1.71	101	75	47	20	0	0	0	0	15	0	0	0	0	0	98	36.5	5.37	97	0	0	0	0	0	0	0	1	4	7	1
female	92	135.19	67.4	139	0.9	8292	4799	23.3	0.73	3.67	140.1	0.99	69	311	9.23	33.7	35.7	10	2.98	1.95	107	210	93	22	0	1	0	0	15	0	0	0	0	0	97	36.5	5.93	97	0	0	1	0	0	0	0	1	5	5	0
female	65	50.8	12.7	56	1.6	22821	1676	18.6	16	3.92	139.8	0.7	64	50	5.87	26.7	18.5	5	3.39	1.74	106	89	57	16	0	1	0	0	10	0	0	0	0	0	100	37.4	2.66	92	0	0	1	0	0	1	1	1	6	11	0
female	64	200	28.6	148	6.1	3146	3152	20	1.67	3.09	135.9	1.03	111	119	1.05	28.9	14.9	116	2.06	1.12	114	71	50	22	0	0	0	0	15	0	0	0	0	0	91	38.3	4.01	59	0	0	0	0	0	1	1	1	7	9	0
male	67	23.76	16.2	99	2.1	533.3	5763	14	0.71	3.68	139	0.91	148	101	12.65	43.9	29.2	34	3.24	2.3	90	121	70	20	0	1	0	0	15	0	0	0	0	0	99	38	3.58	98	0	0	0	1	0	0	0	1	1	3	0
male	92	178.88	5	181	1.6	4197	2763	15	4.71	4.25	130.8	0.71	45	71	8.22	25.2	38.7	7	3.76	1.84	94	128	52	18	0	1	0	1	15	0	0	0	0	0	96	36.6	4.47	90	0	0	0	0	1	0	0	1	1	6	0
male	58	21.5	7.6	100	1.7	136.9	6325	14.9	0.77	3.47	137.6	0.87	128	194	11.64	36	23.5	22	3.31	2.09	91	108	70	18	0	0	0	0	15	0	0	0	0	0	99	36.9	3.82	95	0	0	1	0	0	0	0	1	1	2	0
male	43	54.39	68.7	87	2	71.2	2944	20.8	6.88	2.89	138.4	0.82	103	29	8.5	24	36.2	34	2.96	2.43	108	106	62	30	0	0	0	0	15	0	0	1	0	0	98	39.3	2.66	98	0	0	0	0	0	0	0	1	5	7	0
female	57	86.43	10.6	74	4.6	467.3	2151	17.9	2.54	3.39	126.3	0.84	64	4	1.48	16.4	33.7	10	3.6	1.77	66	84	67	18	0	0	0	0	15	1	0	0	0	0	96	35.7	0.64	85	0	0	1	0	0	0	0	1	3	6	0
female	84	93.23	19.6	48	2.9	994.8	1484	16.3	1.81	3.36	134	0.56	102	260	15.4	16.5	30.9	64	1.85	1.55	144	120	82	22	0	1	0	1	15	0	0	0	0	0	97	39.2	3.64	96	0	0	0	1	0	0	0	1	7	2	0
female	41	74.28	3.5	131	0.8	2487	3796	16	1.02	3.35	139	0.75	73	209	7.77	29	23.4	23	2.48	1.88	58	92	56	18	0	0	0	0	15	0	0	0	0	0	100	36.5	6.33	95	0	0	0	0	1	0	0	1	2	6	0
female	71	200	81.7	400	11.8	3066	1381	25	20	4.98	131	0.94	69	71	2.15	21.9	31.8	18	1.16	2.18	100	85	48	26	0	0	0	0	15	0	0	0	0	0	95	35.6	2.48	64	0	0	0	0	0	1	1	1	4	13	0
female	77	179.1	16.1	79	2.3	5866	6604	14.4	3.66	3.83	140	0.86	121	211	14.06	36.1	31	35	3.85	2.21	78	108	68	20	0	0	0	0	15	0	0	0	0	0	96	39.9	7.6	95	0	0	0	0	0	0	0	1	3	2	0
male	72	129.5	36	83	2.2	467.5	6343	16.3	6.26	3.43	136.4	0.89	167	123	13.86	37.4	25.2	78	3.49	2.11	90	128	74	18	0	0	0	0	15	0	0	0	0	0	96	38.1	6.71	95	0	0	1	0	0	0	0	1	2	5	0
female	57	113.32	8.2	65	1.1	105.6	6127	14.7	5.64	3.68	133.3	0.93	132	216	8.12	33.8	26	28	3.16	1.96	108	86	53	20	0	0	0	0	15	0	0	0	0	0	96	38.3	4.27	95	0	0	0	0	0	0	0	1	4	5	1
female	78	30.3	9.5	44	2.4	323.4	2257	14	7.79	3.69	135	0.67	101	123	8.91	22.8	26.9	54	2.4	1.78	83	94	62	20	0	1	0	1	15	0	0	0	0	0	100	39.2	5.89	20	0	0	0	0	0	0	0	1	4	3	0
male	71	113.5	8.2	188	0.7	1839	5693	15.8	4.93	4.33	133	0.97	99	238	8.01	34.4	29.2	14	3.47	2.04	69	117	86	18	0	1	0	0	15	0	0	0	0	0	96	36.2	6.29	90	0	0	0	0	0	0	0	1	1	4	0
female	59	27.11	8.7	75	2.9	71	6035	13.5	1.69	3.25	136	0.83	131	205	6.74	30.6	24.3	13	3.33	2.02	120	68	38	20	0	0	0	0	15	0	0	0	0	0	98	39.6	3.86	95	0	0	0	0	1	0	0	1	8	5	0
female	52	124.22	14.4	83	2.2	487.8	6396	15.5	2.94	3.3	135.7	0.74	129	142	3.45	29.6	26	32	3.85	1.94	118	81	47	18	0	0	0	0	15	0	0	0	0	0	95	39.2	4.52	93	0	0	0	0	1	0	0	1	6	7	0
male	70	200	9	94	1.1	891.7	3274	13.7	1.3	4.1	131	0.86	148	137	9.76	24.7	22.3	12	2.15	1.95	82	111	67	20	0	1	0	0	15	0	0	0	0	0	97	38.6	8.61	95	0	0	1	0	0	0	0	1	3	3	0
male	74	127.81	16.4	217	1.5	3558	2139	14.1	2.91	3.96	124	0.69	89	212	16.66	20.4	28.3	10	3.32	1.65	92	104	63	20	0	0	0	1	15	0	0	0	0	0	97	36.6	7.85	95	0	0	0	0	0	0	0	1	1	4	0
female	73	26.88	10.9	52	1.1	582.1	5640	14	4.27	3.19	140.6	0.75	106	93	10.05	32.5	19.4	15	5	2	100	97	53	20	0	0	0	1	15	0	0	0	0	0	96	39.5	3.59	95	0	0	0	0	0	0	0	1	4	7	0
male	70	278.68	5.5	177	0.8	3913	3816	14	2.95	3.54	131.1	0.94	117	407	16.59	30.1	31.1	42	2.7	2.07	110	141	81	24	0	1	0	0	15	0	0	0	0	0	97	38.5	6.73	94	0	0	0	0	0	0	0	1	4	4	0
female	60	120.86	9.4	70	2	190.1	8804	14.3	2.73	3.72	140.6	0.94	130	278	21.59	43.9	32.7	27	4.53	2.33	98	121	87	16	0	0	0	0	15	0	0	0	0	0	100	38.1	5.33	95	0	0	0	0	1	0	0	1	2	2	0
female	68	151.04	81	121	15	623.9	1870	31.2	12.34	4.04	138.1	0.62	59	114	29.19	24.5	24	1370	1.68	1.83	87	72	43	14	0	0	0	0	15	0	0	0	0	0	90	34.6	3.16	90	0	0	0	1	0	0	0	1	4	10	0
female	59	14.06	24.1	76	0.7	214	5469	14	2.77	2.79	133.8	0.76	104	107	8.91	31.6	18.9	93	3.46	2.09	103	73	43	20	0	0	0	1	15	0	0	0	0	0	98	38.4	3.02	90	0	0	0	0	0	0	0	1	5	7	0
female	40	216.89	97.5	69	2.8	7835	2912	13.4	11.43	4.85	125.9	0.82	87	181	13.28	30.3	17.9	64	2.12	2.09	101	114	65	20	0	0	0	1	15	0	0	0	0	0	97	36.8	4.12	95	0	0	0	0	0	1	1	1	2	4	0
female	63	39.81	4	253	2.1	35000	4509	13.7	0.77	4.75	135	0.99	91	316	14.17	35	36	6	4.05	1.99	124	141	79	20	1	1	0	0	15	0	0	0	1	0	98	39.5	6.86	95	0	0	1	0	0	0	0	1	5	4	0
female	80	103	7.5	178	1.2	4178	4576	14.5	3.78	4.9	140	0.87	126	218	10.2	23.7	30.9	18	3.76	2.03	92	136	82	20	1	1	0	0	15	0	0	0	1	0	91	37.2	5.61	91	0	0	0	0	0	0	0	1	1	5	0
male	77	7.39	15	54	1.1	459	5111	18	0.59	2.96	138.9	0.88	152	69	8.21	35.7	23.5	33	3.81	2.17	108	141	89	22	0	0	0	0	15	0	0	0	0	0	90	38.9	3.55	90	0	0	0	0	0	0	0	1	5	5	0
male	64	203.6	25.8	212	2	1644	6421	13.9	8.7	3.52	140.1	0.83	142	190	19.23	29.2	34.4	32	2.66	2.26	108	90	46	20	0	0	0	0	15	0	0	0	0	0	97	39.8	7.4	96	0	0	0	0	0	0	0	1	5	8	0
male	71	109.51	12.1	81	1.6	1669	2645	14.9	5.77	3.9	129.8	0.88	127	119	6.92	23.6	26.1	31	2.11	1.87	145	107	60	20	0	0	0	0	15	0	0	0	0	0	92	36.2	3.32	90	0	0	0	0	0	0	0	1	4	4	0
female	56	191.57	24.8	50	0.5	238.3	5582	14.6	1.02	3.56	137	0.62	130	165	8.25	29.5	26.5	77	3.5	2.45	99	118	70	20	0	0	0	0	15	0	0	0	0	0	99	37	7.52	95	0	0	0	0	1	0	0	1	1	3	0
male	84	93.93	80.7	75	3.4	864.3	3780	17.5	5.35	3.65	134.5	0.77	151	130	12.01	28.7	27.7	167	3.25	1.83	120	161	75	22	1	1	0	0	15	0	0	0	0	0	94	38.8	5.52	91	0	0	0	1	0	0	0	1	6	6	0
female	51	97.53	50.2	67	0.8	30.4	3891	16.8	1.45	3.46	129.9	0.75	136	167	13.21	31.1	23.5	26	2.96	2.08	66	102	65	20	0	0	0	0	15	0	0	0	0	0	98	38.8	4.45	96	0	0	0	0	1	0	0	1	3	4	0
male	76	80.9	12.3	154	1.6	1838	3580	14.3	0.74	5.81	139.7	0.61	118	204	10.68	30	24.7	26	2.33	2.19	99	115	43	18	1	1	0	0	15	0	0	0	0	0	98	36.5	4.2	98	0	0	0	0	0	0	0	1	1	6	0
female	53	138.52	8.8	156	4.9	10549	4675	16.1	5.86	3.07	136.5	0.64	119	125	3.76	26.8	21.5	15	1.99	2.2	106	128	73	20	0	0	0	0	15	0	0	0	0	0	100	40.3	4.78	94	0	0	0	0	0	0	0	1	4	4	0
female	67	82.9	10.1	67	2.1	248.9	3350	14.1	0.74	3.56	129.3	0.9	118	95	6.13	30.5	19.7	13	3.83	1.96	86	91	61	20	0	0	0	1	15	0	0	0	0	0	98	37.2	5.46	94	0	0	0	0	0	0	0	1	2	4	0
female	78	116.07	6.3	77	1.2	6256	4020	14.9	2.17	3.03	133.1	0.67	105	230	26.29	28.9	29.7	15	2.89	1.76	106	126	79	20	0	1	0	1	15	0	0	0	0	0	93	38	6.27	92	0	0	1	0	0	0	0	1	2	3	0
female	32	102.2	11.1	70	1.4	446.6	3445	14.5	2	3.45	132.7	0.8	127	150	11.83	25.2	24.1	20	2.34	1.92	122	112	65	22	0	0	0	0	15	0	0	0	0	0	99	40	5.27	96	0	0	0	0	0	0	0	1	6	3	0
female	51	5.7	25.4	39	1.5	1738	5652	14.2	3.21	3.47	131.8	0.81	79	76	14.81	37.2	29.6	36	4.17	2.02	118	107	65	18	1	0	0	1	15	0	0	0	0	0	98	36.6	7.84	90	0	0	1	0	0	0	0	1	3	5	0
male	74	300	9.9	194	1.7	1772	5645	15.8	2.99	3.07	132.3	0.91	136	91	6.95	20.7	27.9	94	2.62	1.87	117	144	76	20	1	1	0	0	15	0	0	0	0	0	93	38.4	11.32	91	0	0	1	0	0	0	0	1	4	7	0
male	59	182.7	153.5	277	6.9	2695	3035	17.1	6.45	3.2	132	0.7	140	10	13.87	24	19.6	639	2.62	1.8	126	76	53	20	0	0	0	0	15	0	0	1	0	0	93	36.4	6.66	93	0	0	0	1	0	0	0	1	5	15	0
male	58	20.56	7.7	66	2	219.8	6990	13.6	0.84	4.08	138	0.92	151	150	12.75	36.1	25.3	22	3.52	1.98	82	146	85	18	1	1	0	0	15	0	0	0	0	0	99	36.7	3.8	98	0	0	0	0	0	0	0	1	1	3	0
female	42	0.57	28.4	41	2.8	336.8	5811	19.5	16	3.89	139.4	0.62	136	149	2.66	33.6	22.6	180	2.65	2	98	133	84	20	0	0	0	0	15	0	0	0	0	0	98	37.8	2.72	97	0	0	0	0	0	0	0	1	1	4	0
male	72	94.43	9.2	130	3.6	2630	3333	17.2	1.68	3.16	137	0.66	105	145	7.93	30.1	39.5	48	2.47	2.11	104	102	70	18	0	1	0	0	15	1	0	0	0	0	100	37	4.32	96	0	0	0	0	0	0	0	1	2	4	0
male	28	1.53	13.4	131	4.8	2935	4985	14	6.67	2.81	142.6	0.65	153	210	4.11	30.5	14.6	26	2.22	1.9	144	106	37	24	0	0	0	0	15	0	0	0	0	0	96	38.3	2.51	95	0	0	0	0	0	0	0	1	6	6	0
male	71	213.34	9.7	99	1.4	119.7	4321	15.3	1.57	3.72	125	0.97	91	333	21.45	30.6	27.4	42	3.32	1.97	139	107	66	18	1	0	0	0	15	0	0	0	0	0	99	39.1	7.25	95	0	0	1	0	0	0	0	1	6	2	0
female	89	221.92	9.8	294	6.1	5408	2603	17.6	4.63	2.5	135	0.87	103	275	18.57	22.5	32.3	19	2.49	1.7	80	144	95	20	1	1	0	0	15	0	0	0	0	0	94	37	8.92	94	0	0	0	0	0	0	0	1	1	5	0
male	84	70.12	14.6	178	3.5	1592	3406	16	3.44	4.29	142.6	0.76	115	238	14.63	28.4	32.6	19	3.87	2.5	116	96	67	25	0	1	0	0	12	0	0	0	0	0	96	38.7	6.54	91	0	0	1	0	0	0	0	1	9	6	0
female	71	200	13	264	2.1	31414	4785	16.4	9.79	7.1	146	0.73	95	51	26.29	29.7	23.7	38	3.66	2.04	95	116	77	16	0	1	0	0	12	0	0	0	0	0	98	37.3	5.28	95	0	0	0	1	1	0	0	1	3	8	0
male	66	214.2	146	112	1.5	394.8	1680	17	5.87	4.65	136.1	0.64	126	162	16.71	30.7	38.8	60	5.14	2.39	102	92	60	18	0	0	0	1	15	0	0	0	0	0	96	39.2	6.42	95	0	0	0	0	0	0	0	1	5	6	0
male	67	48.33	7.9	134	1.7	1411	6415	14.1	4.21	3.93	136.8	0.93	112	224	7.54	33.2	35.8	15	4.09	2.12	80	150	85	20	0	1	0	1	15	0	0	0	0	0	99	36.8	6.42	95	0	0	1	0	0	0	0	1	1	3	0
female	68	51.79	85.2	133	8.5	3163	4551	17.2	13.02	2.72	133.8	0.74	136	73	3.46	27.5	27.8	194	2.34	1.08	127	80	45	22	0	0	0	0	13	0	0	0	0	0	97	41.1	3.67	95	0	0	0	1	0	1	0	1	9	11	0
male	53	188.64	6.6	103	2.5	1334	5963	16.9	2.74	3.8	136.1	0.82	131	127	9.1	31.2	24	15	3.8	2	103	73	52	20	0	0	0	0	15	0	0	0	0	0	98	37.2	5.68	96	0	0	1	0	0	0	0	1	4	6	0
male	55	82.22	70.6	92	4.4	671.7	5728	16.8	4.6	4.01	133	0.88	158	101	11.25	33.3	24	463	2.49	1.85	104	123	78	20	0	1	0	0	13	0	0	0	0	0	96	38.4	3.52	94	0	0	0	1	0	0	0	1	4	6	0
female	78	79.44	6.6	59	1	1318	4415	13.6	1.02	3.91	129.8	0.97	151	250	16.42	35.5	30.4	12	3.5	2.09	88	163	79	20	0	0	0	0	15	0	0	0	0	0	97	39.5	7.43	97	0	0	0	0	0	0	0	1	3	2	0
female	37	4.2	7.5	83	2.6	226	4569	14	1.14	3.43	138.2	0.66	142	162	12.14	37.2	24.1	32	3.53	2.36	76	115	74	20	0	0	0	0	15	0	0	0	0	0	98	37.7	3.54	95	0	0	0	0	0	0	0	1	1	2	0
male	65	231.03	28	129	3.4	854.5	3544	12.8	20	3.13	131.3	0.83	149	65	11.26	29.3	24.4	24	2.63	2.05	102	102	64	20	1	0	0	0	15	0	0	0	0	0	96	37.6	6.16	95	0	0	0	0	0	0	0	1	2	6	0
female	37	152.55	7	61	1.8	3241	3124	14.7	10.93	3.35	135.8	0.93	116	163	22.11	24	21.2	19	2.19	1.97	145	96	69	20	0	0	0	0	15	0	0	0	0	0	95	38.9	6.69	81	0	0	0	0	1	1	0	1	7	3	0
female	59	163.38	11.7	46	1.5	201.6	1757	14.2	20	4.13	130.7	0.9	124	19	2.22	25.4	26.7	12	2.57	1.87	129	109	83	18	0	0	0	1	15	0	0	0	0	0	98	36.3	2.65	96	0	0	0	0	0	0	0	1	3	6	0
female	64	0.5	28.6	178	4.4	740.3	6396	15.2	16	3.59	148.8	0.81	133	195	11.4	37.8	17.3	425	3.52	2.47	107	78	51	20	0	0	0	0	15	0	0	0	0	0	99	36.9	3.01	95	0	0	0	0	0	0	0	1	4	8	1
male	59	151.53	82.6	99	1.4	822.6	4646	14.2	11.31	3.29	127.4	0.56	131	120	30.03	30.4	26.5	45	2.82	2.01	81	95	59	20	1	1	0	0	15	0	0	0	0	0	95	36.5	7.53	90	0	0	0	0	0	0	0	1	2	6	0
female	39	222.16	8	226	1.7	378.6	6675	16.6	0.88	3.62	140	1.03	138	229	26.17	48	34.3	8	4.49	2.34	100	82	56	18	0	0	0	0	15	0	0	0	0	0	98	36.9	8.8	98	0	0	0	0	0	0	0	1	2	7	0
female	65	195.6	4	778	1.3	35000	3635	17.2	9.95	5.22	133.7	0.6	63	67	28.06	20.1	32	21	2.68	1.47	110	125	64	20	1	1	0	1	15	0	0	0	0	0	98	38.9	6.43	95	0	0	0	0	1	0	0	1	4	8	0
male	68	197.03	54.6	65	4.1	1411	3398	15.1	3.47	3.1	131.7	0.93	114	239	19.04	29.2	32.8	61	2.52	2.27	110	140	79	20	0	1	0	1	15	0	0	0	0	0	95	39.2	6.48	93	0	0	0	1	0	0	0	1	4	5	0
female	66	322.68	6.6	56	2.1	2215	4197	14.2	2.79	4.48	123.7	0.86	113	293	18.15	27.7	26.8	25	3.97	1.79	170	135	74	20	1	1	0	0	15	0	0	0	0	0	99	38.2	6.77	96	0	0	0	0	1	0	0	1	5	2	0
male	68	153.19	10.9	115	1.8	1013	4829	14.9	1.35	3.54	129.1	0.94	159	176	12.18	32.6	20.4	22	3.36	1.9	92	82	50	20	0	1	0	0	15	0	0	0	0	0	95	37.8	5.91	95	0	0	0	0	0	0	0	1	2	7	0
male	66	186.98	41.4	50	7.6	2341	1143	17.5	15.37	2.93	134.9	0.77	87	193	9.74	20.5	28.4	27	2.68	1.85	117	88	62	16	0	0	0	1	15	0	0	0	0	0	96	38.6	5.24	93	0	0	1	0	0	0	0	1	6	4	0
male	75	36.35	49.6	88	2.2	1067	3528	16	1.98	3.64	136.7	0.85	126	134	7.58	31	30.8	207	2.4	1.82	107	121	73	18	0	1	0	0	15	0	0	1	0	0	96	38.4	3.3	96	0	0	0	0	0	0	0	1	3	5	1
female	82	5.95	129.3	97	1.8	13616	3602	17.3	3.48	3.86	144.7	0.61	86	94	2.32	33	25.9	103	1.66	2.05	86	129	58	22	0	1	0	0	15	0	0	0	0	0	95	38.3	2.88	95	0	0	0	1	0	0	0	1	3	8	0
male	41	160.63	37.3	76	1.4	3407	4994	14.8	8.82	2.91	137	0.62	158	180	26.52	25.1	30.3	51	2.91	2.03	128	109	72	20	0	0	0	0	15	0	0	0	0	0	99	36.9	7.58	89	0	0	0	0	0	0	0	1	3	4	0
female	90	44.06	9.6	58	1.2	8864	3724	13.7	1.03	4.11	134	0.6	115	233	21.05	31	30.7	31	4.54	2.14	81	86	51	18	1	1	0	1	15	0	0	0	0	0	98	36.6	5.12	95	0	0	0	0	0	0	0	1	2	5	0
female	54	13.9	5.6	130	2	240.7	5884	12.9	7.05	3.8	137	0.77	108	130	1.8	28.7	18.6	15	2.83	2.08	108	105	79	22	0	1	0	0	15	0	0	0	0	0	99	38.8	3.91	95	0	0	0	0	1	0	0	1	5	4	0
female	83	112.39	9.6	79	1.9	1134	3795	13.9	2.05	2.9	136.1	0.79	118	156	8.69	32.5	28.6	25	3.74	2.02	85	115	64	20	0	1	0	0	15	0	0	0	0	0	98	37.7	6.64	95	0	0	1	0	0	0	0	1	1	2	0
male	54	10.25	10.6	79	1.5	302.4	6602	14.8	0.4	3.32	135.6	0.81	142	187	11.23	36.1	25.6	31	3.36	2.01	110	149	77	22	0	0	0	0	15	0	0	0	0	0	94	40.8	4.47	94	0	0	0	0	0	0	0	1	5	3	0
female	72	189.64	9.1	49	1.4	3301	3570	13.9	4.05	3.4	128.9	0.82	125	212	21.34	22.1	29	118	3.8	1.95	78	152	89	22	0	0	0	0	15	0	0	0	0	0	96	37.2	8.02	90	0	0	1	0	0	0	0	1	2	2	0
female	45	199.25	20.1	77	0.8	965.2	5929	14.5	10.1	3.72	137.4	0.87	121	271	18.38	34.5	27	11	3.61	2.36	96	115	81	18	0	0	0	0	15	0	0	0	0	0	97	38.1	5.22	97	0	0	0	0	0	0	0	1	2	3	0
male	69	78.71	15.4	78	1.6	5661	3199	15.8	5.11	3.3	132	0.81	87	142	5.6	32	23	25	2.03	1.91	94	124	71	18	0	1	0	0	15	0	0	0	0	0	100	38.7	3.58	97	0	0	1	0	0	0	0	1	3	3	0
male	87	168.14	39.5	99	2.3	2615	5350	13.9	3.17	3.46	136.1	0.77	129	92	9.4	29.5	27.3	72	3.91	1.88	108	113	53	20	1	0	0	1	15	0	0	0	0	0	97	37	4.68	93	0	0	0	0	0	0	0	1	2	6	0
male	82	198.88	11.6	108	1.2	2584	1522	17.8	2.9	3.58	131.7	0.69	124	65	20.86	24	35.3	33	1.69	1.76	106	92	56	18	0	0	0	0	15	0	0	0	0	0	96	37.3	3.77	94	0	0	0	0	0	0	0	1	3	7	0
male	59	166.43	26.3	74	2.4	282.5	2902	14.8	1.26	4.03	133	0.8	150	40	11.33	29.1	23	12	2.24	1.96	112	104	65	20	0	0	0	1	15	0	0	1	0	0	99	38.2	7.58	99	0	0	0	0	0	0	0	1	4	6	0
male	90	4.3	9	128	3.2	108	8307	13.5	2.5	3.58	141	0.96	127	180	9.6	40.1	28.2	22	5.7	2.24	114	140	66	20	0	1	0	1	15	0	0	0	0	0	95	38.5	3.34	95	0	0	0	0	0	0	0	1	4	4	0
male	96	151.91	25.2	625	7.5	12163	4783	16.5	3.96	2.89	140.6	0.92	137	126	16.16	37.4	34	9	3.6	1.13	85	137	66	25	0	0	0	0	15	0	0	0	1	0	100	36.4	5.17	95	0	0	0	0	1	0	0	1	2	8	0
female	87	14.98	14.6	105	0.6	424.8	3725	15.1	1.61	3.73	137	0.84	110	113	5.83	32.9	26.7	5	3.39	1.8	84	123	60	18	0	1	0	0	15	0	0	0	0	0	98	36.5	4.08	90	0	0	0	0	1	0	0	1	1	3	0
male	79	192.35	8	139	1.2	449.8	5497	15.4	4.71	4.25	135	0.84	101	267	10.61	27.3	23.4	23	3.26	1.92	118	128	72	20	0	0	0	0	15	0	0	0	0	0	100	37.5	6.96	99	0	0	0	0	1	0	0	1	3	3	0
male	60	17.35	21.4	71	3.6	58.7	5789	11.9	0.36	4.09	131	0.82	133	160	9.45	33	28.2	445	7.09	2.02	96	128	79	18	1	1	0	0	15	0	0	0	0	0	98	37.4	5.65	98	0	0	0	0	0	0	0	1	1	3	0
female	72	103.65	15.5	94	2.7	217.3	4454	16.6	6.23	2.52	155	1.05	119	86	10.11	22	42.5	14	2.57	1.96	92	135	70	18	1	1	0	0	15	0	0	0	0	0	90	37	7.31	90	0	0	1	0	0	0	0	1	1	5	0
male	60	108.12	34.3	187	1.2	822.4	3732	14.2	2.1	3.79	138.3	1.05	134	130	17.58	33.9	21.7	39	2.6	1.88	85	111	70	18	0	1	0	0	15	0	0	0	0	0	96	36.5	7.98	96	0	0	0	0	0	0	0	1	1	7	0
female	83	200	15.3	129	1.5	9345	4095	13.1	2.45	3.78	140.1	0.95	106	114	17.11	33.9	31.2	12	3.6	2.2	78	149	80	15	0	1	1	0	15	0	0	0	0	0	97	37	5.64	95	0	0	0	0	0	0	0	1	0	4	0
male	66	161.19	3.7	294	2	2356	4162	14.8	0.89	3.69	140.3	0.73	92	107	8.39	25.3	22.6	12	2.82	2.05	70	134	80	16	0	0	0	0	15	0	0	0	0	0	100	36.1	6.6	96	0	0	0	0	0	0	0	1	1	5	0
female	69	191.89	14.2	95	1.2	1152	7663	14.4	3.2	4.06	132	0.99	110	199	14.33	32.1	24	19	2.66	1.98	106	122	73	20	1	0	0	0	15	0	0	0	0	0	99	36.9	7.47	95	0	0	0	0	0	0	0	1	2	2	0
male	50	151.08	27.4	280	2.7	13593	6226	16	10.38	3.16	137	0.77	112	388	19.77	30.4	28.8	9	3.55	2.03	135	73	49	20	0	0	0	0	15	0	0	0	0	0	99	36.6	10	96	0	0	1	0	0	0	0	1	6	8	0
male	83	21.1	10	71	1.9	594.8	5233	13.7	1.04	3.1	141	0.78	140	118	5.32	34.9	19.5	24	4.77	2.14	102	114	67	20	0	0	0	0	15	0	0	0	0	0	94	38.7	3.05	94	0	0	0	0	0	0	0	1	4	4	0
female	70	206.73	9.3	115	0.7	989.2	3333	15.2	2.92	4.01	135.8	0.85	107	151	10.83	29	23.7	83	3.05	1.89	88	112	62	20	0	0	0	0	15	0	0	0	0	0	98	37.2	7.72	93	0	0	0	0	1	0	0	1	1	3	0
male	73	123.44	59.9	62	5.2	520.2	3627	18.8	3.08	3.37	138	0.77	167	168	7.67	31.1	33.4	87	1.85	1.98	66	114	72	22	1	1	0	0	15	0	0	1	0	0	98	36.5	4.95	95	0	0	0	1	1	0	0	1	2	4	0
male	68	196.15	8.4	62	1.6	1271	3351	14.2	1.99	3.87	137.1	0.77	122	73	6.99	26.9	20.7	36	2.03	1.91	60	99	61	20	0	0	0	0	15	0	0	0	0	0	98	35.8	5.15	96	0	0	0	0	0	0	0	1	3	4	0
female	72	59.62	10.3	114	0.9	1780	7851	14.1	1.68	2.56	139.3	0.93	111	160	8.52	34.9	29.4	26	5.73	2.11	96	90	51	20	0	1	0	0	15	0	0	0	0	0	98	36.3	4.55	94	0	0	0	0	0	0	0	1	2	6	0
female	92	162.6	54.8	70	1.4	568.9	3009	17.4	12.38	3.91	140.2	0.78	98	113	7.85	28.2	25.3	52	3.1	1.8	76	127	74	20	0	1	0	0	13	0	0	0	0	0	99	36.3	5.88	95	0	0	0	1	0	0	0	1	2	6	0
male	82	2.67	31.4	67	1.5	832.1	5160	14.2	3.37	3.13	138.1	0.73	133	98	5.68	31.7	23.4	17	3.11	1.92	61	132	68	22	0	0	0	1	15	0	0	0	0	0	97	37.6	3.36	95	0	0	0	0	0	0	0	1	2	5	0
male	59	61.32	6	94	1.4	905.6	4655	14.6	0.65	3.39	134.8	1	129	77	6.82	36.1	20	33	3.73	2.28	83	99	63	20	0	0	0	0	15	0	0	0	0	0	99	40.1	3.83	94	0	0	1	0	0	0	0	1	4	4	0
male	80	277.67	6.6	495	1.1	4568	4851	12.3	2.52	4.02	125.3	1.15	175	133	6.01	36.2	29.2	17	3.77	1.79	105	92	61	18	0	0	0	0	15	0	0	0	0	0	98	36	8.34	95	0	0	0	0	0	0	0	1	4	7	1
female	90	168.8	21.4	134	2.6	18681	3940	16.5	11.05	2.82	135.1	0.65	106	122	3.99	29	32	12	2.69	2.3	92	127	66	21	0	1	0	1	15	0	0	0	0	0	100	38.7	6.42	96	0	0	0	0	1	0	0	1	4	5	0
female	88	58.5	8.2	69	3.1	3032	2327	14.9	6.46	4.3	127	0.74	99	91	8.28	24.4	25.8	21	3.31	2.12	128	101	67	19	0	1	0	0	15	0	0	0	0	0	96	39	3.94	10	0	0	0	0	1	0	0	1	5	4	0
male	60	100	7.8	755	0.9	35000	3891	14.2	1.51	3.77	139.2	0.9	94	109	8.76	31.8	32.1	12	4.94	2.75	90	138	88	22	0	1	0	0	15	0	0	0	1	0	98	36.6	5.84	96	0	0	1	0	0	0	0	1	2	7	0
female	71	41.81	6.4	56	4.7	503.2	4029	13.3	0.97	4.77	142	0.72	142	256	19.65	26	27	6	2.89	1.99	117	144	77	24	0	0	0	0	15	0	0	0	0	0	90	38.9	5.41	90	0	0	0	0	0	0	0	1	6	3	0
female	52	46.12	28.3	82	2.2	166	5948	22.8	20	3.74	125	0.7	140	58	5.42	28.4	25.6	129	2.52	0.97	101	105	71	20	0	0	0	0	15	0	0	0	0	0	96	40.2	0.94	95	0	0	1	0	0	1	0	1	4	5	0
female	77	2.28	9.3	84	1.8	264.8	7430	14.6	1.1	4.07	134	0.96	122	164	11.87	35.4	24	12	5.15	2.09	82	116	69	20	1	1	0	0	15	0	0	0	0	0	98	36.6	3.27	88	0	0	0	0	0	0	0	1	1	2	0
male	92	10.76	7.4	108	2.2	191.3	5214	15.5	20	3.95	138.6	0.77	120	215	11.77	32.8	27.6	9	3.53	2.01	105	120	80	20	0	0	0	0	15	0	0	0	0	0	100	38.5	2.43	93	0	0	0	0	1	0	0	1	3	2	0
male	79	199.1	8.1	102	5	680.1	1949	16.4	1.7	4.88	139.8	0.87	87	491	10.69	22.8	35	16	2.15	2.07	70	103	82	24	0	0	0	1	15	0	0	0	0	0	97	36.3	8.47	53	0	0	1	0	0	0	0	1	2	2	0
male	53	113.24	23	63	1.6	323.7	6497	13.2	0.6	4.26	129.4	0.79	131	71	11.23	36.8	26.5	53	4.1	2.21	62	118	82	20	0	0	0	0	15	0	0	0	0	0	98	37.3	5.61	95	0	0	0	0	0	0	0	1	1	5	0
male	69	56.5	7.5	212	2.4	1221	6327	14.3	2.97	3.7	136	0.72	153	183	15.92	33.6	24.4	24	5.04	2.1	103	89	49	18	0	1	0	1	15	0	0	0	0	0	100	37.5	3.77	94	0	0	0	0	0	0	0	1	3	7	0
female	84	191.2	48.7	168	3.3	5087	3571	14.9	5.71	2.51	128.5	0.93	124	139	27.97	29.9	25.1	226	4.87	1.77	86	114	76	20	0	1	0	0	15	0	0	0	0	0	98	38	6.84	96	0	0	0	1	0	0	0	1	1	6	0
male	89	46.89	10.6	114	2.7	267.8	3674	15.1	1.12	3.18	139	0.83	120	116	13.47	28.8	24.7	22	3.21	2.04	71	107	62	20	0	0	0	0	15	0	0	0	0	0	93	37.6	3.79	93	0	0	0	0	0	0	0	1	1	5	0
male	86	67.78	10.4	35	1.5	3882	1564	19	2.11	2.88	135.1	0.66	79	151	20.44	25.1	27.3	24	1.32	1.98	112	104	61	20	0	0	1	0	15	0	0	0	0	0	100	36.7	2.09	71	0	0	1	0	0	0	0	1	3	2	0
male	33	0.5	5.6	69	2.3	519.6	5937	15.1	0.76	3.47	137.5	0.68	102	194	19.44	29.2	14.5	14	3.41	1.05	122	147	96	12	0	0	0	0	15	0	0	0	0	0	100	37.3	1.31	95	0	0	1	0	0	1	0	1	2	2	0
female	75	20.64	21.8	66	1.3	2593	5907	14.1	1.34	3.65	136.4	0.82	116	140	17.94	36	27.8	21	2.97	2.01	90	95	50	20	0	1	0	0	15	0	0	0	0	0	97	39	3.95	97	0	0	1	0	0	0	0	1	4	7	0
male	65	226.62	25.2	118	4.3	2871	4418	15.6	3.92	3	131.2	0.7	135	399	21.08	35.8	31.6	10	2.98	2.03	112	97	68	20	1	0	0	0	15	0	0	0	0	0	98	37	10.89	95	0	0	0	0	0	0	0	1	4	4	0
male	91	117.41	18.4	213	2	2048	4271	14.8	1.29	3.79	138.2	0.63	124	133	23.21	28.4	35.5	14	3.75	2.01	86	122	86	18	1	1	0	0	15	0	0	0	0	0	96	37.8	5.75	94	0	0	1	0	0	0	0	1	1	5	0
female	80	116.5	8.9	62	2	5275	5863	34.4	0.34	3.9	134.7	0.94	101	93	5.46	34	23.2	18	3.24	2.16	80	87	42	20	0	0	0	0	15	0	0	0	0	0	99	37.8	6.52	94	0	0	0	0	0	0	0	1	2	7	0
female	66	215.19	16.6	254	1.2	11226	6233	14.3	2.2	3.48	148.3	0.91	113	147	13.49	29.7	28.1	178	3.43	1.99	153	111	76	28	0	1	0	1	15	0	0	0	0	0	90	36.8	7.49	94	0	0	0	0	0	0	0	1	5	6	0
male	88	200	26.2	83	0.9	7767	3767	15	0.64	4.03	133.4	0.79	91	53	8.9	27	24.1	5	2.22	1.91	92	102	60	20	0	0	0	0	15	0	0	0	0	0	98	36.7	5.12	95	0	0	0	0	0	0	0	1	1	5	0
female	76	226.1	7.7	152	1.4	5086	3371	15.9	3.1	4.17	131.6	0.9	99	88	9.46	28.6	26.6	22	2.25	1.84	102	113	76	22	1	1	0	0	15	0	0	0	0	0	100	36	6.73	96	0	0	0	0	1	0	0	1	4	5	0
female	70	103.27	7.7	63	1.1	1509	4414	13.3	1.54	3.06	140.6	0.83	137	195	3.94	28.5	27.1	19	3.1	1.79	132	172	97	28	1	1	0	0	13	0	0	0	0	0	92	38.8	7.28	85	0	0	0	0	0	0	0	1	8	4	0
male	74	114.47	14.5	199	1.3	1301	1622	14.5	4.57	3.07	125.6	0.46	102	189	14.65	22.4	34.3	45	3.47	1.89	54	89	57	18	0	0	0	0	15	0	0	0	0	0	98	36	6.04	95	0	0	0	0	0	0	0	1	3	7	0
female	77	123.36	15.2	64	1.7	796.2	4569	15.9	6.63	3.58	124	0.84	135	140	5.32	37.7	27.3	30	2.88	2.08	132	149	111	25	1	1	0	0	15	0	0	0	0	0	99	38.8	5.9	93	0	0	1	0	0	0	0	1	7	3	0
male	74	153.83	15	74	0.7	766.8	3976	14.4	1.54	3.73	133.7	0.87	130	196	9.82	24.6	36.1	156	4.09	2.02	124	96	53	22	0	1	0	1	15	0	0	0	0	0	96	39.4	8.69	95	0	0	0	0	0	0	0	1	7	5	0
female	67	118.87	15.4	190	3.8	9577	3124	15.4	2.2	3.06	134	0.67	122	114	17.34	26.9	23.9	23	2.73	2.11	66	87	51	18	0	1	0	0	15	0	0	0	0	0	98	36.4	6.91	97	0	0	0	0	1	0	0	1	2	8	0
female	90	56.88	17.7	71	1.1	3464	5783	15.1	0.87	3.84	134	0.8	110	99	6.24	34.6	27.5	27	3.65	2.2	80	136	67	21	0	0	0	0	15	0	0	0	0	0	92	40.1	4.22	92	0	0	1	0	0	0	0	1	4	5	0
female	25	80	8.3	50	0.5	724	7313	13	1.1	3.16	139.6	0.77	100	138	5.73	33.2	24.1	21	3.92	2.26	87	97	61	18	0	0	0	1	15	0	0	0	0	0	99	38.9	4.06	96	0	0	0	0	0	0	0	1	4	3	0
male	65	150.2	8.4	75	1.6	997.5	1513	14	3.95	5.06	137.3	0.89	76	182	3.41	19.3	31.6	44	2.29	1.88	152	101	61	20	0	0	0	0	15	0	0	0	0	0	97	38	6.27	90	0	0	0	0	0	0	0	1	4	2	0
male	85	70.12	18.8	85	1.2	915.1	6866	15.5	2.08	3.45	139.3	0.88	144	111	22.21	32.1	29.5	52	3.72	2.05	94	152	84	18	0	1	0	1	15	1	0	0	0	0	95	38.4	4	93	0	0	0	0	0	0	0	1	2	4	0
male	70	200	147.1	118	4.9	3033	2769	18.7	7.7	3.45	127.1	0.74	122	54	20.75	26.8	29.4	210	2.59	2.03	120	170	110	28	0	0	0	0	15	0	0	0	0	0	99	38.1	4.9	96	0	0	0	1	0	0	0	1	5	8	0
female	81	109.5	7.4	126	1.9	4336	2273	14.4	1.14	4.27	141.8	0.69	74	189	18.15	24.7	33.2	5	3.32	1.84	67	119	61	20	0	1	0	0	15	1	0	0	0	0	97	36.3	4.74	96	0	0	0	0	0	0	0	1	1	3	0
male	79	130.4	3.8	310	1.5	794	3076	14.5	2.53	7.97	130.9	0.47	77	322	7.93	31.4	32.2	32	4.09	1.99	70	119	43	22	0	0	0	0	15	0	0	0	1	0	99	37	7.17	96	0	0	0	0	1	0	0	1	2	8	0
male	63	103.21	10.3	69	2	130.8	6997	12.9	0.82	4.34	138.6	0.85	112	161	10.04	33	23.5	23	4.39	2.06	84	155	117	20	0	0	0	1	15	0	0	0	0	0	94	39.8	5.46	95	0	0	0	0	0	0	0	1	3	3	0
female	71	102.2	8.1	65	0.6	404.6	7791	14.5	1.72	3.89	128.2	0.85	118	21	4.47	28.5	27.9	19	3.35	1.96	92	102	60	20	0	0	0	0	15	0	0	0	0	0	97	38	3.8	95	0	0	1	0	0	0	0	1	1	5	0
male	77	60.81	10.4	670	2.5	35000	2383	12.4	2.94	4.39	145	0.95	69	117	12.65	26.9	25.2	10	3.14	1.96	70	123	46	24	0	1	0	0	15	0	0	0	1	0	99	36.8	2.26	95	0	0	0	0	0	0	0	1	2	7	0
male	86	133.15	8.8	124	4.7	3109	4173	13.9	4.79	3.85	129.8	0.79	127	96	16.82	32.3	26.5	31	3.27	2.03	86	129	69	18	0	1	0	0	15	0	0	0	0	0	97	38.9	5.65	95	0	0	0	0	0	0	0	1	3	5	0
female	62	117.74	12.4	59	4.3	36.9	6396	14	5.74	3.76	131	0.88	132	261	23.96	31.9	32.7	57	6.57	2.02	88	114	70	20	0	1	0	0	15	0	0	0	0	0	99	36.9	7.97	96	0	0	0	0	0	0	0	1	1	2	1
male	85	172.08	25.7	272	7.4	15480	2912	16.7	7.05	3.48	142.4	0.82	181	104	17.87	27.9	29.2	14	2.11	1.16	136	91	63	28	0	0	0	0	12	0	0	0	0	0	93	39.3	5.8	90	0	0	0	0	1	0	0	1	10	9	0
female	83	192.69	4.5	184	4	2303	6707	17.1	0.5	2.9	134.1	0.84	113	215	25.84	30.2	29.3	18	3.68	2.13	84	91	56	20	0	1	0	0	15	0	0	0	0	0	100	37.4	2.92	95	0	0	0	0	0	0	0	1	2	7	1
female	76	69.23	11.8	140	3.4	4345	5287	13.9	4.6	3.67	129	0.82	127	133	1.56	30	24	16	3.89	1.87	125	202	80	20	1	1	0	0	15	0	0	0	0	0	97	37.5	4.42	96	0	0	0	0	1	0	0	1	5	4	0
female	75	190.75	17.5	134	2.8	8988	5168	16.3	2.67	3.73	132	0.64	119	113	30.6	32.1	25.5	11	2.03	1.96	122	89	56	18	1	1	0	0	15	0	0	0	0	0	97	37.7	6.47	96	0	0	0	0	1	0	0	1	4	7	0
female	84	17.81	14.4	54	0.9	319.8	6466	12.7	3.09	3.58	129.2	0.87	108	94	2.71	29.2	25.1	22	3.47	1.96	109	126	86	20	0	0	0	0	15	0	0	0	0	0	95	39.8	3.75	82	0	0	0	0	1	0	0	1	4	5	0
male	35	33.17	20.2	96	1.9	2724	6766	12.7	0.23	3.67	138	0.87	58	156	4.14	37.5	24.7	33	4.08	2.16	84	127	72	18	0	0	0	0	15	0	0	0	0	0	98	36.7	2.66	97	0	0	0	0	0	0	0	1	1	3	0
male	50	87.96	18.5	78	2.6	329.4	4074	14.5	1.21	3.5	133	0.95	140	227	13.04	29.2	20.8	112	3.16	2.08	94	152	73	20	0	0	0	0	15	0	0	0	0	0	95	38.7	5.65	95	0	0	0	0	1	0	0	1	3	3	0
female	94	225.07	9.8	95	0.8	2200	4818	13.4	2.68	3.86	133.7	0.85	126	95	8.84	29.5	25.2	15	3.56	1.99	76	128	70	18	0	1	0	0	15	0	0	0	0	0	98	38.2	7.02	96	0	0	0	0	1	0	0	1	2	4	0
female	82	146.73	37.2	86	1.5	689.9	4331	17.9	2.34	3.93	131.5	0.86	121	75	8.25	33.3	19.8	8	2.93	1.96	72	112	50	18	0	0	0	0	15	0	0	0	0	0	96	37	4.65	95	0	0	0	0	1	0	0	1	1	6	0
female	89	300	130	203	4.2	10048	2161	23.1	2.2	4.03	154.2	0.53	80	80	9.16	17.3	29.6	56	4.32	1.82	108	104	53	24	0	0	0	0	15	0	0	0	0	0	92	36.6	5.04	82	0	0	0	0	0	1	1	1	3	13	0
female	77	0.5	20.9	58	2.2	354.6	6173	13.6	2.18	3.99	137.2	0.8	149	260	16.6	30.7	25.3	15	3.34	2	88	165	84	13	0	1	0	0	15	0	0	0	0	0	96	36	3.11	96	0	0	1	0	0	1	0	1	1	3	0
female	85	19.75	20	125	3.4	5188	4399	16.3	19.85	2.82	132.7	0.4	136	195	16.65	36.7	25.5	15	4.4	1.96	86	134	84	36	0	1	0	0	15	0	0	0	0	0	99	39.4	3.86	94	0	0	1	0	0	0	0	1	5	3	0
male	53	125.64	38.6	132	0.7	957.7	5160	14.7	2.49	4.08	130	0.61	103	136	11.9	32.4	23.5	20	3.06	2.05	110	142	90	18	0	0	0	0	15	0	0	0	0	1	92	37.4	5.87	92	0	0	1	0	0	0	0	1	2	7	0
male	33	96.94	10.8	62	1.5	66.6	6990	14.3	1.59	3.61	134.8	0.9	182	122	4.67	37.5	25.4	171	2.92	1.98	100	128	83	16	0	0	0	0	15	0	0	0	0	0	99	37.5	4.18	99	0	0	0	0	0	0	0	1	1	3	0
female	38	300.99	5.2	184	3.2	1287	3542	15.8	20	3.69	128.3	0.91	155	230	41.64	22.8	36.6	7	3.01	2.34	154	128	91	20	1	0	0	0	15	0	0	0	0	0	100	37.7	8.46	96	0	0	0	0	1	0	0	1	4	4	0
male	58	125.9	64.4	62	2.4	218	5523	15.8	0.7	2.89	136.9	0.91	159	115	10.13	34.3	21.5	32	3.06	2.09	115	151	82	24	1	1	0	0	15	0	0	0	0	0	91	39	5.23	91	0	0	0	0	0	0	0	1	6	6	0
male	83	6.59	13.1	112	2.4	1375	5119	13.3	3.19	4.04	134.2	0.86	129	201	7.12	31.6	27.1	63	2.26	1.95	67	119	63	18	0	0	0	0	15	0	0	0	0	0	99	38.3	3.52	95	0	0	0	1	0	0	0	1	2	3	0
female	84	57.17	6.7	163	1.8	4167	4503	15.4	9.28	3.99	140	1.01	103	161	2.66	32.2	27.3	11	4.72	1.89	96	88	60	18	0	0	0	0	15	0	0	0	0	0	100	36.5	4.66	10	0	0	0	0	0	0	0	1	2	6	0
male	83	2.63	9.7	61	1.5	404.3	5481	14.6	1.38	3.32	138.3	0.77	135	93	10.55	30.5	24.9	19	2.67	1.95	99	139	53	22	1	0	0	0	15	1	0	0	0	0	91	38.1	3.01	91	0	0	1	0	0	0	0	1	3	5	0
male	58	36.97	27.4	309	6.7	16028	3099	20.7	5.62	3.87	134.4	0.83	123	80	15.76	23.9	27.8	128	2.44	1	120	95	75	22	0	0	0	0	11	0	0	0	0	0	100	39.2	4.07	86	0	0	0	0	0	0	0	1	9	10	0
female	82	50.44	37.5	78	2	1853	5221	14.9	0.73	3.63	133.9	0.83	123	295	14.61	35.2	26.1	11	2.25	2.14	80	110	58	18	0	1	0	0	15	0	0	0	0	0	97	39.1	4.3	96	0	0	0	0	1	0	0	1	3	4	0
male	71	18.47	18.6	93	1.9	420.9	5755	13.7	2.96	3.42	137	0.57	132	458	11.83	31.3	23.9	15	2.68	1.89	114	121	77	22	0	0	0	0	15	0	0	0	0	0	98	39.4	3.08	93	0	0	0	0	0	0	0	1	6	2	0
female	49	38.98	8.4	40	0.9	158.7	2179	12.9	1.79	3.34	141.3	0.67	105	40	2.11	22.6	18.9	17	2.84	1.91	80	97	60	22	1	0	0	0	15	0	0	0	0	0	100	36.6	2.95	96	0	0	0	0	0	0	0	1	3	5	1
female	74	202.9	16.5	73	1	1173	3921	16.3	3.72	3.33	139.1	0.82	119	44	10.42	28.7	20.5	12	2.59	1.94	82	116	67	20	0	1	1	0	15	0	0	1	0	0	97	37.9	4.7	95	0	0	0	0	0	0	0	1	1	5	0
female	28	90.43	19.4	129	0.7	853.8	5564	15.7	2.26	3.07	137	0.76	99	124	3.94	33.7	24	35	2.61	1.8	88	76	52	20	0	0	0	0	15	0	0	0	0	0	96	36.6	4.3	95	0	0	0	0	0	0	0	1	3	7	0
female	63	200	6.3	74	1.2	357.2	9551	12.7	1.28	4.1	132.7	0.97	120	126	11.01	39.7	33.6	31	4.99	2.2	84	128	74	20	1	0	0	0	15	0	0	0	0	0	99	37.2	5.31	96	0	0	0	0	0	0	0	1	1	3	0
male	87	172.6	6.1	169	1.3	2274	3155	16.3	2.21	4.33	137.1	0.75	105	17	8.01	25	30.7	6	2.86	2.07	88	103	58	20	0	0	0	0	15	0	0	0	0	0	98	36.7	5.26	81	0	0	0	0	0	0	0	1	1	7	0
male	77	6.43	9.9	79	1.2	1636	2455	19.8	7.72	3.78	135.6	0.78	89	29	3.74	21.8	62.2	51	2.09	1.84	85	188	95	20	0	1	0	0	15	0	0	1	0	0	98	38.9	2.17	95	0	0	0	0	0	0	0	1	3	5	1
male	84	58.06	11.3	165	2.5	1139	3115	17.8	4.04	2.78	159	0.92	128	245	13.76	29.6	28	37	2.12	2.1	88	132	68	20	0	1	0	0	15	0	0	0	0	0	95	37.1	5.1	91	0	0	1	0	0	0	0	1	1	4	0
female	57	61.71	9.1	75	1	1141	5016	14	1.46	3.09	126	0.81	119	108	9.69	31	33.4	9	2.6	1.86	98	98	58	22	0	0	0	0	15	0	0	0	0	0	98	40.1	5.61	94	0	0	1	0	0	0	0	1	5	3	0
female	90	144.7	7.4	138	0.6	647.6	5886	14.3	2.19	4.65	147.1	0.85	106	227	8.76	19.1	38.1	27	3.16	1.85	88	95	62	18	1	0	1	0	12	0	0	0	0	0	98	36.7	9.61	97	0	0	0	0	1	0	0	1	4	5	0
male	63	84.59	19.4	177	4.5	9409	5092	21.2	3.11	2.8	132.8	0.83	119	58	17.21	33.7	21.8	148	2.66	2.21	111	92	57	29	0	1	0	0	15	0	0	0	0	0	95	38.1	3.79	90	0	0	0	0	1	0	0	1	6	10	0
female	70	133.96	55.2	106	5.1	3507	4500	20.3	0.99	3.9	142	0.77	119	115	18.17	30.9	23.7	39	3.6	1.94	122	118	62	20	1	1	0	0	15	0	0	0	0	0	92	37.6	4.73	92	0	0	0	0	0	0	0	1	3	6	0
male	60	42.15	4	173	1.8	778.1	4484	13.2	2.04	3.89	130	0.64	99	84	3.3	33.6	23.3	20	3.32	2	97	97	77	16	0	0	0	1	15	0	0	0	0	0	100	36.8	3.11	97	0	0	0	0	0	0	0	1	2	6	0
female	65	152.5	13.7	113	1.2	3931	4716	13.5	1.08	3.67	127.2	0.77	101	120	7.13	32.9	31.4	38	3.79	1.88	80	136	83	20	1	0	0	1	15	0	0	0	0	0	97	36.9	6.27	97	0	0	0	0	0	0	0	1	1	4	0
female	62	99.99	5.5	34	0.7	6009	1703	14.2	6.58	4.03	134.5	0.62	109	90	5.79	20.8	9.2	12	1.25	1.14	70	120	78	20	0	0	0	1	15	0	0	0	0	0	99	37.5	5.63	90	0	0	0	0	0	1	0	1	1	4	0
male	63	242.49	17.4	83	2.3	1303	6601	13.8	11.87	3.52	130.9	0.99	141	59	6.2	34	28.6	87	3.16	1.92	113	124	81	20	0	1	0	0	15	1	1	0	0	0	100	37.1	7.83	90	0	0	0	0	0	0	0	1	3	4	0
female	55	123.58	13.6	75	0.6	1499	4767	14.4	2.68	3.63	138.2	0.75	138	127	9.97	30.6	22.3	14	3.16	1.92	98	102	68	18	0	1	0	0	15	0	0	0	0	0	97	38.1	6.11	97	0	0	0	0	1	0	0	1	2	3	0
female	85	13.65	7.3	74	0.8	582.1	4638	13.9	6.87	3.73	132.5	0.77	85	177	11.85	28.7	29.2	14	3.14	1.97	83	157	61	20	0	0	0	0	15	0	0	0	0	0	91	39.1	3.54	94	0	0	0	0	0	0	0	1	3	3	1
male	69	45.7	5.6	165	2.7	6556	2549	14.2	1.96	8.33	130.9	0.71	76	163	10.61	30.8	23.2	29	2.01	2.03	61	122	62	20	1	0	0	0	15	0	0	1	0	0	97	38.3	3.68	91	0	0	0	0	0	0	0	1	2	3	0
male	65	40.2	9.3	157	2.6	194.5	4940	15.1	1.5	3.99	130	0.78	121	99	10.09	35.4	23.8	17	1.68	1.88	90	140	53	20	0	0	1	0	15	0	0	0	0	0	95	38.3	5.01	22	0	0	0	0	0	0	0	1	2	6	1
female	50	106.45	9.1	77	1.3	287.6	9011	14.9	2.85	3.06	134.4	0.77	134	180	10.25	27.8	39.4	84	3.75	2.01	110	139	76	20	1	0	0	0	15	0	0	0	0	0	99	39.6	6.12	95	0	0	1	0	0	0	0	1	4	2	0
male	91	24.25	8.7	76	1.4	877.4	3608	14.3	1.31	4.16	133.4	0.83	98	7	1.34	30.4	26.7	6	3.93	2.13	80	120	56	20	1	0	0	0	15	0	0	0	0	0	98	37.3	4.87	96	0	0	1	0	0	0	0	1	1	6	0
male	48	105.4	100.6	100	2.8	49.3	6102	15.7	16	3.35	135.9	0.65	136	206	1.76	29.5	16	69	2.02	2.02	119	106	65	20	0	1	0	0	15	0	0	0	0	0	100	36.8	5.39	90	0	0	0	1	0	0	0	1	3	4	0
female	81	178.96	35.1	79	6.1	13123	5644	18.3	7.54	3.41	128	0.86	120	151	19.13	31.8	22.9	603	4.11	2.02	117	104	68	24	1	1	0	0	15	0	0	0	0	0	92	36.6	5.07	95	0	0	0	1	0	0	0	1	4	5	0
male	57	198.36	344.3	120	2.3	205.3	1306	13.9	20	3.6	130	0.7	74	120	21.12	21.4	26.7	91	3.03	1.91	118	106	78	18	0	1	0	1	15	0	0	0	0	0	97	36	5.6	95	0	0	0	0	0	0	0	1	4	8	0
female	64	120.63	8.6	136	2.1	2305	3507	15.8	20	3.24	134.6	0.74	81	109	8.78	31.1	32.4	12	2.92	2.03	120	122	79	20	0	0	0	1	15	0	0	0	0	0	94	37.8	3.99	95	0	0	0	0	0	0	0	1	3	5	0
male	84	102.76	9.3	94	1.2	561	4347	17.2	5.53	3.83	141.3	0.77	117	75	22.05	28.3	23.9	10	2.94	1.85	108	141	93	22	0	1	0	1	15	0	0	0	0	0	95	37.4	3.84	94	0	0	0	0	1	0	0	1	3	5	0
male	22	146.77	14.3	94	0.9	1491	5033	15.4	2.5	3.61	124.6	1.07	146	233	21.38	30.9	30.3	7	2.38	2.05	112	124	68	20	0	0	0	0	15	0	0	0	0	0	96	39.3	8.19	96	0	0	1	0	0	0	0	1	5	2	0
female	20	91.7	8.9	54	0.8	35.7	5381	14.9	5.84	4	140	0.78	89	291	18.38	29.9	26	9	3.5	2.07	66	98	53	20	0	0	0	0	15	0	0	0	0	0	99	36.6	4.98	96	0	0	0	0	0	0	0	1	2	5	0
female	35	109.05	5.3	33	0.8	240.7	4954	14.6	0.66	3.4	140.2	0.67	57	21	0.48	26.8	24.8	29	3.47	2	98	94	62	18	0	0	0	1	15	0	0	0	0	0	98	38.4	6.73	97	0	0	0	0	0	0	0	1	3	5	0
male	71	106.54	70.4	143	1.8	2233	3783	12.6	2.63	3.6	135.3	0.97	114	96	12.69	31	20.8	162	2.39	2.09	83	170	92	20	0	0	0	0	15	0	0	0	0	0	98	38.3	2.78	96	0	1	0	0	0	0	0	1	2	7	1
male	67	144	4.6	72	1	1989	4884	14.3	2.67	3.13	130.4	0.77	106	171	11.52	27.9	26.4	19	3.34	2.26	120	127	97	24	0	0	0	1	15	0	0	0	0	0	94	38.4	6.31	96	0	0	0	0	1	0	0	1	5	3	0
male	58	9.68	39.1	98	3.4	256.6	3132	14.6	14.91	3.33	135.8	0.72	132	93	8.5	25.7	31.1	108	3.71	1.86	102	95	56	20	1	0	0	1	15	0	0	0	0	0	97	40	4.02	96	0	0	0	0	0	0	0	1	5	9	0
female	92	97.08	15	85	2.2	3083	3836	16.2	5.43	2.43	142	0.9	132	168	11.19	35.2	28.6	21	4.62	2.02	156	185	106	30	0	1	0	0	15	0	0	0	0	0	96	39.8	4.64	95	0	0	0	0	0	0	0	1	7	2	0
female	97	0.97	18.2	87	1.5	4363	2811	12.8	8.17	3.91	152.6	0.78	110	41	11.9	24.4	22.4	19	3.6	1.97	78	106	58	20	1	1	1	0	15	0	0	0	0	0	93	36.9	4.95	93	0	0	0	1	0	0	0	1	1	6	0
female	67	142.13	8	47	2.2	2548	5675	15.5	1.14	3.98	119	0.8	102	24	9.02	30.5	26.3	57	4.58	1.92	90	138	76	18	0	0	0	0	15	0	0	0	0	0	99	36.6	6.15	95	0	0	0	0	0	0	0	1	1	5	0
female	63	119.04	4.8	75	2.1	3321	3871	14.9	5.71	3.39	133.5	0.74	108	157	6.41	24.7	24	12	3.41	1.76	76	100	48	20	0	1	0	0	15	0	0	0	0	0	96	39	4.47	95	0	0	1	0	0	0	0	1	4	5	0
female	72	1.26	11.2	59	2	383.2	6468	13.6	0.81	3.96	138	0.89	134	118	1.69	36.3	26.8	9	2.7	2.03	86	123	69	20	0	0	0	0	15	0	0	0	0	0	98	39.5	3.34	16	0	0	0	0	0	0	0	1	3	3	0
male	93	305.01	6.5	157	1.3	6068	2827	36.1	4.26	3.84	137.5	0.84	145	186	10.7	29	20.7	16	2.3	1.9	156	111	83	24	0	1	0	0	15	1	0	0	0	0	95	38.3	7.55	95	0	0	0	0	0	0	0	1	6	4	1
male	57	110.96	12.4	76	2.7	440.2	2969	17.3	1.47	3.86	133.3	0.75	84	18	0.55	30.9	30.3	20	3.81	2.11	72	103	58	18	0	1	0	1	15	0	0	1	0	0	99	36.5	3.48	94	0	0	0	0	0	0	0	1	1	6	0
male	34	32.05	10.4	100	1.4	259.7	8263	15	0.86	3.79	136.4	0.93	153	154	7.85	38.9	21.2	20	3.78	2.13	98	128	84	20	0	0	0	0	15	0	0	0	0	0	98	38.5	3.1	98	0	0	0	0	0	0	0	1	2	2	0
female	54	161.24	11.3	81	0.8	430.7	5272	13.4	1.54	2.91	132.7	0.88	118	149	8.67	30.6	27.5	60	4.33	2.07	99	133	75	22	0	0	0	0	15	0	0	0	0	0	96	38.6	7.61	96	0	0	0	0	1	0	0	1	4	3	0
male	52	12.08	41.7	58	2.5	82.2	2221	18.8	6.33	3.55	137	0.77	128	67	3.54	27	42.7	47	4.25	1.86	114	118	97	20	0	0	0	0	15	0	0	1	0	0	94	39.1	1.69	94	0	0	0	0	0	0	0	1	5	7	0
male	54	214.31	12.8	173	2.5	1301	4311	15.2	1.44	3.98	134.4	0.74	148	164	7.87	30.3	26.2	16	2.27	1.98	96	83	54	20	1	1	0	0	15	0	0	0	0	0	96	36.2	7.07	95	0	0	0	0	1	0	0	1	2	7	0
male	85	35.29	22.3	80	0.9	5661	5676	15.5	4.15	3.67	135	0.82	153	85	10.2	29.6	27.3	20	3.09	2.16	86	115	65	22	0	1	0	0	15	0	0	0	0	0	95	38.2	5.19	88	0	0	1	0	0	0	0	1	3	6	0
female	62	233.25	12.9	88	0.8	119.4	3497	14.2	2.62	3.17	129.6	0.91	117	114	15.46	25.2	22.1	24	2.71	1.84	97	90	58	22	0	0	0	0	15	0	0	0	0	0	99	38	8.67	95	0	0	0	0	1	0	0	1	3	6	0
female	79	186.7	11.9	200	6.5	6104	4338	15.5	11.05	3.69	136	0.83	111	235	18.65	30.8	25.3	8	3.06	2.06	109	71	48	20	0	1	1	0	15	0	0	0	0	0	96	36.9	5.18	96	0	0	0	0	0	0	0	1	4	7	0
female	68	59.39	6.4	59	4.3	515.5	3528	13.4	10.61	3.57	134.5	0.66	137	60	6.84	25.9	22.6	30	2.81	1.69	70	91	52	20	0	0	0	0	15	0	0	0	0	0	96	37.1	3.01	96	0	0	0	0	0	0	0	1	2	7	0
male	71	136.4	7.6	140	0.6	2012	3722	14.4	5.23	3.52	140	0.58	116	297	5.92	27.2	23.5	9	3.16	1.94	84	103	70	20	0	0	0	0	15	0	0	0	0	0	95	36.5	7.53	92	0	0	1	0	0	0	0	1	1	4	0
male	58	160.7	9.7	501	1	742.3	5135	15.9	1.8	5.45	147	0.96	118	328	26.34	35.6	31.2	60	3.77	2.28	96	117	72	16	0	0	0	0	15	0	0	0	0	0	98	37.5	8.27	98	0	0	0	0	0	1	1	1	1	6	0
male	78	255.72	126	366	5.8	11385	767	23.6	2.34	4.35	137.9	0.85	59	272	40.61	26.7	24.8	12	2.03	2.18	119	113	55	26	0	1	0	1	15	0	0	1	0	0	94	38.5	2.96	94	0	0	0	0	0	0	0	1	5	9	0
female	53	233.24	14.7	86	1.5	35000	3848	13.4	10.47	3.92	144	0.66	83	41	0.42	23.8	20.6	47	3.72	1.81	141	132	67	30	1	0	0	0	15	0	0	0	0	0	97	38	7.34	89	0	0	1	0	0	0	0	1	5	5	0
male	70	193.83	13.6	238	1.7	746.6	2997	15.6	3.55	3.56	129.2	0.72	134	137	22.83	28.7	29.2	17	2.39	1.97	92	90	62	22	0	0	0	0	15	0	0	0	0	0	95	36.5	7.89	95	0	0	0	0	0	0	0	1	3	6	0
male	55	295.19	12.7	89	1.7	489.4	3084	15.1	1.62	3.96	141	0.98	121	138	18.58	28.9	22.1	18	1.9	1.95	118	95	63	20	1	0	0	0	15	0	0	0	0	0	95	38.6	7.68	92	0	0	1	0	0	0	0	1	6	4	0
female	54	151.47	5.6	63	2.6	100.7	5001	15.5	4.09	3.64	133.4	0.65	96	260	12.63	22.5	29.2	7	3.96	1.68	134	121	69	16	1	0	0	0	12	0	0	0	0	0	97	39.1	8.06	93	0	0	1	0	0	0	0	1	8	4	0
male	50	41.26	6.6	63	0.7	33.6	6351	14.7	2.47	3.76	135	0.97	73	172	19.36	34.7	27.5	51	2.72	2.1	68	111	69	20	0	1	0	0	15	0	0	0	0	0	97	37.1	5.79	92	0	0	1	0	0	0	0	1	1	2	0
female	18	152	7.8	133	2.6	891.6	4186	15.9	1.82	4.5	137	0.81	138	259	33.54	29.9	20.3	8	3.04	2.12	120	92	60	20	0	0	0	0	15	0	0	0	0	0	98	38.4	6.61	96	0	0	0	0	0	0	0	1	5	3	0
female	45	113.73	8.5	52	1.2	349.4	4575	14.9	0.93	2.87	135	0.7	119	62	6.44	33.8	24.3	6	2.08	2.08	84	89	50	18	0	0	0	0	15	0	0	0	0	0	98	37	5.08	96	0	0	0	0	0	0	0	1	2	7	0
female	37	133.42	3.4	184	0.6	7773	3921	14.3	6.09	3.87	133.6	0.88	98	192	9.66	25	26.6	17	2.66	1.85	70	122	82	20	0	0	0	0	15	0	0	0	0	0	100	37.8	6.95	90	0	0	0	1	0	0	0	1	1	4	0
female	43	209.54	5.4	84	1.5	1589	4200	14.1	2.7	3.41	132	0.83	103	205	15.38	27	26.6	24	3.03	1.78	72	109	62	20	0	0	0	0	15	0	0	0	0	0	99	39.1	7.91	99	0	0	0	0	0	0	0	1	3	2	0
male	83	24.12	6.9	104	1.8	972.2	4873	14.6	6.2	3.31	139.4	0.78	114	136	13.9	28.2	24.8	15	2.99	1.85	111	135	721	24	0	0	1	1	15	0	0	0	0	0	100	39.3	3.08	95	0	0	1	0	0	0	0	1	6	3	0
male	79	263.44	14.5	61	3.3	217.1	4086	17.2	0.58	4.21	148	0.88	95	56	18.7	24.3	26.7	21	1.39	1.98	103	110	45	17	1	1	0	0	15	0	0	0	0	0	95	37.5	7.59	93	0	0	1	0	0	0	0	1	2	8	0
female	88	22.56	56.4	80	6.9	1495	4627	16	14.43	2.84	142.4	0.59	125	88	7.6	25.9	24.7	38	2.04	1.97	87	84	50	24	0	0	0	0	15	0	0	0	0	0	96	36.9	2.39	96	0	0	0	1	0	0	0	1	3	9	0
female	55	183.3	4.8	348	1.3	8674	5024	17.5	12.58	3.43	135.6	0.69	102	240	13.86	28.9	32.7	17	2.61	2.16	175	100	62	20	0	0	0	0	15	0	0	0	0	0	95	39.6	8.06	95	0	0	0	0	1	0	0	1	7	6	0
male	65	200	10.9	69	1.7	380.1	8271	17.2	0.72	3.94	138	0.82	135	91	13.9	34.7	21.8	40	3.99	2.08	88	80	43	18	0	0	0	0	15	0	0	0	0	0	98	35.8	3.54	95	0	0	0	0	1	0	0	1	4	7	0
male	80	222.28	11.2	798	2.1	4442	3778	15	17.04	4.6	136.2	1.01	139	235	13.69	27.2	30.3	24	3.94	2.16	94	98	64	20	0	1	0	0	15	1	0	0	0	0	96	37.3	8.86	93	0	0	0	0	1	0	0	1	2	6	0
female	62	144.28	5	259	2.2	1932	6652	15.6	20	3.46	131.1	0.81	101	159	15.18	32.5	24.1	33	2.86	1.84	108	109	48	18	0	0	0	0	15	0	0	0	0	0	98	37.2	2.43	95	0	0	0	0	0	0	0	1	2	7	0
female	78	84.38	14.7	79	1	169.1	5982	14.5	1.42	3.55	135.8	1.05	133	221	10.74	36.6	28.9	20	4.18	2.03	70	110	73	16	0	1	0	0	15	0	0	0	0	0	99	37.5	6.08	91	0	0	0	0	0	0	0	1	1	2	0
female	54	138.74	7.8	82	1.8	940.4	4678	14.4	2.66	3.63	135.5	0.97	139	139	16.58	29.4	20.9	17	2.64	2.05	126	124	104	24	0	0	0	0	15	0	0	0	0	0	94	39.9	7.53	90	0	0	0	0	0	0	0	1	6	4	0
male	66	44.36	131.6	135	4.3	1322	5254	15.8	20	3.82	137.3	0.69	145	120	1.54	33.2	16.5	301	3.52	1.8	102	121	60	20	0	0	0	0	15	0	0	0	0	0	97	39.6	4.32	94	0	0	0	1	0	0	0	1	4	7	0
female	52	147.2	14.9	134	0.8	715.3	4056	13.4	2.87	3.19	135	0.82	97	235	10.8	26.3	30.2	81	3.48	1.93	107	113	72	23	0	0	0	0	15	0	0	0	0	0	93	38.1	9.33	93	0	0	0	0	1	0	0	1	4	4	0
male	85	24.83	5.1	90	0.9	9730	5809	14.1	3.39	4.35	139.9	0.76	93	152	6.91	27	29.2	13	2.96	1.94	82	117	61	20	1	1	0	0	15	0	0	0	0	0	98	38.2	5.72	95	0	0	1	0	0	0	0	1	2	2	0
male	91	0.74	55.3	74	3	421.6	3813	18.3	3.14	3.74	140.6	0.81	96	67	2.96	36.9	37.4	11	2.78	1.87	60	153	65	18	0	0	0	1	15	0	0	1	0	0	95	36.9	1.51	92	0	0	1	0	0	0	0	1	1	7	0
male	89	202.16	10.7	182	1.5	324.2	4286	14.6	2.66	4.1	138.3	0.83	123	87	3.61	28.5	23.8	9	2.67	2.1	112	156	95	22	0	1	0	1	15	0	0	0	0	0	90	39.3	6.72	90	0	0	0	1	0	0	0	1	6	7	0
male	69	193.75	60.4	181	2.6	4443	2883	15.3	1.1	3.81	131.2	0.95	125	126	18.46	31.9	25.5	81	2.45	1.79	82	115	61	18	0	0	0	0	15	0	0	0	0	0	100	36.6	6.79	97	0	0	0	0	0	0	0	1	1	7	0
male	68	46.84	6.4	223	1.9	1745	7345	16.8	6.81	3.64	141	1.04	109	188	16.62	37.6	27.6	8	3.74	2.1	122	162	92	18	0	0	0	0	15	0	0	0	0	0	100	36.4	3.43	95	0	0	0	0	0	0	0	1	3	4	0
female	80	173.48	9.6	751	1.8	35000	1993	13.7	3.79	4.47	137	1	90	180	11.95	23.5	26.8	31	2.44	1.84	106	106	49	24	0	1	0	1	15	0	1	0	1	0	96	38.8	7.4	95	0	0	0	0	0	0	0	1	5	9	0
male	72	134.16	29.3	83	0.9	214.3	6741	13.9	4.98	3.58	133.2	0.84	124	107	0.21	37.8	24.7	38	3.65	2.13	81	116	81	18	0	0	0	0	15	0	0	0	0	1	99	37	5.19	96	0	0	0	0	0	0	0	1	1	4	0
male	54	0.62	20.1	149	26	6405	3313	17.8	9.12	4.68	132.7	0.57	134	93	17.21	30	27.1	59	4.65	1.65	143	156	107	26	0	0	0	0	15	0	0	0	0	0	98	36.6	2.85	90	0	0	0	0	1	0	0	1	5	6	0
female	78	0.74	16.7	45	1.2	83.1	8164	14.8	6.09	3.46	140	0.79	137	137	6.23	38.2	24.2	17	3.99	2.22	84	138	72	18	0	0	0	0	15	0	0	0	0	0	100	37.9	2.75	95	0	0	0	0	0	0	0	1	1	3	1
female	84	223.91	8.2	156	1.3	35000	4710	14.6	10.4	3.8	131.4	1.02	126	262	17.41	29.5	32	24	4.16	1.99	84	228	100	20	0	1	1	0	15	0	0	0	0	0	98	38.7	6.09	88	0	0	0	0	0	0	0	1	5	3	0
female	93	45.9	6.9	108	6.5	1788	6762	13.4	2.94	3.99	139.4	0.9	135	174	9.34	32.9	25.9	16	4.46	1.9	98	121	61	20	0	1	0	0	15	0	0	0	0	0	95	38.7	4.38	90	0	0	0	0	1	0	0	1	3	3	0
male	91	200	14.1	103	1.5	2873	5220	15.5	1.1	3.75	136.4	0.85	103	114	19.18	33.2	21.5	12	4.1	2.13	89	151	69	20	0	1	0	0	15	0	0	0	0	0	90	38.3	5.89	89	0	0	1	0	0	0	0	1	2	4	0
female	65	34.35	7.9	60	3.2	5.7	9870	12.2	0.56	3.89	139.7	0.94	147	192	7.79	37.4	29.1	100	5.16	2.3	147	151	83	26	1	1	0	0	15	0	0	0	0	0	95	40	4.99	93	0	0	0	0	0	0	0	1	7	3	0
male	74	158.2	6.5	68	1	440.8	4009	13.4	1.55	4.51	135	0.91	119	144	12.84	29.5	30	21	2.48	2.11	84	111	57	20	0	1	0	1	15	0	0	0	0	0	98	38.4	6.65	96	0	0	1	0	0	0	0	1	2	3	0
male	78	51.27	24.2	80	4.2	8477	3392	15.5	20	4.07	136	0.67	81	175	11.55	22	31.6	31	2.95	1.84	106	105	63	22	0	0	0	0	15	0	0	0	0	0	99	39	4.63	93	0	0	0	1	0	0	0	1	5	3	0
male	80	79.28	54.1	88	2	604.9	5075	13.8	3.15	4.33	136.7	0.78	116	112	14.57	30	27.6	649	3.86	1.92	114	126	74	20	1	1	0	0	15	0	0	0	0	0	96	36.8	5.83	96	0	0	0	1	0	0	0	1	3	5	0
female	88	163.67	22	90	1.4	3181	7398	14.2	1.72	3.59	132.8	0.83	138	202	18.71	38.3	27.5	41	4.97	2.08	97	124	61	20	0	1	0	0	15	0	0	0	0	0	96	38	6.69	95	0	0	0	0	0	0	0	1	1	3	0
male	93	0.5	18.2	82	4.7	1401	3989	15.6	8.25	3.61	141.1	0.82	163	125	2.47	35.3	19.8	19	2.79	2.09	108	152	93	18	0	1	0	1	15	0	0	0	0	0	95	38.9	2.41	97	0	0	0	0	1	0	0	1	4	4	0
male	71	125.11	11.5	97	4.1	3479	3779	15.3	1.49	2.81	131	0.77	131	62	4.05	26.5	21	20	2.72	1.85	116	116	66	20	0	1	0	0	15	0	0	0	0	0	95	40.3	4.8	95	0	0	0	0	1	0	0	1	5	5	1
male	88	120.3	12.4	140	1.9	2041	5321	16.3	20	3.88	135	0.87	138	165	9.38	34.7	25.2	18	3.26	1.95	84	139	84	20	0	1	0	0	15	0	0	0	0	0	95	38.6	3.51	95	0	0	0	0	0	0	0	1	3	4	0
female	80	164	4.5	32	0.7	307.1	2530	14.6	3.08	2.74	138.7	0.83	43	278	12.5	23.6	29.5	7	3.32	1.84	92	109	58	20	0	0	0	0	15	0	0	0	0	0	95	37.5	4.63	95	0	0	0	0	0	0	0	1	1	3	0
female	84	58.15	5.1	103	1.6	4050	3420	14.8	2.75	4.1	133	0.78	92	156	9.84	27.5	22.4	45	3.8	2.02	78	108	57	24	0	1	0	1	15	0	0	0	0	0	100	37.9	4.43	96	0	0	0	0	0	0	0	1	2	2	0
male	50	304.59	16.5	122	1.8	6871	4758	15.7	3.16	7.03	133.8	0.89	106	107	7.87	29.5	26.4	12	6.12	2.05	94	92	61	20	0	0	0	1	15	0	0	0	0	0	98	36	9.76	96	0	0	0	0	1	0	0	1	3	4	0
female	84	162.95	7.7	130	1.3	2831	4967	14.3	1.27	3.31	137.2	0.84	102	136	20.5	24.8	22.7	14	1.62	1.97	105	103	68	18	0	1	0	0	15	0	0	0	0	0	99	37.4	5.9	94	0	0	0	0	0	0	0	1	2	4	0
male	44	81.5	16.1	43	1.3	1042	1798	16.2	4.91	2.95	133.4	0.67	108	22	9.65	28	20.1	28	3.15	1.83	82	131	86	20	0	0	0	1	15	0	0	0	0	0	96	36.6	3.59	85	0	0	1	0	0	0	0	1	1	5	0
female	67	16.61	12.4	57	1.7	552.1	5870	14.8	0.88	4.01	136	0.94	141	164	17.65	36.1	30.8	17	2.09	2.16	82	108	57	20	1	1	0	0	15	1	0	0	0	0	96	36	4.48	95	0	0	0	0	0	0	0	1	2	2	0
female	64	191.21	6.6	95	1.3	387.5	3882	13.7	2.88	3.48	126	0.96	123	176	13.08	27.8	25.7	18	3.36	1.82	113	138	63	20	1	0	0	0	15	0	0	0	0	0	95	39.7	7.94	95	0	0	1	0	0	0	0	1	5	3	0
male	56	149.2	24.8	139	2.6	2315	4219	16	1.31	2.92	134	0.86	120	136	2.72	29.5	25	53	3.25	2.02	129	86	53	26	0	0	0	0	15	0	0	0	0	0	97	38.8	7.02	95	0	0	1	0	0	0	0	1	7	8	0
male	72	134.75	10.3	78	1.3	740.7	5065	14.4	7.04	3.98	139.9	0.89	133	133	24.98	29.4	24.3	50	3.88	2.04	86	98	65	20	0	0	0	0	15	0	0	0	0	0	98	37.5	3.07	96	0	0	0	0	0	0	0	1	2	3	0
female	61	200	22.8	183	1.2	7844	3740	13.8	4.78	3.1	130	0.73	102	27	6.31	22.7	23.8	24	3.52	1.98	127	140	92	20	1	1	0	0	15	0	0	0	0	0	98	36.5	8.35	96	0	0	0	0	0	0	0	1	3	8	0
male	47	1.97	16	77	6.5	33.7	10653	13.1	0.63	3.73	141.1	0.94	175	255	11.02	50.4	29.1	83	5.19	2.68	72	127	91	18	0	0	0	0	15	0	0	0	0	0	98	36.7	3.04	95	0	0	0	0	0	0	0	1	1	2	0
male	92	132.24	12.4	229	2.6	3026	1909	14.5	2.91	5.71	117	0.85	108	161	30.19	31.3	26.7	45	3.58	1.61	133	126	85	24	0	0	0	1	15	0	0	0	0	0	99	36.5	5.16	92	0	0	1	0	0	0	0	1	5	4	0
female	58	141.46	12.9	74	2	329.4	5909	15.3	0.68	3.2	135	0.87	103	22	12.6	31.9	25.2	40	3.37	1.83	86	101	60	16	0	1	0	0	15	0	0	0	0	0	97	37.7	6.04	96	0	0	0	0	1	0	0	1	1	5	0
female	74	212.94	5.8	567	2	29044	4447	15.1	2.34	6.5	139.1	1.05	100	39	5.54	30.9	23.8	13	2.88	2.08	99	129	99	20	0	0	0	0	15	0	0	0	1	0	99	37.2	7.06	95	0	0	0	0	1	0	0	1	1	9	0
female	37	5.3	16.9	64	7.3	3961	3135	13.9	5.68	3.59	141.1	0.65	123	209	16.1	27.2	22.8	11	2.56	1.97	141	109	53	45	0	0	0	0	15	0	0	0	0	0	96	40.9	5.73	86	0	0	0	0	0	0	0	1	8	2	0
male	75	109.51	7.6	104	2.1	196.1	5554	14	1.9	3.49	141.6	0.87	143	257	25.01	35.7	24.1	24	3.83	2.17	120	130	80	20	0	1	0	0	15	1	0	0	0	0	93	37.5	4.57	93	0	0	1	0	0	0	0	1	3	3	0
female	59	2.9	16	128	2	4203	4624	14.2	1.59	4	141	0.72	112	231	13.23	29.1	23.4	16	3.76	2.07	107	98	57	18	0	1	0	0	15	0	0	0	0	0	96	38	4.24	95	0	0	0	0	1	0	0	1	3	3	0
female	31	50.89	12.8	66	1.3	68.8	4937	13.8	0.59	3.59	136	0.76	116	241	13.08	29.4	28.8	6	3.78	1.87	105	122	72	22	0	0	0	0	15	0	0	0	0	0	98	39.2	6.12	10	0	0	0	0	1	0	0	1	5	2	0
female	74	200	11	61	1.3	791.5	4607	15.5	1.52	2.7	144	0.84	118	163	12.48	33.2	24	25	2.68	2.16	82	121	65	20	1	0	0	0	15	0	0	0	0	0	91	38.7	5.83	91	0	0	0	0	1	0	0	1	3	3	0
female	71	257.15	8.3	430	5.2	16580	4232	16.5	12.52	3.85	137.6	0.77	128	58	8.99	23.9	25.3	40	1.87	0.92	105	145	62	22	0	0	0	0	15	0	0	0	0	0	94	38.8	6.98	94	0	0	0	0	1	1	0	1	5	8	0
female	59	163.15	33.1	156	4.8	14086	5774	16.8	20	3.12	140.4	0.77	107	78	10.59	33.8	25	13	2.25	1.93	105	103	55	20	1	1	0	0	15	0	0	1	0	0	97	38	5.75	96	0	0	0	0	1	0	0	1	2	7	0
female	70	36.71	12.7	111	0.7	417.4	4971	16	3.55	3.38	130.5	0.81	100	138	4.91	36.9	27.3	13	4.46	1.92	92	104	52	20	0	0	0	0	15	0	0	0	0	0	94	41	6.25	92	0	0	0	0	0	0	0	1	3	8	0
female	52	43.34	15.5	216	1.8	2401	4009	16.6	3.77	3.29	129.6	0.58	116	300	17.14	23.3	28	19	3.97	1.04	95	80	45	16	1	0	0	0	15	0	0	0	0	0	96	38.7	7.44	95	0	0	0	0	1	0	0	1	5	7	0
male	56	142.84	11.5	186	1	437.8	4632	14.1	2.43	4.79	132	0.58	87	230	15.98	30.9	30.4	19	2.51	2.06	66	102	74	18	1	1	0	0	15	0	0	0	1	0	100	37.6	5.32	95	0	0	0	0	0	0	0	1	1	4	0
male	54	6.19	83.3	63	4.7	258	392	24	1.84	3.56	133.7	0.68	137	51	13.48	20.1	39	50	2.36	1.74	103	106	62	20	0	0	0	1	15	0	0	1	0	0	99	37.9	1.35	95	0	0	0	1	0	0	0	1	2	6	0
female	80	132.5	16	89	6.8	2388	3605	20.4	9.5	2.8	137	0.67	132	58	2.28	33.3	20.1	117	2.01	1.16	130	124	68	36	1	1	0	0	12	0	0	0	0	0	98	40.5	3.88	62	0	0	1	1	1	1	0	1	10	6	0
female	81	101.38	7.3	70	1.4	3165	5402	12.9	3.79	3.25	134.7	0.75	98	113	3.66	30.1	24.6	16	5.06	2.04	80	97	61	20	0	1	0	0	15	0	0	0	0	0	97	36.3	3.46	96	0	0	0	0	1	0	0	1	2	3	0
male	55	109.92	199	94	3.8	542.6	4077	14	4.9	2.96	134.7	0.68	150	66	3.28	25.1	22.9	37	2.76	1.1	125	98	62	20	0	0	0	0	15	0	0	0	0	0	90	39.3	8.34	90	0	0	0	1	0	0	0	1	6	8	0
male	43	216.2	11.6	68	1.2	1178	4691	13.8	7.76	4.22	143.8	0.9	128	350	16.51	29.4	28.2	26	5	2.08	80	102	67	18	0	0	0	0	15	0	0	0	0	0	98	36.1	8.18	98	0	0	0	0	0	0	0	1	1	2	0
female	54	1	34.1	70	3.4	342.5	6181	13.1	3.23	4.61	139.4	0.66	152	224	8.66	26.5	23.9	28	3.59	2	92	106	68	18	0	0	0	0	15	0	0	0	0	0	98	38.3	2.76	95	0	0	0	0	1	0	0	1	2	4	0
male	24	88.8	15.1	80	8.1	1158	6374	13	2.9	3.8	138.3	0.9	155	133	10.17	35.7	25.1	43	3.07	1.99	80	123	68	18	0	0	0	0	15	0	0	0	0	0	98	36.8	4.11	98	0	0	0	0	0	0	0	1	1	3	0
female	59	187.99	12.8	111	2.1	267.3	2803	15.7	5.9	4.13	125.7	0.92	112	281	21.97	20.2	39.8	9	3.64	1.75	146	112	70	18	1	0	0	0	15	0	0	0	0	0	94	36.4	10.09	94	0	0	0	1	0	0	0	1	4	4	0
male	28	338.17	21.7	83	1.6	154.8	3872	15.1	1.16	4.28	136.3	1.2	157	140	14.71	33.6	27.9	35	2.51	1.88	143	126	71	30	0	0	0	0	15	0	0	0	0	0	100	39.5	8.87	91	0	1	1	0	0	0	0	1	7	4	0
female	78	2.85	13.4	129	2	203.7	4403	13.1	1.34	3.52	137.3	0.61	129	171	8.6	29	19.5	16	2.18	1.82	102	102	61	20	0	1	0	1	15	0	0	0	0	0	99	38.2	3.72	95	0	0	0	0	1	0	0	1	3	3	1
male	76	12.8	16.1	74	3.1	6466	4089	14.7	8.41	3.35	145.3	0.85	105	109	2.63	31.4	21.8	22	2.18	2.31	123	171	104	20	0	0	0	0	15	0	0	0	0	0	99	38.7	2.69	16	0	0	0	0	1	0	0	1	5	3	0
male	39	200	103	82	10.1	380.4	4618	24.6	20	3.56	132.8	0.76	160	50	7.59	26.3	16.8	474	1.61	0.88	120	136	78	32	0	0	0	0	15	0	0	0	0	0	98	39	5.68	51	0	0	0	0	0	1	1	1	7	8	0
female	41	282.33	25.3	208	2.2	4959	5085	20	9.93	4.57	130.1	0.56	71	161	19.18	31.5	35.3	133	2.73	2.05	74	93	52	22	1	1	0	0	15	0	0	0	0	0	98	36.5	5.79	96	0	0	0	0	0	0	0	1	3	8	0
male	70	66.19	253	191	1.5	1374	1740	15.3	4.42	5.69	120.2	1.18	100	265	26.75	27.8	27.1	45	2.56	1.93	84	111	72	20	0	0	0	1	15	0	0	0	0	0	97	36.2	1.89	96	0	0	0	0	0	0	0	1	1	8	0
female	64	75.96	14	111	2.3	843.6	5903	13.5	1.81	3.36	135.9	0.85	120	85	8.35	29.9	31.6	13	3.64	2.03	84	99	65	16	0	1	0	0	15	0	0	0	0	0	92	36.6	4.97	87	0	0	0	0	1	0	0	1	2	6	0
male	71	174.93	8.8	407	2.6	306.7	4022	12.7	4.01	3.43	124.9	1.06	183	265	6.5	32.9	29.5	15	4.83	2.02	111	75	39	20	0	0	0	0	15	0	0	0	0	0	95	36.7	7.06	95	0	0	0	0	0	0	0	1	5	9	0
male	80	269.35	10.3	112	1.2	562.8	2383	16	9.33	3.21	133.4	0.91	109	216	11.32	22.9	28.8	29	1.87	1.82	96	168	70	20	0	0	0	0	15	0	0	0	0	0	98	39.1	6.83	96	0	0	0	0	0	0	0	1	3	3	0
male	55	71	6.2	104	2.1	1885	3514	13.4	1.4	3.44	129.8	0.75	122	116	8.8	17.6	23.1	45	4.25	1.89	130	125	81	22	1	0	0	0	15	0	0	0	0	0	95	38.8	6.57	69	0	0	1	0	1	0	0	1	7	4	0
female	88	3.44	25.5	88	5.2	2930	5140	15.2	6.67	3.54	139	0.7	137	110	3.02	32.2	21.9	17	3.92	2.42	116	133	60	22	0	0	0	0	15	0	0	0	0	0	95	40.2	2.88	95	0	0	0	0	1	0	0	1	6	5	0
male	74	154.64	14.1	229	13.1	35000	4020	16.3	3.11	3.89	134.9	0.78	127	88	7.33	32.1	23	7	3.09	2.06	82	226	94	178	0	1	0	0	15	1	0	0	1	0	95	39.3	4.16	95	0	0	0	0	0	0	0	1	5	7	1
female	25	93.7	7.3	74	1.7	541.7	5621	13.5	1.03	3.31	132.2	0.85	133	287	14.47	35.3	26.5	39	4.82	1.95	116	157	96	20	0	0	0	0	15	0	0	0	0	0	98	39.4	5.11	98	0	0	0	0	1	0	0	1	5	2	0
male	44	215.32	39.6	105	2.6	195.3	6205	12.6	2.03	3.36	132.9	0.87	133	144	8.48	32.1	23.1	109	3.01	2.01	130	127	78	24	0	0	0	0	15	0	0	0	0	0	98	39.4	7.71	96	0	0	0	0	0	0	0	1	7	5	0
male	72	81.55	7.4	86	1.8	452.2	4157	16.1	3.63	3.63	134.5	0.94	129	172	9.28	31	24.2	32	1.99	1.78	78	167	89	22	0	1	0	0	15	0	0	0	0	0	98	37.1	5.13	95	0	0	1	0	0	0	0	1	2	2	0
female	56	36.62	9.9	85	3.6	516.6	6500	14.6	0.54	3.86	137.1	0.83	149	266	16.13	32.4	22.1	25	3.07	2.04	99	101	68	20	0	0	0	0	15	0	0	0	0	0	97	38.4	4.14	96	0	0	0	0	0	0	0	1	2	2	0
male	70	300	24.6	146	2.6	3781	3017	18.1	2.93	2.91	126	1.15	61	1	5.01	28.7	30.8	28	2.14	1.92	112	123	64	22	1	0	0	0	15	0	0	0	0	1	90	39.1	8.5	90	0	0	0	0	0	0	0	1	6	9	0
male	71	182.7	13	99	1.8	2383	5728	13.9	1.84	3.16	139	0.78	116	228	14.96	29.5	30.7	69	3.78	2.25	112	158	86	20	0	1	0	0	15	0	0	0	0	0	90	37.7	8.01	90	0	0	1	0	0	0	0	1	3	3	0
male	58	54.27	5.4	804	3.8	7230	4123	15.9	2.2	5.7	130.9	0.81	130	78	6.94	26.6	23.8	22	2.14	1.98	82	124	85	18	0	1	0	0	15	0	0	0	1	0	99	36.1	4.9	95	0	0	0	0	0	0	0	1	1	8	0
male	91	180.73	29.8	122	1.9	803.3	3858	16.3	1	3.72	134.8	0.95	121	145	9.4	30.1	19.8	67	2.87	1.83	70	148	80	19	1	1	0	1	15	0	0	0	0	0	98	37.7	5.93	94	0	0	0	0	0	0	0	1	1	5	0
male	90	212.71	20.7	224	1.4	2138	4078	18.1	8.02	5.66	134.2	0.54	138	102	13.11	37.8	30.2	38	2	1.86	114	128	62	20	0	1	0	0	15	0	0	0	0	0	98	36	6.56	96	0	0	0	0	0	0	0	1	4	6	0
male	69	286.96	8.3	522	2.6	35000	1731	15.4	1.21	4.34	136	0.92	105	144	13.69	26	30.7	7	3.27	3.42	80	160	73	18	0	1	0	0	15	0	0	0	1	0	95	37.8	7.95	96	0	0	0	0	0	0	0	1	1	8	0
female	71	77.51	12.8	177	7.2	1334	4795	15.8	8.66	3.57	140.6	0.74	127	109	16.41	33.6	22.1	38	2.65	1.14	98	116	74	20	0	1	0	0	15	0	0	0	0	0	96	38.3	3.87	96	0	0	0	0	1	0	0	1	2	5	0
female	86	200	12.4	92	3.1	5541	4055	15.5	0.76	4.2	137.3	0.96	114	165	10.86	33.9	21.5	38	3.25	1.94	102	135	62	20	0	1	0	1	15	0	0	0	0	0	98	38.2	6.43	98	0	0	0	1	0	0	0	1	3	2	0
male	76	66	24.2	122	1	4567	4379	13.1	1.55	4.23	144	0.96	74	27	1.12	29.1	22.8	23	3.29	1.92	102	141	84	18	0	0	0	0	15	0	0	0	0	0	98	38.8	3.39	95	0	0	0	0	0	0	0	1	4	7	0
female	68	58.73	21.8	116	2.4	3320	7416	15.3	2.77	4.19	128	0.79	104	285	18.73	33.7	23.1	201	5.23	1.96	128	91	62	22	0	0	0	0	15	0	0	0	0	0	95	39.7	4.6	95	0	0	1	0	0	0	0	1	7	5	0
female	81	61.88	14.7	177	1.3	14891	7012	17.2	5.59	3.06	137	1.48	96	226	15.73	34.6	26.8	224	7.54	1.8	88	125	67	18	0	0	0	0	15	0	0	0	0	0	98	36.9	4.21	93	0	0	0	0	0	0	0	1	1	4	0
female	71	356.81	19	77	1.7	1688	1390	16.1	2.99	4.16	136.3	0.98	68	367	20.01	22.7	27.6	32	2.67	1.69	106	157	77	22	0	1	0	0	15	0	0	0	0	0	98	38.3	10.62	98	0	0	0	0	0	0	0	1	4	2	0
female	47	68.75	21.1	56	1	387	4848	15.6	0.79	3.31	135.1	0.85	112	260	17.28	30.6	26	18	3.5	1.13	107	131	85	20	0	0	0	0	15	0	0	0	0	0	100	36.2	5.19	98	0	0	0	0	1	0	0	1	2	3	0
female	88	204.7	19.1	164	1.7	12812	4379	14	0.56	3.42	139.2	0.77	89	65	9.6	25.8	27.9	4	5.62	2.03	84	110	64	20	0	0	0	0	15	0	1	0	0	0	97	36.7	8.62	87	0	0	1	0	0	0	0	1	1	5	0
male	57	200	8.4	414	4	2242	3324	13.5	0.95	5.6	131.5	0.65	119	108	15.86	30.3	21.3	27	2.95	1.77	132	77	38	32	0	0	0	0	15	0	0	0	0	0	100	36	3.63	96	0	0	0	0	0	0	0	1	9	9	1
male	72	130.12	9.4	102	2.2	1270	4739	14.7	1.22	2.58	138	0.78	143	130	9.09	31.7	18.2	171	2.48	1.89	83	111	71	20	0	1	0	0	15	0	0	0	0	0	94	38	3.91	94	0	0	0	0	0	0	0	1	1	4	0
female	73	74.36	7.5	93	4.2	81	4130	14.8	2.36	3.98	132	0.76	132	107	10.91	29.7	28.7	28	2.68	1.83	102	98	62	20	0	0	0	0	15	0	0	0	0	0	98	38	5.06	95	0	0	0	0	1	0	0	1	3	3	0
female	48	296	19.3	120	8.9	3296	3008	17.8	6.36	3.77	164.7	0.97	87	120	16.19	29.6	26.7	27	2.64	2.21	154	98	62	32	0	0	0	1	15	0	0	0	0	0	94	39.5	2.65	64	0	0	0	0	0	0	0	1	9	5	0
male	84	225.8	20.8	74	1.6	171.2	3648	17.1	3.21	3.43	141.7	0.88	122	136	14.45	29.1	30.6	38	2.7	1.89	79	136	72	18	0	0	0	0	15	0	0	1	0	0	95	37.2	7.32	81	0	0	0	1	0	0	0	1	1	5	0
female	88	46.57	13.9	48	5.2	2517	2092	15.8	3.59	2.61	157.5	0.66	71	44	5.24	26	16.1	31	3.6	1.84	133	160	80	22	0	1	0	0	15	0	0	0	0	0	95	38.1	2.44	95	0	0	0	1	0	0	0	1	6	6	0
female	83	130.9	5.4	285	2.3	1565	2229	15.4	16	4.68	146.4	0.96	124	49	22.28	19.2	26.5	33	2.13	2.02	91	120	83	20	0	1	0	0	15	0	0	0	0	0	97	36.3	3.49	95	0	0	0	0	0	0	0	1	1	7	1
male	62	78.58	5.4	220	0.9	5092	3158	16.7	2.61	4.81	128	0.56	67	158	8.11	28.1	26.4	20	3.42	1.78	97	140	79	18	1	1	0	1	15	0	0	0	0	0	98	36.6	3.58	95	0	0	0	0	0	0	0	1	1	4	0
male	74	115.36	10.2	81	2.1	2146	9757	15.2	0.96	4.25	137.5	0.8	132	108	9.9	32.1	23.1	34	3.72	2.16	67	81	43	18	0	0	0	0	15	0	0	0	0	0	99	36.8	4.34	95	0	0	0	0	0	0	0	1	2	6	0
male	55	110	56.8	150	6.9	1884	1729	19	2.53	5.88	119.9	0.74	68	220	24.73	20.4	30.8	20	1.49	0.98	83	99	49	12	1	0	0	0	15	0	0	1	0	0	99	36.3	3.99	99	0	0	0	0	0	0	0	1	1	8	0
male	67	102.37	9.5	192	0.9	746.9	4226	15	7.52	3.85	132	0.83	116	163	10.7	29.2	29.5	21	2.78	1.94	98	129	60	22	0	0	0	1	15	0	0	0	0	0	96	39	6.2	96	0	0	0	0	1	0	0	1	4	4	0
male	56	184	24.1	94	2	150.1	4287	13.9	2.71	3.59	131.9	0.76	114	127	0.35	37.3	28.6	18	4.31	2.12	108	102	70	18	0	0	0	1	15	0	0	0	0	0	94	37.6	7.21	92	0	0	1	0	0	0	0	1	2	5	0
female	37	19.6	4.9	41	1.4	2537	5098	13.1	0.86	3.81	140.6	0.8	75	269	7.56	31.3	26.4	10	2.82	2.14	89	125	77	22	0	0	0	0	15	0	0	0	0	0	94	36.4	4.56	95	0	0	0	0	0	0	0	1	2	3	0
male	96	65.06	5.3	334	1.2	12340	2063	13.5	0.98	3.79	135.8	0.86	110	175	4.12	29.8	30.9	7	3.65	1.95	94	138	83	18	0	0	0	0	15	1	0	0	1	0	97	36.7	4.33	95	0	0	0	0	0	0	0	1	1	5	0
female	87	77.36	9.9	107	2.3	5266	2751	16	5.34	2.93	128	0.65	86	22	7.87	21.9	25.4	10	2.06	1.71	76	111	56	20	0	0	0	0	15	0	0	0	0	0	92	36.6	1.76	92	0	0	0	0	0	0	0	1	1	6	0
male	72	123.04	9	132	1	142.9	4390	13.2	1.35	3.01	143	0.89	125	123	8.34	32.7	29.7	70	2.96	2.19	93	114	64	20	0	1	0	0	15	0	0	0	0	0	94	37.5	5.68	94	0	0	0	0	0	0	0	1	1	5	0
male	78	5.5	41.4	55	1.6	108.2	2583	14.5	0.34	3.55	138.3	0.76	81	172	0.91	28.1	31.5	27	3	1.79	88	127	78	22	0	0	0	1	15	1	0	1	0	0	95	36.3	2.67	93	0	0	1	0	0	0	0	1	2	5	0
male	82	0.5	15.4	102	1.2	404.3	5136	14	2.57	4.2	142	0.77	124	245	8.54	30.6	26	28	1.97	1.84	94	105	61	20	0	1	0	1	15	0	0	0	0	0	98	38.4	5.01	96	0	0	0	0	0	0	0	1	2	2	0
male	67	60.72	7.5	169	4.7	3996	3498	15.5	1.4	3.85	136.1	0.6	105	160	0.69	28.4	22.7	34	2.04	1.97	103	66	46	20	0	0	0	1	15	0	0	0	0	0	90	38.5	4.22	82	0	0	1	0	0	0	0	1	6	7	0
male	58	128.31	16.5	115	2.2	1956	3221	14.9	2.71	3.69	126.6	0.72	146	238	28.14	26	29.3	15	1.65	1.63	96	109	64	20	0	0	0	0	15	0	0	0	0	0	98	36.6	7.07	95	0	0	0	0	0	0	0	1	1	3	0
female	57	66.35	11.6	90	1.1	714.4	4378	14.2	2.75	3.12	140.5	0.75	114	73	11.34	21.2	29.7	20	3.02	1.87	114	163	103	20	0	1	0	0	15	0	0	0	0	0	100	36.4	3.58	90	0	0	0	0	1	0	0	1	3	4	0
male	68	19.82	23.2	118	2.9	1787	4265	13.8	1.08	3.83	134.5	0.8	127	76	11.46	30.4	27.9	28	4.24	2	120	113	73	22	0	1	0	0	15	0	0	0	0	0	97	38.7	4.37	94	0	0	1	0	0	0	0	1	6	6	0
female	80	59.75	124.6	78	1	1311	6085	14.4	4.64	3.54	129.5	0.81	103	243	11.12	32.2	32	247	5.08	2.05	101	138	63	20	0	1	0	0	15	0	0	0	0	0	95	38.7	5.78	93	0	0	0	1	0	0	0	1	4	6	0
male	90	64.85	6.4	403	1.7	1296	3502	14.1	5.18	3.97	135.2	0.77	115	191	16.91	29.5	32.8	6	2.16	1.96	71	135	51	18	0	1	0	0	15	0	0	1	0	0	96	36	4.64	95	0	0	0	0	0	0	0	1	2	5	1
male	86	200	6.6	156	2	4317	2449	15.7	2.26	4.5	122.4	0.51	116	248	28.52	20.8	22.9	15	1.89	1.64	76	101	62	19	1	1	0	0	15	0	0	0	0	0	98	36.7	7.93	89	0	0	0	0	0	0	0	1	1	3	0
female	74	13.3	6.5	88	4.8	3183	4490	15.1	1.64	3.49	139	0.82	125	147	11.69	33.1	22.1	12	3.01	2.06	149	118	75	22	0	0	0	0	15	0	0	0	0	0	96	40.2	2.91	93	0	0	0	0	1	0	0	1	7	3	0
male	63	107.78	10.3	107	1.7	441	5997	14.2	2.39	3.42	136.3	0.87	158	138	8.65	33.4	29.6	20	4.08	2.14	98	117	92	20	0	0	0	0	15	0	0	0	0	0	94	38.7	5.44	94	0	0	0	0	0	0	0	1	3	4	0
female	63	1.84	13.7	93	0.7	1672	6853	13.7	7.53	3.14	137.9	0.84	123	197	4	34.5	28.2	18	5.35	1.94	90	114	72	20	0	0	0	0	15	0	0	0	0	0	96	38.2	3.78	94	0	0	0	0	1	0	0	1	2	2	0
male	77	29.75	10.9	64	1.2	3552	3872	14.1	2.02	4.33	137.3	0.76	129	122	11.04	29	25.6	9	3.97	1.93	101	97	65	20	0	1	1	0	15	0	0	0	0	0	97	36.9	4.54	90	0	0	1	0	0	0	0	1	3	3	0
female	72	169.91	7.3	85	2	2376	7036	15.2	1.98	3.21	135.8	0.88	122	160	10.28	34.1	26.7	43	3.7	2.05	121	103	66	27	0	0	0	1	15	0	0	0	0	0	92	39.2	5.69	92	0	0	0	0	1	0	0	1	6	3	0
male	63	294	8.5	122	0.9	574.4	4951	16.9	1.45	4.13	137	0.65	58	2	1.34	27.3	26.1	8	3.67	2	130	95	54	20	1	0	0	0	15	0	0	0	0	1	98	38.6	5.01	16	0	0	0	0	0	0	0	1	7	10	1
female	67	166.55	8.3	122	2.1	1930	5842	17.3	3.42	3.8	133	0.72	143	166	22.95	27.9	24.3	6	2.63	1.87	82	93	56	20	0	0	0	0	15	1	0	0	0	0	97	36.7	6.6	96	0	0	0	0	0	0	0	1	2	6	0
male	53	133.8	10.2	96	1.4	704.7	3721	13.8	0.62	2.76	134.9	1.04	134	153	10.72	36.1	25.7	13	3.11	2.21	87	97	57	20	0	0	0	0	15	0	0	0	0	0	98	37.2	6.01	97	0	0	1	0	0	0	0	1	2	2	0
male	70	103.63	12.5	134	1.9	279.8	4702	15.3	3.16	3.99	133.3	0.85	128	220	10.83	34.6	32.7	21	3.5	2.05	87	123	68	22	0	0	0	1	15	0	0	0	0	0	96	38.7	10.02	96	0	0	0	0	0	0	0	1	4	3	0
female	77	221.59	68	97	1.3	1384	2350	16.7	4.01	4.05	129.3	0.72	99	100	5.99	23.6	32	32	2.98	1.9	82	100	67	20	0	0	0	1	15	0	0	0	0	0	99	38.2	6.3	96	0	0	0	0	0	0	0	1	3	6	0
male	66	49.55	13.7	133	2.6	8177	5222	14.2	13.34	4.54	136.6	0.87	64	249	14.13	29.4	26.5	169	2.5	2.02	104	148	72	18	0	1	0	0	15	0	0	0	0	0	96	38.3	4.69	78	0	0	0	0	0	0	0	1	3	3	0
female	83	5.22	8.2	130	0.6	647.3	5618	13.7	0.79	4.51	135.6	0.87	111	159	9.42	37.2	28.6	7	4.24	2.15	78	90	58	20	0	0	0	0	15	0	0	0	0	0	96	36.9	4.64	16	0	0	0	0	0	0	0	1	2	6	0
male	83	104.84	19.3	61	2.8	1553	2546	16.3	2.1	3.5	150.4	0.97	127	93	6.31	27.7	27.5	8	3.43	1.92	100	107	66	20	0	0	0	0	10	0	0	0	0	0	90	36.5	6.6	90	0	0	1	0	0	0	0	1	4	8	0
female	32	157.61	14.3	54	1.3	3021	4496	15.5	0.68	3.86	135.4	0.8	121	126	19.15	35.2	22.4	28	3.4	2.07	86	111	77	20	0	0	0	0	15	0	0	0	0	0	96	39	3.93	96	0	0	0	0	0	0	0	1	3	3	0
female	86	191.58	13.9	75	0.7	14475	2599	14.8	11.48	3.62	139.4	0.81	95	95	20.11	26.6	20.5	129	2.99	2.06	104	100	56	20	0	0	0	0	15	0	0	0	0	0	93	37.2	6.11	93	0	0	0	1	0	0	0	1	3	5	0
female	90	88.4	14.3	127	0.8	35000	2238	12.9	5.18	4.2	131	0.67	97	203	26.4	26.2	27.2	49	3.1	1.97	93	98	62	20	0	0	0	0	15	0	0	0	0	0	100	36.4	4.9	94	0	0	0	1	0	0	0	1	2	3	0
male	80	98.39	5.7	57	1.3	671.7	4265	13.8	1.44	3.18	142	0.95	120	288	9.67	31.5	26.4	58	3.38	2	102	135	84	20	0	1	0	0	15	0	0	0	0	0	98	38.8	6.61	79	0	0	1	0	0	0	0	1	4	2	0
female	64	144.48	7.3	86	2.3	389.7	9724	13.9	1.01	3.63	137.3	0.71	141	317	24.08	42.4	32.4	13	3.85	2.25	104	106	62	20	1	1	0	0	15	0	0	0	0	0	99	38.1	7.04	99	0	0	0	0	1	0	0	1	3	2	0
female	87	17.43	6.6	421	4.3	6591	1838	13.8	20	4.34	137.2	0.71	91	93	16.91	22.9	30.5	2	3.01	1.64	132	109	62	16	0	0	0	0	15	0	0	0	0	0	98	37.8	3.44	95	0	0	1	0	0	0	0	1	4	7	0
female	79	107.56	8.5	56	0.7	4973	4955	13.5	6.68	3.67	132	0.92	137	119	5.82	28.3	31.3	25	4.45	2.03	69	150	67	20	0	0	0	0	15	0	0	0	0	0	95	39.1	6.72	95	0	0	0	0	0	0	0	1	3	4	0
female	59	200	56.7	315	1.1	13593	3574	18.2	20	5.33	140.4	0.74	81	52	23.05	24.1	21.5	6	3.71	2.41	97	126	77	18	1	1	0	0	15	0	0	0	0	0	98	35.8	3.34	96	0	0	0	1	0	0	0	1	2	9	0
female	83	143.25	13	163	1	1084	5320	16.1	1.61	4.21	140.4	0.87	135	158	9.01	35.2	25.9	11	3.09	2.03	86	116	70	20	0	1	0	0	15	0	0	0	0	0	99	37.3	6.75	96	0	0	0	0	0	0	0	1	1	3	0
female	59	1.5	6.5	118	13.8	510.8	5496	14.3	9.48	2.34	131	0.73	130	230	18.66	32.1	25.1	10	3.13	1.92	94	89	68	19	0	1	0	0	15	0	0	0	0	0	100	33.4	2.87	96	0	0	0	0	0	0	0	1	4	3	1
male	37	280.3	2.8	624	1.7	9734	3838	15.9	5.03	4.43	136	0.73	109	58	26.75	30	30.6	6	3.11	2.4	88	117	87	18	0	1	0	0	15	0	0	0	0	0	100	38.1	6.77	96	0	0	0	0	0	0	0	1	2	8	0
male	69	179.63	10.8	177	1.2	4031	2909	16.7	3.31	3.32	134.6	0.86	126	48	7.21	26.7	21.2	31	1.49	1.62	103	92	54	20	0	0	0	0	15	0	0	0	0	0	98	36.1	5.5	92	0	0	1	0	0	0	0	1	3	10	0
female	80	233.22	5.5	78	2.2	1017	3692	14	3.24	3.07	132.5	1	111	237	13.46	29.8	29	23	3.24	1.81	84	97	69	18	0	0	0	0	15	0	0	0	0	0	97	39.1	8.13	95	0	0	0	0	0	0	0	1	4	2	0
male	40	59.18	11.2	86	1.8	1031	6340	13.6	1.62	4.07	139.2	0.94	147	206	20.62	32	29	60	4.32	2.09	60	117	64	20	0	0	0	0	15	0	0	0	0	0	95	37.7	7.38	87	0	0	1	0	0	0	0	1	1	3	0
female	85	24.18	21.7	107	2.7	1506	5290	14.8	7.93	3.42	138.5	1.55	118	200	12.63	27.8	27.2	102	2.6	1.98	138	135	75	20	0	0	0	0	9	1	0	0	0	0	93	40.2	3.24	93	0	0	0	0	0	0	0	1	9	7	0
male	83	45.53	28	134	2.5	399	5471	14.8	3.23	3.36	146.3	0.81	173	183	13.84	31.6	22.9	25	2.01	1.75	112	89	61	18	0	0	0	0	15	0	0	0	0	0	95	37.2	4.07	95	0	0	1	0	0	0	0	1	4	5	0
male	45	126.2	9.5	42	1.1	1122	3097	13.5	2.19	3.51	143.2	0.81	123	156	12.43	28.6	33.6	15	3.09	2.04	80	105	68	18	1	0	0	0	15	0	0	1	0	0	98	37.1	6.66	98	0	0	0	1	0	0	0	1	1	2	0
male	76	57.6	21.3	168	2.3	477.8	3133	15.1	2.41	4.58	146	0.8	120	250	10.72	24.9	22.9	65	2.77	1.67	127	160	99	24	0	0	0	0	12	0	0	0	0	0	97	38	5.3	22	0	0	0	0	1	0	0	1	6	6	0
female	84	75	8.7	111	2.3	1696	6157	14.7	2.81	3.1	137	0.72	104	206	8.79	29.9	26.8	22	3.18	1.86	94	155	83	20	0	1	0	0	15	0	0	0	0	0	95	39.3	5.61	95	0	0	0	0	0	0	0	1	3	4	0
male	45	200	10.3	68	1.6	429.4	2997	17.1	1.83	3.67	127.6	0.93	71	13	3.33	29.8	24.1	14	3.65	1.89	82	91	57	20	0	0	0	0	15	0	0	0	0	0	100	36.7	6.26	96	0	0	1	0	0	0	0	1	2	9	0
male	75	62.78	6.4	94	1	86.5	8216	14.3	1.05	4.45	131	0.95	137	98	7.08	33.2	33.1	51	4.53	1.95	86	139	73	20	1	1	0	0	13	0	0	0	0	0	98	36.7	5.21	90	0	0	1	0	0	0	0	1	2	5	0
male	80	26.89	8.9	45	2	4397	3934	14.1	2.21	3.8	132.8	0.74	107	84	2.1	26.7	22.5	51	3.33	1.8	72	103	51	20	0	0	0	1	15	0	0	0	0	0	99	36.5	2.48	95	0	0	0	0	1	0	0	1	1	7	0
male	74	13.45	13.9	60	5.7	1846	3210	13.1	2.74	3.21	139.7	0.65	116	333	17.09	25.7	22.8	25	2.61	1.02	112	147	87	20	0	0	0	0	15	0	0	0	0	0	97	36.9	4.38	85	0	0	1	0	0	0	0	1	3	2	0
male	82	53.72	7.3	174	2.1	19443	3900	15	20	3.46	134.1	0.6	116	128	20.34	26.2	28.9	11	1.88	1.09	90	147	78	20	0	1	0	0	15	0	0	0	0	0	94	37.6	4.1	92	0	0	0	0	1	0	0	1	1	6	0
male	89	17.1	9.4	72	0.9	705.8	4739	13.9	1.39	3.94	142.4	0.9	113	333	6.87	35.5	34.7	12	4.1	2.1	92	141	71	18	0	1	0	0	15	0	0	0	0	0	97	38.3	5.33	79	0	0	1	0	0	0	0	1	2	2	0
female	61	135.74	16.1	106	1.2	1197	6498	14.5	2.14	3.15	135.4	0.78	119	165	16.9	34	28.9	43	2.72	1.92	100	82	56	20	0	1	1	0	15	0	0	0	0	0	99	38.6	4.91	95	0	0	0	0	1	0	0	1	4	5	0
female	43	63.3	45.1	37	1.2	541.7	3921	13.3	6.78	4.15	143.9	0.78	73	58	3.74	26.1	28.1	120	3.1	2.06	100	101	68	22	0	0	0	0	15	0	0	0	0	0	91	38.1	2.83	91	0	1	0	0	0	0	0	1	3	7	0
male	77	64.76	5.5	90	2.3	354.6	5458	13.2	1.03	3.87	137.3	0.82	122	174	8.66	34.2	21.6	21	4.7	2.11	118	174	98	20	0	0	0	0	15	0	0	0	0	0	94	40.1	4.82	94	0	0	0	0	0	0	0	1	5	3	0
male	88	189.34	13	202	1.6	20947	3499	14.6	10.4	2.52	148.4	0.71	114	96	16.62	22.4	31.6	29	3.85	1.85	134	137	112	24	0	1	0	0	15	0	0	0	1	0	98	35	4.59	90	0	0	0	0	0	0	0	1	7	6	1
male	72	190.09	11.7	193	1.9	692.4	3448	15.7	2.45	3.36	129.3	0.94	105	335	7.17	27.4	22.4	8	2.08	1.7	92	116	57	20	0	1	0	0	15	0	0	0	0	0	97	36.4	6.48	93	0	0	1	0	0	0	0	1	1	4	0
female	85	90.93	10.3	88	1.1	1692	4091	13.1	0.42	4.34	136	0.83	112	231	19.31	27.3	20.6	26	3.62	1.92	60	163	74	18	0	1	0	0	15	0	0	0	0	0	99	36.2	6.35	95	0	0	1	0	0	0	0	1	1	2	0
female	63	155.69	15.5	165	0.6	433.1	4348	14.7	13.21	3.52	135.5	0.72	102	104	20.94	32.2	26.5	17	2.05	1.99	106	126	73	20	1	1	0	0	15	0	0	0	0	0	99	38.3	5.93	81	0	0	0	0	1	0	0	1	3	4	0
female	74	76	16	34	1.8	2146	1558	16.2	10.96	3.41	139.4	0.73	99	496	16.75	22	30.3	27	1.54	1.82	90	153	92	22	0	0	0	0	15	0	0	0	0	0	95	37.9	3.98	94	0	0	0	0	0	0	0	1	2	3	0
male	32	82.2	24.1	87	0.7	4922	3439	15.3	2.17	3.28	139.6	0.67	138	307	4.45	25.1	22.9	92	2.18	1.78	117	109	63	20	0	0	0	0	15	0	0	0	0	0	98	38.8	5.96	95	0	0	0	0	0	0	1	1	5	3	0
female	81	33.08	6.4	204	6.6	1432	4070	21.8	0.22	3.2	141.9	0.52	90	46	16.77	28.2	18.8	23	3.06	1.09	132	132	68	36	0	1	0	0	15	0	0	0	0	0	97	38.5	0.81	80	0	0	1	0	0	1	0	1	7	7	0
female	60	200	11.1	154	0.8	7403	2962	14.8	8.23	2.4	130	0.91	74	114	6.35	33.8	44.4	30	4.88	2.05	80	104	59	18	0	1	0	0	15	0	0	0	0	0	98	37	10	95	0	0	0	0	0	0	0	1	1	4	0
male	87	57.21	5.4	497	0.7	16158	6137	15.3	1.18	5.91	136	0.78	133	164	27.16	26.7	23.7	18	2.64	1.8	87	160	94	20	1	1	0	0	15	0	0	0	1	0	100	37	4.74	96	0	0	0	0	0	0	0	1	1	6	0
female	85	130.16	6	59	4.5	455.3	3539	13.5	2.68	3.96	128.7	0.72	109	195	1.02	28.9	24.8	12	3.32	1.8	108	157	87	24	0	0	0	1	15	0	0	0	0	0	95	37.6	7.77	95	0	0	0	0	0	0	0	1	3	3	0
female	54	269.03	78.1	56	1.9	321.5	3614	14.4	1.58	3.22	136.7	0.73	109	204	20.34	22.6	35.1	60	3.94	1.93	105	103	67	20	1	1	0	0	15	0	0	0	0	0	99	37.9	8.31	95	0	0	0	1	0	0	0	1	2	4	0
female	65	125.28	20.2	65	2.3	350.7	4950	13.8	4.04	3.45	132	0.81	136	146	12.2	27	29.9	47	3.03	1.98	110	141	76	18	0	0	0	0	15	0	0	0	0	0	96	36.7	7.16	88	0	0	0	0	1	0	0	1	2	4	0
male	66	20.71	45.8	105	7.2	697.8	6299	24.2	0.24	3.81	136.8	0.85	164	141	12.84	39.3	26.3	94	3.42	2.17	82	105	55	18	1	1	0	0	15	0	0	0	0	0	98	37.2	3.16	94	0	0	0	0	0	0	0	1	1	5	0
female	62	10.09	7.7	104	1.2	244.7	9057	13.8	2.4	3.31	134.8	0.76	116	123	10.91	36.7	32.8	14	5.77	2.18	92	105	66	20	0	0	0	0	15	0	0	0	0	0	95	38.7	4.68	95	0	0	0	0	0	0	0	1	3	4	0
male	76	0.6	6.1	88	4.9	1364	5652	14.3	4.84	3.78	138.4	0.85	120	91	4.07	29.1	28.3	25	4.79	2.1	50	134	63	24	0	0	0	1	15	0	0	0	0	0	98	36	3.44	50	0	0	0	0	0	0	0	1	4	4	0
female	87	12.46	9.8	65	1.1	3980	4720	16.1	1.43	3.36	130	0.76	122	35	3.3	28.9	21.5	7	2.03	1.82	128	106	56	18	0	1	0	0	15	0	0	0	0	0	100	39.3	2.03	96	0	0	0	0	0	0	0	1	5	5	0
female	29	278.6	7	69	1.6	1329	2545	16.3	4.26	2.64	140.3	0.72	121	111	9.73	26.5	23.2	21	1.84	1.77	120	81	51	20	0	0	0	0	15	0	0	0	0	0	98	37.8	5.32	95	0	0	0	0	0	0	0	1	4	6	0
female	84	206.04	15.1	156	2	1412	6305	17.3	11.41	3.42	132	0.79	100	162	8.74	32.9	27.4	16	4.7	1.91	116	103	61	20	0	1	0	0	15	0	0	0	0	0	98	36.9	6.2	95	0	0	0	0	0	0	0	1	3	3	0
male	42	17.27	11.3	65	3	359.1	5291	12.8	0.22	4.36	139.9	1.08	160	223	17.28	43.5	30.7	77	6.49	2.29	78	120	77	20	0	1	0	0	15	0	0	0	0	0	95	37.2	3.15	95	0	0	0	0	0	0	0	1	1	3	0
male	57	9.83	9.5	77	1	223	7334	13.9	0.24	3.72	138.8	1	138	176	8.77	36.6	23.3	38	4.43	2	86	125	64	20	1	0	0	1	15	0	0	0	0	0	98	37.2	4.11	98	0	0	0	0	0	0	0	1	1	2	0
female	40	51.71	42.3	58	1.1	66.7	3783	14.7	1.21	3.83	134.3	1.37	73	323	9.51	26.6	28.5	23	4.65	1.98	99	118	72	20	0	0	0	0	15	0	0	0	0	0	94	39.1	7.08	94	0	0	0	0	1	0	0	1	3	5	0
male	31	8.17	12	74	2.4	1178	3321	12.7	1.06	3.6	134.3	0.96	124	150	9.37	38.3	25.3	23	2.89	2.1	92	126	82	20	0	0	0	0	15	0	0	0	0	0	98	37.3	3.87	97	0	0	0	0	0	0	0	1	1	3	0
female	87	34.48	8.6	69	4.9	513.6	4823	14.6	9.16	3.8	140.3	0.82	114	278	5.38	31.3	22.6	26	2.79	1.89	105	119	77	20	0	0	0	0	15	0	0	0	0	0	97	39.9	5.39	93	0	0	1	0	0	0	0	1	4	2	0
male	77	133.59	8.1	340	1.5	223.8	4646	15.1	1.2	3.65	151	0.93	80	181	7.35	27	27.6	35	3.51	2.11	91	104	56	14	0	1	0	0	15	0	0	0	0	0	96	37.2	3.92	79	0	0	0	0	1	0	0	1	0	5	0
female	90	2.13	20.3	66	1	3399	4656	14.1	2.14	3.27	141	1	133	193	13.05	39.3	20.5	30	4.34	1.96	78	132	72	20	0	1	0	0	15	0	0	0	0	0	100	36.7	1.56	95	0	0	1	0	0	0	0	1	1	3	0
male	84	111.27	15.9	159	2.7	1539	3929	16	0.74	3.79	132	0.55	108	175	7.02	29.7	22.7	38	1.97	2.15	72	111	73	26	0	1	1	0	15	0	0	0	0	0	93	37.7	4.84	93	0	0	0	0	1	0	0	1	2	4	0
female	73	100.3	12.3	78	1.5	186.5	3694	14.9	3.22	4.21	140	0.78	79	307	8.55	22.3	36.1	114	3.21	1.92	68	130	66	20	0	1	0	0	15	0	0	0	0	0	96	37.8	7.49	96	0	0	1	0	0	0	0	1	1	2	0
male	83	80.57	13.8	69	1.5	402.6	6923	14.3	0.61	2.95	134.9	0.7	149	167	10.29	40	29.7	17	4.22	2.14	87	126	80	20	0	1	0	0	15	0	0	0	0	0	98	38.5	3.78	95	0	0	1	0	0	0	0	1	2	2	1
female	46	200	12.2	325	9.4	4209	4843	19.3	5.87	3.47	133.8	0.48	103	148	16.78	27.8	27.8	9	2.92	1.06	129	94	62	20	1	0	0	0	15	0	0	0	0	0	97	38.9	7.45	94	0	0	0	0	0	0	0	1	6	6	0
female	36	40.17	20.1	69	2.4	194.6	10560	17.1	4.65	3.21	152.9	1.07	172	216	15.89	40.4	33.6	44	3.85	2.18	116	113	70	24	1	0	0	0	15	0	0	0	0	0	92	39.7	3.64	92	0	0	1	0	0	0	0	1	6	4	0
male	65	182.3	19.2	60	4.5	708.4	6236	13.5	2.71	3.94	138	0.93	124	322	23.02	34	31	55	3.45	1.97	130	173	107	20	1	1	0	0	15	0	0	0	0	0	93	39.8	8.7	91	0	0	1	0	0	0	0	1	6	3	0
male	56	42.33	4	127	2	105.1	7249	13.9	0.93	4.17	137	0.82	153	168	10.75	35	23.3	18	3.65	1.97	82	87	52	18	0	0	0	0	15	0	0	0	0	0	98	36.5	5.53	88	0	0	0	0	1	0	0	1	2	6	0
male	81	89.25	12	698	2.3	2376	5052	15	6.47	4.85	135	0.86	115	302	30.6	26.8	26.6	12	3.91	1.79	152	114	74	24	1	1	0	0	15	0	0	0	0	0	99	38.6	6.18	95	0	0	1	0	0	0	0	1	7	6	0
female	91	51.52	15.7	93	1.4	591.7	5668	13.6	0.83	3.7	133.9	0.78	107	211	10.81	30.6	29.3	8	3.38	1.99	107	184	86	22	0	1	0	0	15	0	0	0	0	0	95	40.3	5.72	95	0	0	1	0	0	0	0	1	5	3	0
female	68	174.14	9	131	0.8	1457	7562	13.8	2.04	3.36	139.9	0.66	120	182	12.32	34.2	24.6	32	4.9	1.9	74	85	59	20	0	1	0	0	15	0	0	0	0	0	100	37	6.59	79	0	0	0	0	0	0	0	1	2	6	0
male	71	125.3	17.4	59	1.7	4317	1346	14.5	13.25	3.98	134.7	0.93	81	156	13.86	21.6	35.4	27	2.73	2.11	84	130	86	18	0	1	0	1	15	0	0	0	0	0	99	36	3.6	99	0	0	0	0	0	0	0	1	2	2	0
male	50	73.81	408.5	285	5.7	1651	1228	26.8	5.23	6.17	123	0.94	68	20	5.97	23.5	23	216	1.64	2.01	88	92	51	22	0	0	0	1	15	0	0	1	0	0	98	36.3	1.88	86	0	0	0	0	0	1	1	1	3	15	0
female	62	25.1	8	28	1.2	33.7	5703	13.1	2.85	3.71	143.6	0.92	112	410	5.56	31.3	26.5	30	3.5	2.1	68	145	87	18	0	1	0	0	15	0	0	0	0	0	95	36.5	5.96	95	0	0	0	0	0	0	0	1	1	3	0
female	49	200	8.6	265	1.9	3032	6093	14.9	3.38	3.4	129.9	1.01	121	114	14.18	31.2	23.5	31	3.45	2.3	117	144	87	21	0	1	0	0	15	0	0	0	0	0	99	37.3	8.95	95	0	0	0	0	0	0	0	1	4	5	0
female	61	158.28	5.8	461	2.5	7177	2786	15.6	2.34	5.86	122	0.69	98	162	11.8	23.2	30.9	9	2.72	1.97	120	108	65	18	1	0	0	0	15	0	0	0	0	0	98	37.9	6.42	98	0	0	1	0	0	0	0	1	3	6	0
male	77	204.64	68.9	70	1.9	4933	4670	14.7	3.4	3.51	137.7	0.77	118	89	0.64	32.9	27.3	25	2.97	1.99	111	157	83	18	1	1	0	0	15	0	0	0	0	0	96	37.7	5.66	96	0	0	0	0	0	0	0	1	3	6	0
male	79	182.7	8.9	91	0.9	1459	3636	14.8	2.78	3.88	137.7	0.95	116	205	7.29	28.6	32.2	27	2.6	1.91	84	135	65	22	0	1	0	0	15	0	0	0	0	0	92	37.2	7.52	92	0	0	1	0	0	0	0	1	2	3	0
male	62	165.7	11.8	65	2.2	1452	3700	14.1	16	3.35	130.4	0.74	110	131	5.18	27.8	24.7	55	3.27	2.07	92	91	60	18	0	0	0	1	15	0	0	0	0	0	98	38	2.7	98	0	0	0	0	1	0	0	1	2	3	0
female	56	9.19	12.8	54	1.1	50.3	6422	13.1	1	3.64	140.6	0.92	144	190	19.49	37.2	22.1	66	4.83	2.03	82	145	86	20	0	1	0	0	15	0	0	0	0	0	94	39.4	5.45	94	0	0	0	0	1	0	0	1	3	3	0
female	34	127.54	9.7	197	0.8	1296	3175	15.4	2.41	3.27	138.3	0.83	78	51	2.76	27.3	33.1	12	2.12	1.99	110	125	72	20	0	0	0	0	15	0	0	0	0	0	98	39	6.44	95	0	0	0	0	0	0	0	1	4	6	0
female	31	212.12	4.9	104	1.9	2318	4082	13.4	1.52	4.19	131	0.79	83	273	17.56	23.4	24.3	13	5.37	1.65	120	113	67	22	1	0	0	0	15	0	0	0	0	0	99	37.7	10.12	95	0	0	0	0	1	0	0	1	4	2	0
male	87	4.18	13.5	63	2	260.1	7057	13.4	0.99	2.61	135	0.87	120	95	13.44	34.6	32.9	9	3.71	1.95	102	118	71	22	0	0	0	0	15	1	0	0	0	0	98	37.8	3.24	95	0	0	0	0	0	0	0	1	3	4	0
female	60	79.97	7.7	269	4	964	4548	14.7	4.73	8.3	130	0.92	97	194	41.47	28.8	30.1	42	3.32	1.94	113	100	72	16	0	0	0	1	15	0	0	0	0	0	95	35.4	7.16	94	0	0	0	0	0	0	0	1	5	5	0
male	48	185.6	128.3	604	0.4	1390	4403	16.5	2.52	4.89	131.7	0.7	56	195	10.8	36.4	36.9	78	2.19	1.86	96	148	71	20	0	0	0	0	15	0	0	0	1	0	98	36.5	8.1	96	0	0	0	1	0	0	0	1	1	9	0
female	73	9.67	13.6	64	2.3	1062	5961	15.5	2.66	3.89	137.7	0.79	105	113	13.27	34.8	29.2	39	3.33	1.93	65	120	56	18	0	0	0	0	15	0	0	0	0	0	98	36.9	2.65	95	0	0	0	0	0	0	0	1	1	3	0
male	77	1.7	13.5	277	14.9	1423	6500	24.7	11.82	2.68	145	0.78	139	217	24.77	34.5	26	726	3.34	2.15	110	169	75	20	1	1	0	0	15	0	0	0	0	0	96	36.8	2.74	93	0	0	0	0	0	0	0	1	2	4	0
female	83	64.52	4.1	240	1.2	16146	7075	12.5	5.14	3.17	142.7	0.81	128	228	7.1	33.1	29	33	3.94	1.89	77	90	58	20	0	1	0	1	15	0	0	0	0	0	95	37.5	5.43	90	0	0	0	0	0	0	0	1	2	8	0
female	18	48.72	7.8	64	1.5	57.3	7129	15.3	0.74	3.92	134.2	0.99	129	167	7.35	38.3	24.6	13	3.52	2.13	138	100	54	22	0	0	0	0	15	0	0	0	0	0	96	40.6	4.41	97	0	0	0	0	0	0	0	1	8	5	1
male	63	242.49	21.8	63	1.5	275.1	4625	14.3	3.45	3.49	135	0.94	127	141	11.59	27.5	24.6	32	2.2	1.92	118	121	85	22	0	1	0	0	15	0	0	0	0	0	96	37.9	9.75	95	0	0	1	0	0	0	0	1	4	4	0
female	28	179.77	24.1	140	1.3	695.6	3904	16.2	6.22	3.34	126	0.74	87	133	20.82	24.8	23.7	12	2.64	1.67	136	107	60	20	0	0	0	0	15	0	0	0	0	0	97	39.8	5.24	96	0	0	0	0	1	0	0	1	6	5	0
female	71	64.06	15.1	309	1.4	9113	5693	13.8	4.27	4.55	135.3	0.74	116	81	11.66	29.2	32.1	35	4.68	2.22	66	188	89	18	1	1	0	0	15	0	0	0	0	0	97	36.4	8.68	94	0	0	0	0	1	0	0	1	1	7	0
female	64	11.47	11.8	61	1.2	743.8	7423	15.7	1.1	3.51	138	0.72	131	237	24.17	31.9	18.1	12	3.84	1.97	78	122	70	20	0	1	0	0	15	0	0	0	0	0	98	37.5	4.05	95	0	0	0	0	1	0	0	1	1	2	0
female	42	82.06	9.7	93	0.9	937.9	5352	15.1	1.89	3.61	136.7	0.78	115	183	11.92	33.1	21.7	10	3.43	1.94	118	100	71	20	0	0	0	0	15	0	0	0	0	0	96	37.4	4.68	96	0	0	0	0	1	0	0	1	4	2	0
male	70	144.73	9.8	213	1	486.8	4533	14.1	1.93	3.37	132	0.93	127	111	10.18	28.9	29.7	36	2.7	1.98	93	90	54	20	0	1	0	0	15	0	0	0	0	0	98	38.1	6.59	92	0	0	1	0	0	0	0	1	3	8	0
male	75	26.29	17.7	101	1.7	203.3	4370	15	2.84	3.01	135.9	0.84	119	138	15.91	30.4	23.9	12	3.55	2.06	70	94	58	20	1	0	0	1	15	0	0	0	0	0	98	37.1	2.97	93	0	0	0	0	0	0	0	1	2	6	0
female	57	154.15	13.4	124	1.5	836.7	2051	14.1	2.65	2.47	136.5	0.83	85	313	16.91	30	42	34	4.08	2.11	102	114	77	20	1	1	0	1	15	0	0	0	0	0	95	37	6.23	92	0	0	0	0	0	0	0	1	2	4	0
male	79	165.54	14	190	8.8	3861	2980	17.5	2.09	3.6	136.6	0.79	153	204	5.69	22.2	14.3	68	1.55	1.03	88	144	93	30	0	1	0	1	15	0	0	0	0	0	93	36.1	5.59	93	0	0	1	0	0	1	0	1	2	5	0
female	33	27.9	5.3	96	1	11.4	4845	16.7	3.92	5.3	136	0.75	106	545	35.18	30.1	24.8	8	5.07	1.1	86	151	73	19	0	0	0	0	15	0	0	0	0	0	99	38	4.46	98	0	0	0	0	0	0	0	1	1	2	0
male	64	48.7	20.9	93	1.1	243.9	2656	18.5	0.92	3.89	122.9	0.78	37	182	6.5	31	27.6	182	3.76	2.09	68	89	49	18	0	0	0	1	15	0	0	0	0	0	97	38.7	3.25	95	0	0	0	0	0	0	0	1	4	6	0
female	73	63	12.8	91	4.3	9432	5343	15.3	16	3.08	139.9	0.64	101	193	4.03	33.5	22	54	3.16	1.05	63	171	71	22	0	1	0	0	15	0	0	0	0	0	97	39.5	3.86	81	0	0	0	1	1	0	0	1	4	2	0
female	54	163.6	10.6	80	1.1	3493	5053	13.4	5.34	2.88	141	0.73	97	111	9.87	26.6	26.5	111	3.31	1.95	101	99	58	20	0	0	0	0	15	0	0	0	0	0	99	38.3	5.88	95	0	0	0	0	0	0	0	1	4	3	0
female	56	143.54	5.7	377	1.7	1329	5169	17.8	2.01	3.33	112	0.69	121	81	10.8	27.9	24.6	23	3.01	1.7	74	84	47	18	1	0	0	0	15	0	0	0	0	0	93	37	8.34	93	0	0	0	0	0	0	0	1	2	11	1
male	93	254.69	65.1	157	2.6	3048	3151	14	15.17	4.22	133.9	1.09	141	22	9	27.9	41.4	124	2.8	1.98	126	141	85	32	0	0	0	0	12	0	0	0	0	0	94	38.4	7.94	86	0	0	1	0	0	0	0	1	8	11	0
male	46	68.6	16.5	97	1.9	1242	4797	15.9	2.87	3.67	125	0.76	128	192	6.07	32.2	23.5	15	1.81	1.84	118	95	65	20	1	0	0	0	15	0	0	0	0	0	99	37	4.56	96	0	0	0	0	0	0	0	1	4	2	0
female	71	190.19	5.9	234	2.7	35000	4338	16.3	4.43	3.84	130	0.89	94	195	21.96	29.8	29.4	6	4.31	2.03	88	93	52	20	1	1	0	0	15	0	1	0	0	0	98	37	7.79	92	0	0	0	0	0	0	0	1	2	7	0
female	87	83.6	16.3	72	1.5	5721	2618	13.3	7.58	3.61	133.9	0.63	106	161	2.31	32.3	22.2	7	3.05	1.05	82	107	43	20	0	0	0	1	15	0	0	0	0	0	100	37.2	2.64	97	0	0	0	0	0	1	0	1	1	5	0
female	66	166.9	112.6	172	3.4	223.8	2624	17.3	6.76	4.63	134.1	0.64	71	154	25.32	22.7	44.2	172	2.22	2.02	80	106	67	18	1	0	0	1	15	0	0	0	0	0	98	36.7	5.1	98	0	0	0	0	0	0	0	1	1	7	0
male	59	118.13	38.5	67	2	2331	3949	15.8	3.33	3.83	134.5	0.93	141	187	1.23	36.5	23.4	55	3.18	2.2	119	88	60	22	0	0	0	0	15	0	0	0	0	0	97	37.3	5.36	95	0	0	0	0	1	0	0	1	5	7	0
male	79	118.43	11.1	215	4.7	5649	3433	28.3	20	2.95	135.9	0.66	115	82	17.1	24.9	19.8	27	1.84	1.07	99	84	48	20	1	1	0	0	15	0	0	0	0	0	91	38	0.99	77	0	0	0	0	1	0	0	1	2	10	0
female	86	111.74	8.9	171	7.7	5931	4264	15.5	9.11	2.81	135.4	0.72	104	212	28.66	26.9	24.6	10	2.08	1.93	138	133	65	24	1	0	0	0	12	0	0	0	0	0	90	39.7	5.88	90	0	0	0	0	1	0	0	1	9	7	0
female	61	224.14	78.6	115	1.7	2916	4086	21.8	18.04	3.36	131.3	0.58	122	25	10.5	24.6	18.7	210	2.75	1.69	155	74	50	20	1	0	0	1	15	0	0	0	0	0	94	36.6	5.99	93	0	0	0	1	0	0	0	1	6	12	0
female	62	108.7	14.7	74	5.7	2518	10098	15.9	10.14	3.7	139	0.65	135	133	1.63	31.7	20.1	102	2.4	1.17	140	140	89	20	1	0	0	0	15	0	0	0	0	0	95	39.5	4.43	91	0	0	0	0	1	0	0	1	6	4	0
female	65	4.87	9.4	143	5.9	2599	8495	17.2	10.51	2.67	142.6	0.62	119	182	5.58	36.5	28	14	2.52	1.08	98	71	45	16	0	1	0	0	15	0	0	0	0	0	100	37	4.6	97	0	0	0	0	1	0	0	1	3	6	0
male	78	69.7	13	100	1.4	1140	3598	15.4	4.72	4.77	130.7	0.71	91	120	2.29	26.3	15.5	20	4.6	2.03	111	93	60	20	0	1	0	0	15	0	0	0	0	0	94	37.3	3.85	94	0	0	0	0	1	0	0	1	4	4	0
male	74	169.9	7.6	80	2	839.7	2452	14.3	6.35	3.34	140.1	0.76	120	290	13.79	21.3	22.5	28	2.66	1.91	72	104	70	20	0	0	0	0	15	0	0	0	0	0	98	36.7	4.8	96	0	0	0	0	0	0	0	1	1	2	0
female	91	177.85	7.7	166	2.4	11940	2606	16.5	3.53	3.6	132.8	0.71	137	301	32.81	18.4	27.5	75	2.61	1.82	62	102	62	20	0	0	0	0	15	0	0	0	0	0	97	37.2	7.85	95	0	0	0	0	1	0	0	1	1	3	0
male	82	196	11.7	94	1.9	631.9	2545	12.9	1.27	4.06	139.6	0.96	116	122	9.37	28.8	25.5	16	2.74	2.05	118	119	102	20	0	1	0	0	15	0	0	0	0	0	97	37.7	7.86	96	0	0	0	0	0	0	0	1	3	3	0
female	68	28.36	4.5	107	1.2	649.3	3603	15.4	4.55	4.06	137.6	0.7	111	235	7.34	27.8	24.6	7	4.15	1.9	104	155	88	22	0	0	0	1	15	0	0	0	0	0	98	37.8	5.44	95	0	0	0	0	0	0	0	1	3	2	0
male	46	77.88	7.2	105	1	231.5	6066	15	1.95	4.26	135.3	0.93	130	275	25.15	30.7	20.3	68	5.21	2.17	96	99	53	20	0	0	0	0	15	0	0	0	0	0	95	38.3	4.88	92	0	0	1	0	0	0	0	1	3	6	0
male	51	16.36	17	118	2.9	599.8	5275	13.9	1.16	4.04	135.7	0.86	117	165	9.27	34	22.5	44	3.09	1.03	88	74	41	18	0	0	0	0	15	0	0	0	0	0	95	39.6	4.43	85	0	0	1	0	0	0	0	1	5	7	0
male	68	88.71	10.1	144	2.7	279.8	5148	13.7	1.75	3.26	136.7	0.8	136	242	6.21	30.5	24.1	8	2.81	1.81	144	75	33	20	0	0	0	0	15	0	0	0	0	0	95	39.5	6.08	95	0	0	0	0	0	0	0	1	8	7	0
female	68	91.35	11.3	94	0.7	1297	4752	14.1	4.77	3.36	134.6	0.78	116	106	8.05	25.1	29.6	70	3.98	1.9	114	129	71	20	0	1	0	0	15	0	0	0	0	0	98	39.9	7.46	95	0	0	0	0	0	0	0	1	5	3	0
female	35	108.47	5.1	39	1.3	359	5224	14.4	0.8	3.42	134.4	0.83	111	257	12.17	33.7	28.5	23	3.08	2.01	110	136	68	20	0	0	0	0	15	0	0	0	0	0	97	38.6	5.26	95	0	0	0	0	1	0	0	1	4	2	0
male	74	68.4	113.1	192	6.2	13124	4554	18.1	9.94	2.85	137.9	1.02	163	55	15.93	34.7	21	344	3.18	2.14	93	73	38	20	0	0	0	0	15	0	0	0	0	0	94	36.9	4.54	92	0	0	0	1	0	0	0	1	3	13	0
female	51	11.44	5.9	43	1.1	72.9	4485	12.5	0.93	3.24	142.4	1.02	114	213	6.06	30.7	21.2	98	4.06	1.98	90	105	58	20	0	0	0	0	15	0	0	0	0	0	98	36.8	2.59	96	0	0	0	0	0	0	0	1	1	2	0
male	35	163.22	9	68	1.4	269.7	4324	14	2.95	3.82	132.3	0.85	147	36	0.27	31.2	22.5	55	2.69	1.94	126	109	68	20	0	1	0	1	15	0	0	0	0	0	97	38.5	5.77	92	0	0	1	0	0	0	0	1	4	5	0
female	83	107.9	19.8	57	0.6	1824	3220	13.2	4	4.48	135.5	0.7	101	184	9.74	24.8	24	24	4.08	1.91	115	128	72	24	0	0	0	0	15	0	0	0	0	0	98	38.1	7.85	95	0	0	1	0	0	0	0	1	5	2	0
female	83	107.3	156.5	74	9.6	3627	1414	22.8	16	3.01	128.1	1.04	83	127	4.73	18	30.9	25	2.78	1.7	80	96	62	24	0	0	0	0	15	0	0	0	0	0	98	40	1.05	90	0	0	0	0	0	0	0	1	5	6	0
male	83	200	20.5	131	2.6	5598	6307	15.1	8.7	3.42	130	0.73	153	77	16.66	28.3	27	60	3.73	1.82	101	104	60	20	1	1	0	0	15	0	0	0	0	0	98	34.7	5.81	90	0	0	0	0	0	0	0	1	4	6	0
male	62	8.7	96.1	178	3.1	275.6	1600	21.1	6.32	3.16	130	0.81	102	78	6.73	24.8	36.5	18	2.01	1.87	91	92	58	22	0	0	0	0	15	0	0	1	0	0	100	37.9	1.57	95	0	0	0	0	0	0	0	1	3	11	0
male	75	4.79	22.8	70	1.8	226	5480	12.8	2.53	3.8	141	0.85	140	165	15.4	35.7	27.7	46	3.26	2.08	92	138	82	18	0	0	0	0	15	0	0	0	0	0	99	36.7	6.92	96	0	0	1	0	0	0	0	1	1	3	0
female	83	5.63	21.5	88	2.2	923.6	6562	13.8	1.27	4.23	136	0.71	99	230	11.35	41	29.8	28	2.66	2.14	100	150	83	20	1	1	0	0	15	0	0	0	0	0	95	37.6	4.17	95	0	0	0	1	0	0	0	1	1	4	0
male	72	88.72	97.4	101	1.9	249.2	3712	14.2	2.19	3.3	139.3	0.65	132	133	7.07	26.5	23.4	256	4.16	1.99	60	100	61	18	0	0	0	1	15	0	0	0	0	0	98	36.9	3.28	95	0	0	0	1	0	0	0	1	2	5	0
male	86	12.54	49.7	66	4.1	740.3	4217	16	4.01	4.81	134	0.73	132	166	18.16	36.4	30	129	3.94	2.08	88	122	66	18	1	0	0	0	15	0	0	0	0	0	95	38	6.51	95	0	0	0	1	0	0	0	1	1	5	0
female	85	196.28	9.5	202	1.3	2695	3587	12.9	3.55	3.8	139.5	0.94	153	24	17.03	26.3	18.8	25	2.21	1.77	85	116	57	18	0	0	0	0	15	0	0	0	0	0	98	35.8	7.54	95	0	0	0	0	1	0	0	1	2	7	0
male	76	230.66	5.8	190	1.2	267.2	4758	15.2	2.06	3.32	132	0.97	97	109	4.12	28.1	23	14	3.13	1.86	88	88	59	20	0	0	0	0	15	0	0	0	0	0	95	38.2	6.19	95	0	0	0	0	1	0	0	1	3	9	0
male	55	22.64	28.5	117	1.7	7591	7961	13.9	1.69	3.08	138.8	0.74	165	181	13.39	42	31.9	49	3.99	2.18	98	148	93	18	1	0	0	0	15	0	0	0	0	0	97	38.5	6.84	96	0	0	0	0	1	0	0	1	2	4	0
female	79	163.1	72.5	62	5.7	170.4	4861	16	7.67	3.45	136	0.79	122	251	25.2	28.9	23.7	286	2.8	2.1	166	155	82	20	0	0	0	0	15	0	0	0	0	0	92	38.8	10.27	92	0	0	0	1	0	0	0	1	6	5	0
female	84	128.58	23.2	126	2	3507	4706	15.2	3.15	3.11	138.6	0.91	154	105	15.97	30.6	26.2	20	3.36	1.93	97	120	72	20	0	1	0	0	15	0	0	0	0	0	90	39.2	5.99	90	0	0	1	0	0	0	0	1	3	6	0
female	48	0.5	14.8	60	1.8	3261	3723	14.6	2.17	3.28	137.4	0.78	72	286	8.42	33.4	26.1	14	2.11	2.14	87	121	68	20	0	0	0	0	15	0	0	0	0	0	98	38.6	2.03	88	0	0	0	0	0	0	0	1	3	2	1
male	76	70.84	7.5	93	3.7	296.3	5708	14.8	1.81	3.59	135.3	0.72	112	177	16.66	33.8	26	12	2.5	1.89	102	123	55	18	0	1	0	0	15	1	0	0	0	0	98	39.1	3.82	96	0	0	1	0	0	0	0	1	4	2	1
female	69	78.87	9.2	126	2.6	4619	3544	13.7	2.16	3.62	133	0.76	130	150	13.82	23.4	25.6	95	2.37	1.87	96	124	72	20	0	0	0	0	15	0	0	0	0	0	96	37.1	2.56	88	0	0	0	0	0	0	0	1	1	4	1
male	44	57.7	27.7	649	1.6	9828	3409	18.4	3.39	6.58	127.5	0.85	128	102	9.75	26	15.5	79	1.98	1.11	96	93	57	24	0	0	0	0	15	0	0	0	1	0	100	37.5	7	89	0	0	0	0	0	1	0	1	3	11	0
female	85	227.82	14.8	73	3.3	751.7	2370	15.9	4.01	2.47	138.3	0.65	104	141	14.62	24.2	32.7	19	3.34	1.85	87	129	57	20	1	1	0	0	15	0	0	0	0	0	97	38	4.73	18	0	0	0	1	0	0	0	1	1	3	0
female	73	200	12	98	0.9	680.5	4732	13.4	1.89	3.89	136.5	0.86	108	154	9.42	31.6	24.6	10	4	2.08	90	115	69	18	0	0	0	0	15	0	0	0	0	0	100	37.9	8.55	97	0	0	0	0	1	0	0	1	1	2	0
male	81	97.54	13.4	78	2.5	21538	1745	13.1	3.85	3.31	132.5	0.87	138	35	10.74	23.4	28.1	40	3.38	2.03	134	116	71	26	0	0	0	0	15	0	0	0	0	0	96	37.9	2.72	92	0	0	1	0	0	0	0	1	5	5	0
female	42	238.88	3.7	136	6	212.1	5305	16.6	2.28	3.72	134.8	1.04	144	190	9.05	29.2	31.5	14	5.07	2.23	133	93	103	22	0	0	0	0	15	0	0	0	0	0	93	36.8	7.2	93	0	0	0	0	1	0	0	1	6	4	0
male	75	211.7	10.2	102	3.1	3167	2270	16.4	2.22	3.46	134	0.76	105	223	29.62	18.2	35.3	42	2.87	1.83	119	97	66	26	0	0	0	1	15	0	0	0	0	0	99	36	7.15	96	0	0	1	0	0	0	0	1	6	2	0
male	91	83.6	15.7	269	5.8	1160	1457	17.2	20	3.31	142.6	0.62	101	101	9.95	23.1	25.5	8	2.11	2	119	110	53	22	0	0	0	0	12	0	0	0	0	0	94	38.9	2.28	94	0	0	0	0	0	0	0	1	8	8	0
male	20	171.52	6.1	92	0.9	94.9	3905	14.7	1.04	3.51	135.6	0.83	127	116	7.43	32.1	20.4	17	1.65	2.09	120	106	60	20	0	0	0	0	15	0	0	0	0	0	95	37.5	5.45	95	0	0	1	0	0	0	0	1	3	4	0
female	68	194.77	7.1	240	2.3	19446	3547	16.9	11.23	4.55	132.2	0.7	87	157	21.04	24.8	25.6	18	2.4	1.12	153	133	76	18	1	0	0	0	15	0	0	0	0	0	99	36.6	7.24	96	0	0	0	0	1	0	0	1	4	4	0
male	45	223.63	22.2	110	4.3	28.7	5769	15.8	2.94	4.3	132	0.66	161	114	17.04	29.2	20.9	5	5.24	1.39	134	113	83	20	1	0	0	0	15	0	0	0	0	0	94	37.7	7.06	94	0	0	0	1	0	0	0	1	4	5	0
female	83	65.98	4.8	88	3.5	1275	1781	19.3	2.94	3.82	136.7	0.54	86	185	7.79	15.8	15.8	9	1.58	1.15	100	124	64	30	1	1	0	0	15	0	0	0	0	0	100	38	2.93	100	0	0	1	0	0	0	0	1	2	2	1
female	84	97.81	16.3	68	0.9	625.3	3025	14.5	1.34	2.85	127	0.8	106	266	9.13	29	28.3	38	4.93	2.04	88	134	80	20	0	0	0	1	15	0	0	0	0	0	93	38.6	7.4	93	0	0	0	0	0	0	0	1	3	3	0
female	86	109.32	4.9	129	2.5	5141	4292	13.2	1.8	3.43	136.1	0.77	93	98	5.41	26.2	25.4	27	3.8	1.88	116	83	54	20	0	0	0	0	15	0	0	0	0	0	98	36.3	7.17	95	0	0	0	0	0	0	0	1	4	8	0
male	77	183.38	1.7	554	0.5	8526	3145	16.1	5.88	5.72	129	0.87	84	261	19.12	23.4	30.3	6	2.43	1.69	96	129	64	20	0	1	0	0	15	0	0	0	0	0	99	38.4	7.03	92	0	0	0	0	1	0	0	1	2	6	0
male	88	205.01	11.8	82	4.1	795.8	3351	13.3	12.34	5.04	134.6	0.89	134	165	13.17	26	26.8	10	2.21	1.95	78	158	71	16	0	0	0	0	15	0	0	0	0	0	96	38.2	7.54	95	0	0	0	0	0	0	0	1	2	2	0
female	38	167.38	15.1	46	0.8	600	2897	14.5	1.06	3.22	127.1	0.97	87	122	0.12	37.3	21.5	38	5.16	2.01	98	102	67	20	0	0	0	0	15	0	0	0	0	0	100	39.7	6.23	95	0	0	1	0	0	0	0	1	3	3	0
male	30	1	9.1	52	2.2	11.4	6757	13.1	0.69	3.81	135.5	0.93	168	237	8.67	32.9	22.8	20	3.81	2.14	95	118	66	22	0	0	0	0	15	0	0	0	0	0	94	38.1	1.94	92	0	0	1	0	0	0	0	1	3	3	0
male	70	83.67	11.2	92	1.2	210.7	4488	13.9	1.06	3.92	132	0.93	152	276	8.9	35.6	29.7	20	3.4	2.14	98	108	65	22	0	1	0	0	15	0	0	0	0	0	95	36.6	5.68	88	0	0	1	0	0	0	0	1	2	3	0
female	55	166.85	30.7	103	1.6	86.5	3949	15.2	2.22	4.4	131	0.84	138	128	17.07	38.4	30.4	44	2.43	1.94	105	96	74	18	1	1	0	0	15	0	0	0	0	0	100	39.2	6.73	96	0	0	0	0	1	0	0	1	5	4	0
female	70	120.83	14.3	61	2.5	764.1	4091	15.1	13.5	2.77	131	0.87	115	54	4.28	30.4	26.7	103	3.03	1.98	79	122	60	20	0	0	0	0	15	0	0	0	0	0	96	39.3	2.47	93	0	0	0	0	0	0	0	1	3	4	0
male	31	1.82	7.4	113	3.8	176.6	6913	15.5	1.17	3.31	136	0.74	148	164	15	38.8	20.8	11	2.6	2.1	122	100	55	20	0	0	0	0	15	0	0	0	0	0	99	37.9	3.45	99	0	0	0	0	0	0	0	1	4	6	1
male	44	17.86	75.9	90	2.5	301.2	1173	21.7	15.93	3.57	128.9	0.74	111	69	8.85	16	34.2	133	1.63	1.57	122	153	85	21	0	0	0	0	15	0	0	1	0	0	93	39.8	1.38	93	0	0	0	0	0	0	0	1	6	7	1
female	23	215.48	9.3	88	7	26.8	5173	14.8	0.67	3.37	133.9	0.99	144	258	24.49	34.3	31.4	10	4.08	2.33	118	112	91	20	0	0	0	0	15	0	0	0	0	0	97	38.2	9.2	96	0	0	0	0	0	0	0	1	4	2	0
male	67	202.7	7.7	102	1.4	965.2	6434	15.8	2.55	3.58	134	1.09	113	243	20.23	30	30.8	10	3.32	2.02	114	116	59	20	0	0	0	0	15	0	0	0	0	0	92	37.4	10.32	90	0	0	1	0	0	0	0	1	3	3	0
female	19	54.1	4.9	46	1.3	820.7	3100	15.9	1.85	4.01	134.8	1.02	95	146	10.73	30.3	13.7	21	1.61	1.9	155	117	80	22	0	0	0	0	15	0	0	0	0	0	98	38.4	2.91	81	0	0	1	0	0	1	1	1	6	3	0
male	92	47.19	15.6	228	6.9	35000	2470	23.4	2.7	4.82	148	1.08	114	205	26.99	29.6	31.2	440	2.07	1.83	121	109	90	30	0	0	0	0	15	0	0	0	0	0	91	38.1	2.88	64	0	0	1	0	0	1	1	1	5	5	0
male	81	86.3	80.2	57	4.4	291.5	2436	16.5	4.82	2.85	137.8	0.83	159	134	13	31.5	37.2	115	2.25	2.07	119	138	79	22	0	0	0	0	15	0	0	0	0	0	94	38.1	5.64	91	0	0	0	1	0	0	0	1	5	6	0
male	91	112.23	20.9	122	1.4	7095	4913	13.7	20	3.08	140.5	0.93	132	94	8.44	31.6	29.3	21	3.69	1.93	96	170	91	18	0	0	0	0	15	0	0	0	0	0	95	36.7	4.01	88	0	0	0	0	0	0	0	1	1	7	0
male	82	100.3	8.2	99	2.4	207.1	2014	17.8	13.18	3.19	154.4	0.91	62	46	6.37	21.2	27.2	28	1.84	2	94	109	59	15	0	1	1	0	15	0	0	1	0	0	98	36.9	2.17	85	0	0	1	0	0	0	0	1	0	5	0
male	71	93.61	5.6	151	2.3	2076	2768	17.2	17.89	4.24	131.8	0.69	74	78	3.43	26.7	24.4	26	3.23	1.86	86	134	86	19	0	1	0	1	15	0	0	1	0	0	100	37.7	2.09	97	0	0	0	0	0	0	0	1	1	5	0
male	86	15.33	7.9	143	4.2	1673	4041	14.8	4.84	4.37	133.2	0.82	105	170	12.99	31	25.7	70	3.53	1.99	88	115	67	20	0	1	0	0	15	0	0	0	0	0	97	38.3	5.1	95	0	0	0	0	0	0	0	1	2	3	0
male	76	9	41.5	181	2.4	226.4	4505	14.3	4.83	5.4	137	0.85	126	199	19.03	25.5	24.3	306	2.92	2.04	90	129	69	18	0	0	0	0	15	0	0	0	0	0	99	38.9	3.94	96	0	0	0	0	0	0	0	1	3	6	0
male	77	137.62	3.7	497	1.2	2242	4481	16.7	1.31	5.16	130	0.94	92	153	9.77	28.5	29.4	32	3.41	1.81	60	105	66	20	0	0	0	0	15	0	0	0	0	0	98	36.2	7.64	98	0	0	0	0	0	0	0	1	1	6	0
male	58	226.99	6.2	388	4.8	27532	4007	16	3.13	6.37	135.3	0.99	78	70	35.54	28.9	27.9	147	2.63	1.15	94	111	66	18	0	0	0	0	15	0	0	0	0	0	98	36.6	4.75	90	0	0	0	0	1	1	0	1	1	7	0
male	81	129.87	7	414	3.6	524.5	5148	12.6	4.1	3.45	127.3	0.83	150	144	8.08	33.9	37.3	12	3.46	1.87	87	72	46	18	0	1	0	1	15	0	0	0	0	0	98	36.5	5.12	95	0	0	0	0	0	0	0	1	3	9	1
female	75	11.45	25.3	115	5.1	68.9	5532	13.9	20	3.73	141	0.61	119	138	2.53	26.8	22.6	22	3.07	1.04	120	114	56	20	0	0	0	0	15	0	0	0	0	0	97	38.9	2.91	83	0	0	0	0	1	1	0	1	5	5	0
female	23	19.17	5.4	53	5.9	883	3106	13.9	19.49	3.68	140	0.69	88	124	19.47	25.6	29.6	17	2.03	1.96	134	109	67	22	0	0	0	0	15	0	0	0	0	0	97	38	3.85	96	0	0	0	0	1	0	0	1	5	3	0
female	61	128.1	8.3	91	2	6856	4979	14.4	8.31	3.75	134.2	0.64	113	125	6.1	28	24.6	53	2.64	1.93	100	168	148	22	0	0	0	0	15	0	0	0	0	0	98	38	5.57	94	0	0	0	0	1	0	0	1	2	3	0
female	40	13.65	17.7	48	1.5	171.6	4484	13.9	2.48	2.7	136	0.77	125	50	5.35	29.9	21.3	15	2.91	1.76	106	99	64	20	0	0	0	0	15	0	0	0	0	0	98	37.4	3.57	93	0	0	0	0	1	0	0	1	3	5	0
female	58	65.9	9.3	80	1	1258	3668	16.4	9.87	3.54	140.1	0.56	115	307	13.62	22.3	21.1	13	3.97	2.08	128	95	50	20	0	0	0	0	15	0	0	0	0	0	98	36.8	3.94	90	0	0	1	0	0	0	0	1	4	5	1
female	53	196.15	8	109	2.1	13391	3634	14.1	3.21	3.76	132.4	0.85	100	202	3.95	29.4	27.9	19	1.65	1.07	84	100	645	22	0	0	0	0	15	0	0	0	0	0	98	38	10.66	97	0	0	0	0	1	0	0	1	3	2	0
male	54	78.21	34.7	185	3.2	4191	6137	20.7	20	3.6	137.7	0.71	157	55	10.91	34.2	22.7	78	2.73	1.79	95	106	64	15	0	0	0	0	15	0	0	0	0	0	96	38.2	1.79	95	0	0	0	0	1	0	0	1	1	8	0
male	81	190.8	49.1	159	1.4	199	2928	18.2	3.34	3.61	138.2	1.07	121	81	11.89	34.8	29.5	55	2.94	2.15	78	107	62	18	0	0	0	1	15	0	0	0	0	0	98	36.5	6.75	98	0	0	0	0	0	0	0	1	1	7	1
male	67	195.9	8.7	189	1.4	368.3	1863	15.5	0.35	2.94	129	0.78	99	151	7.15	27.9	28.4	10	2.34	2.2	107	83	46	19	0	0	0	0	15	0	0	0	0	0	100	37.5	7.16	80	0	0	0	0	0	0	0	1	3	7	0
female	55	172.81	16.8	134	6.7	9481	1269	20	6.3	4.13	143.8	0.77	40	3	9.31	21.7	23.8	24	1.51	1.84	90	136	73	22	0	0	0	1	15	0	0	0	0	0	100	36.2	1.48	90	0	0	0	0	0	0	0	1	2	7	0
male	75	90.91	102.6	211	3.6	6152	3897	18.1	20	3.65	137.2	0.71	119	87	27.03	30.6	21.3	1055	2.07	1.11	131	75	42	24	0	0	0	0	15	0	0	0	0	0	90	38.4	3.24	90	0	0	0	1	0	1	0	1	8	13	0
male	45	131.6	21	173	7.7	1814	5569	13.9	3.27	3.73	125.9	0.91	161	77	3.83	38.7	32.3	90	3.83	2.21	146	76	44	28	0	0	0	0	15	0	0	0	0	0	92	40.8	3.31	92	0	0	0	0	0	0	0	1	9	11	0
female	67	154.2	7	324	3.2	6402	7619	13.5	6.63	4.46	138.4	0.92	180	343	15.59	36.8	27.2	9	4.23	2.23	108	79	43	24	0	0	0	0	15	0	0	0	0	0	99	36	6.44	95	0	0	0	0	0	0	0	1	6	8	1
male	84	128.58	17.4	69	2.9	5069	4455	16.5	14.91	3.89	138.9	0.75	133	85	10.69	25	21.3	9	3.97	1.75	129	131	49	24	1	1	0	0	15	0	0	0	0	0	100	38.4	4.6	95	0	0	1	0	0	0	0	1	5	4	0
male	72	200	7.3	105	2.2	387.1	3210	14.5	1.93	3.85	138	0.74	122	222	4.61	24.8	29.3	9	1.91	1.98	116	85	58	22	0	1	0	0	15	1	0	0	0	0	96	36.5	7.28	92	0	0	0	0	0	0	0	1	5	5	0
female	80	11.91	13	38	3.6	488.8	8182	13.9	1.53	3.44	135.1	0.76	113	193	13.87	33.7	28.4	37	4.63	2.14	85	107	52	22	1	1	0	0	15	0	0	1	0	0	93	36.6	2.67	93	0	0	0	0	0	0	0	1	2	3	1
male	43	124.73	8.2	102	1.3	353.9	5025	15.7	1.02	3.76	135.6	0.81	115	10	0.07	33.9	26.8	24	2.96	2.05	151	113	63	18	0	0	0	0	15	0	0	0	0	0	96	40.6	5.53	96	0	0	0	1	0	0	0	1	6	6	0
female	68	133.84	8.9	62	1.8	472.6	6659	13	0.79	3.42	130.8	1.06	115	174	11.04	33.4	28.1	63	3.9	1.97	96	99	59	20	1	1	0	0	15	0	0	0	0	0	93	36.6	4.09	93	0	0	0	0	1	0	0	1	2	3	0
female	46	20.94	273.2	74	2.8	128.9	1083	24.8	4.82	4.91	123	0.85	66	36	2.27	24.1	31.4	35	1.03	2.02	132	94	25	24	0	0	0	0	15	0	0	1	0	0	92	40	1.32	90	0	0	0	0	0	0	0	1	8	13	0
male	55	241.3	9.7	121	1.6	898	4320	13.1	1.59	4.34	131.4	0.67	123	126	18.24	26.9	24.5	49	3.89	2.02	92	92	57	18	0	0	0	0	15	0	0	0	0	0	97	37	7.06	95	0	0	0	0	1	0	0	1	2	7	0
male	70	119.8	12.3	133	1.4	1840	4199	15.3	4.31	3.2	136	0.85	111	182	9.91	31.7	26.6	106	2.86	2.05	78	81	49	20	0	0	0	0	15	0	0	0	0	0	98	37.6	5.9	96	0	0	1	0	0	0	0	1	2	6	0
male	67	174.32	7.9	118	1.7	8871	3796	12.6	3.88	3.63	141	0.74	122	84	5.37	27	20.4	48	3.43	1.97	71	128	84	18	0	1	0	0	15	0	0	0	0	0	98	37.2	6.27	93	0	0	0	0	0	0	0	1	1	5	0
male	40	23.78	5.3	101	0.8	5203	5550	12.7	1.37	3.89	132	0.89	134	141	5.96	37.6	22.9	41	2.88	1.98	102	107	79	20	0	0	0	0	15	0	0	0	0	0	98	38.3	3.88	96	0	0	0	0	0	0	0	1	3	3	0
male	56	164.89	41.7	89	1.4	434.1	5212	14.8	1.98	4.42	134.6	0.99	140	160	22.73	30.2	23.5	78	2.78	1.93	119	138	95	20	0	1	0	0	15	0	0	0	0	0	96	38	8.62	95	0	0	0	1	0	0	0	1	3	4	0
female	81	286.35	29.3	567	6.2	5822	2885	27.3	0.74	3.46	128	0.81	83	100	3.91	22.9	25.3	8	2.92	1.91	96	141	68	20	1	1	1	0	15	0	1	0	1	0	96	36.6	8.37	74	0	0	0	0	0	0	0	1	1	9	0
male	39	200	12.4	765	1.9	22883	8074	14.4	0.99	3.65	130.5	0.86	162	112	19.5	36.5	28	33	3.73	2.11	101	120	98	20	1	0	0	0	15	0	0	0	0	0	98	37.6	9.92	96	0	0	0	0	0	0	0	1	2	7	0
male	76	304.59	19.5	177	3.8	9727	1971	23	20	4.52	138	0.85	44	3	0.59	16.5	39.5	10	1.57	1.06	106	80	50	20	0	0	0	0	15	0	0	0	0	0	97	36.5	2.61	80	0	0	0	0	0	0	0	1	4	11	0
female	61	90.79	15.3	109	4.7	1605	5197	15.3	14.54	3.95	133.1	0.65	88	115	13.83	34.2	31.5	16	2.7	1.87	108	102	54	20	1	0	0	0	15	0	0	0	0	0	93	38.1	3.63	90	0	0	0	0	0	0	0	1	3	7	1
male	87	117.74	5.7	162	16	1799	2199	17.9	2.17	4.85	127.9	0.92	63	256	19.64	23.3	30.9	20	2.53	1.85	72	87	38	18	0	1	0	0	15	0	1	0	0	0	96	36.3	5.69	92	0	0	1	0	0	0	0	1	2	6	0
male	71	112.1	7.2	78	0.7	1459	1224	15.2	2.47	3.18	137.9	0.88	62	241	20.69	16.2	29.6	17	2.38	1.82	114	125	70	16	0	0	0	0	15	0	0	0	0	0	100	36	4.08	100	0	0	0	0	0	0	0	1	4	2	0
female	75	14.1	6.2	70	3.5	2764	5006	13.5	2.01	3.42	141.5	0.72	113	280	19.52	25.3	22.1	39	3.61	1.94	93	145	80	20	0	0	0	0	15	0	0	0	0	0	95	39.1	3.61	96	0	0	0	0	0	0	0	1	3	3	0
male	74	125.7	9.6	67	1.9	1548	3018	14.3	1.93	3.5	135.2	0.93	86	127	5.39	29.7	28.8	10	3.3	1.18	94	113	62	20	0	0	0	0	15	0	0	0	0	1	90	36.2	6.3	70	0	0	1	0	0	1	0	1	1	4	0
[truncated: 45 more rows]
